# Supplementary material for: Dynamic trafficking and turnover of JAM-C is essential for endothelial cell migration
Source: PLoS Biol. 2019 Dec 2;17(12):e3000554. doi: 10.1371/journal.pbio.3000554 (PMC6907879; doi:10.1371/journal.pbio.3000554)
Supplement: S1 Table — Mass spectrometry data sets from WT JAM-C–HRPout proximity-labelling experiments with and without 50 mM ascorbate and/or 50 ng/ml TNF-α. Individual experiments were carried out in duplicate, with each mass spectrometry run being repeated twice (to give a total of 4 analyses/experiment for the untreated sample and 2 analyses/experiment for TNF-α experiments). p-Values are given across all experiments (*p ≤ 0.05, **p ≤ 0.01, ***p ≤ 0.001, ****p ≤ 0.0001; t test); corrected p-values for multiple comparisons are also given. HRP, horseradish peroxidase; JAM-C, junctional adhesion molecule-C; TNF, tumour necrosis factor; WT, wild type. (XLSX) [file pbio.3000554.s008.xlsx]

## Sheet: All data
	ProtName	best_protein_score	sum_score	No samples in which prot was identified	number of proteins = 3379	Katja_Exp3_Sample3_1	Katja_Exp3_Sample3_1_R	Katja_Exp3_Sample3_2	Katja_Exp3_Sample3_2_R	Katja_Exp3_Sample3_3	Katja_Exp3_Sample3_3_R	Katja_Exp3_Sample3_4	Katja_Exp3_Sample3_4_R	Katja_Exp3_Sample3_5	Katja_Exp3_Sample3_5_R	Katja_Exp3_Sample3_6	Katja_Exp3_Sample3_6_R	Katja_Exp3_Sample3_7	Katja_Exp3_Sample3_7_R	Katja_Exp3_Sample3_8	Katja_Exp3_Sample3_8_R	Katja_Exp4_Sample4_1	Katja_Exp4_Sample4_1_R	Katja_Exp4_Sample4_2	Katja_Exp4_Sample4_2_R	Katja_Exp4_Sample4_3	Katja_Exp4_Sample4_3_R	Katja_Exp4_Sample4_4	Katja_Exp4_Sample4_4_R	Katja_Exp4_Sample4_5	Katja_Exp4_Sample4_5_R	Katja_Exp4_Sample4_6	Katja_Exp4Sample4_6_R	Katja_Exp4_Sample4_7	Katja_Exp4_Sample4_7_R	Katja_Exp4_Sample4_8	Katja_Exp4_Sample4_8_R	Katja_Exp5_Sample5_1a	Katja_Exp5_Sample5_1a_R	Katja_Exp5_Sample5_1b	Katja_Exp5_Sample5_1b_R	Katja_Exp5_Sample5_2a	Katja_Exp5_Sample5_2a_R	Katja_Exp5_Sample5_2b	Katja_Exp5_Sample5_2b_R	Katja_Exp5_Sample5_3a	Katja_Exp5_Sample5_3a_R	Katja_Exp5_Sample5_3b	Katja_Exp5_Sample5_3b_R
MYH9_HUMAN	Myosin-9 OS=Homo sapiens GN=MYH9 PE=1 SV=4	9556.69	230033	96	prot01831	0	0	0	0	0	0	0	0	0	0	0	0	0	0	0	0	0	0	0	0	0	0	0	0	0	0	0	0	0	0	0	0	0	0	0	0	0	0	0	0	0	0	0	0
PGBM_HUMAN	Basement membrane-specific heparan sulfate proteoglycan core protein OS=Homo sapiens GN=HSPG2 PE=1 SV=4	3166.58	48856.7	91	prot02134	0	0	0	0	0	0	0	0	0	0	0	0	0	0	0	0	0	0	0	0	0	0	0	0	0	0		0	0	0	0	0	0	0	0	0	0	0	0	0	0	0	0	0
VIME_HUMAN	Vimentin OS=Homo sapiens GN=VIM PE=1 SV=4	3070.58	153484	96	prot03273	0	0	0	0	0	0	0	0	0	0	0	0	0	0	0	0	0	0	0	0	0	0	0	0	0	0	0	0	0	0	0	0	0	0	0	0	0	0	0	0	0	0	0	0
ENPL_HUMAN	Endoplasmin OS=Homo sapiens GN=HSP90B1 PE=1 SV=1	2872.11	86560	96	prot00894	0	0	0	0	0	0	0	0	0	0	0	0	0	0	0	0	0	0	0	0	0	0	0	0	0	0	0	0	0	0	0	0	0	0	0	0	0	0	0	0	0	0	0	0
CKAP4_HUMAN	Cytoskeleton-associated protein 4 OS=Homo sapiens GN=CKAP4 PE=1 SV=2	2782.26	80967.8	96	prot00530	0	0	0	0	0	0	0	0	0	0	0	0	0	0	0	0	0	0	0	0	0	0	0	0	0	0	0	0	0	0	0	0	0	0	0	0	0	0	0	0	0	0	0	0
GRP78_HUMAN	78 kDa glucose-regulated protein OS=Homo sapiens GN=HSPA5 PE=1 SV=2	2731.7	88416.6	96	prot01172	0	0	0	0	0	0	0	0	0	0	0	0	0	0	0	0	0	0	0	0	0	0	0	0	0	0	0	0	0	0	0	0	0	0	0	0	0	0	0	0	0	0	0	0
MYH10_HUMAN	Myosin-10 OS=Homo sapiens GN=MYH10 PE=1 SV=3	2590.83	43614	62	prot01821	0	0	0	0	0	0	0	0	0	0	0	0	0	0	0	0	0	0	0	0	0	0	0	0	0	0	0	0	0	0	0	0
ACACA_HUMAN	Acetyl-CoA carboxylase 1 OS=Homo sapiens GN=ACACA PE=1 SV=2	2360.75	71300.9	96	prot00060	0	0	0	0	0	0	0	0	0	0	0	0	0	0	0	0	0	0	0	0	0	0	0	0	0	0	0	0	0	0	0	0	0	0	0	0	0	0	0	0	0	0	0	0
K2C1_HUMAN	Keratin, type II cytoskeletal 1 OS=Homo sapiens GN=KRT1 PE=1 SV=6	2329.49	49621.8	96	prot01463	0	0	0	0	0	0	0	0	0	0	0	0	0	0	0	0	0	0	0	0	0	0	0	0	0	0	0	0	0	0	0	0	0	0	0	0	0	0	0	0	0	0	0	0
ACTG_HUMAN	Actin, cytoplasmic 2 OS=Homo sapiens GN=ACTG1 PE=1 SV=1	2242.58	109163	86	prot00080	0	0	0	0	0		0	0	0	0	0	0	0	0	0	0			0	0	0	0	0	0	0	0	0	0	0	0	0	0	0	0	0	0	0	0	0	0	0	0	0	0
ACTB_HUMAN	Actin, cytoplasmic 1 OS=Homo sapiens GN=ACTB PE=1 SV=1	2228.84	34985.3	24	prot00077					0	0	0	0							0	0	0	0																					0
TSP1_HUMAN	Thrombospondin-1 OS=Homo sapiens GN=THBS1 PE=1 SV=2	2095.35	68628.3	96	prot03183	0	0	0	0	0	0	0	0	0	0	0	0	0	0	0	0	0	0	0	0	0	0	0	0	0	0	0	0	0	0	0	0	0	0	0	0	0	0	0	0	0	0	0	0
PDIA1_HUMAN	Protein disulfide-isomerase OS=Homo sapiens GN=P4HB PE=1 SV=3	1968.46	54670.2	96	prot02101	0	0	0	0	0	0	0	0	0	0	0	0	0	0	0	0	0	0	0	0	0	0	0	0	0	0	0	0	0	0	0	0	0	0	0	0	0	0	0	0	0	0	0	0
KPYM_HUMAN	Pyruvate kinase PKM OS=Homo sapiens GN=PKM PE=1 SV=4	1953.31	62661.7	96	prot01545	0	0	0	0	0	0	0	0	0	0	0	0	0	0	0	0	0	0	0	0	0	0	0	0	0	0	0	0	0	0	0	0	0	0	0	0	0	0	0	0	0	0	0	0
PDIA4_HUMAN	Protein disulfide-isomerase A4 OS=Homo sapiens GN=PDIA4 PE=1 SV=2	1852.37	40421.3	92	prot02103	0	0	0	0	0	0	0	0	0	0	0	0	0	0	0	0	0	0	0	0	0	0	0	0	0	0	0	0	0	0	0	0	0	0	0	0	0	0	0	0		0	0	0
PDIA3_HUMAN	Protein disulfide-isomerase A3 OS=Homo sapiens GN=PDIA3 PE=1 SV=4	1839.12	71993.5	96	prot02102	0	0	0	0	0	0	0	0	0	0	0	0	0	0	0	0	0	0	0	0	0	0	0	0	0	0	0	0	0	0	0	0	0	0	0	0	0	0	0	0	0	0	0	0
HS90B_HUMAN	Heat shock protein HSP 90-beta OS=Homo sapiens GN=HSP90AB1 PE=1 SV=4	1742.91	53764.9	93	prot01303	0	0	0	0	0	0	0	0	0	0	0	0	0	0	0	0	0	0	0	0	0	0	0	0	0		0	0	0	0	0	0		0	0	0	0	0	0	0	0	0	0	0
K22E_HUMAN	Keratin, type II cytoskeletal 2 epidermal OS=Homo sapiens GN=KRT2 PE=1 SV=2	1700.53	26264.5	87	prot01461	0	0	0	0	0	0	0	0	0	0	0	0	0	0	0	0	0	0	0	0	0	0	0					0			0	0	0	0	0	0	0	0	0	0	0	0	0	0
PYC_HUMAN	Pyruvate carboxylase, mitochondrial OS=Homo sapiens GN=PC PE=1 SV=2	1699.15	67089.7	96	prot02328	0	0	0	0	0	0	0	0	0	0	0	0	0	0	0	0	0	0	0	0	0	0	0	0	0	0	0	0	0	0	0	0	0	0	0	0	0	0	0	0	0	0	0	0
ANXA2_HUMAN	Annexin A2 OS=Homo sapiens GN=ANXA2 PE=1 SV=2	1691.59	49626.4	96	prot00183	0	0	0	0	0	0	0	0	0	0	0	0	0	0	0	0	0	0	0	0	0	0	0	0	0	0	0	0	0	0	0	0	0	0	0	0	0	0	0	0	0	0	0	0
K1C10_HUMAN	Keratin, type I cytoskeletal 10 OS=Homo sapiens GN=KRT10 PE=1 SV=6	1558.77	23569.3	85	prot01442	0	0	0	0	0	0	0	0	0	0	0	0	0	0	0	0		0		0	0	0			0	0		0	0	0	0	0	0	0	0	0	0	0	0	0			0	0
EPHA2_HUMAN	Ephrin type-A receptor 2 OS=Homo sapiens GN=EPHA2 PE=1 SV=2	1556.91	16635.5	34	prot00900					0	0	0	0	0	0	0		0	0	0	0					0	0	0	0					0	0
ITA2_HUMAN	Integrin alpha-2 OS=Homo sapiens GN=ITGA2 PE=1 SV=1	1542.5	10304.7	40	prot01401	0				0	0	0	0		0	0	0	0	0	0	0					0	0	0	0						0
CD109_HUMAN	CD109 antigen OS=Homo sapiens GN=CD109 PE=1 SV=2	1519.9	6837.5	22	prot00453		0			0	0	0		0	0	0	0	0	0	0	0					0	0		0
H14_HUMAN	Histone H1.4 OS=Homo sapiens GN=HIST1H1E PE=1 SV=2	1512.28	72310.5	83	prot01195	0	0	0	0	0	0	0	0		0	0	0	0			0	0	0	0	0	0	0	0	0	0	0	0	0	0	0	0	0	0	0	0	0	0	0	0	0	0	0	0	0
H13_HUMAN	Histone H1.3 OS=Homo sapiens GN=HIST1H1D PE=1 SV=2	1498.01	30221.6	32	prot01194					0	0			0				0	0	0		0	0	0	0	0	0	0		0	0	0	0	0	0	0					0			0				0
ENOA_HUMAN	Alpha-enolase OS=Homo sapiens GN=ENO1 PE=1 SV=2	1461.83	42834.3	96	prot00891	0	0	0	0	0	0	0	0	0	0	0	0	0	0	0	0	0	0	0	0	0	0	0	0	0	0	0	0	0	0	0	0	0	0	0	0	0	0	0	0	0	0	0	0
H12_HUMAN	Histone H1.2 OS=Homo sapiens GN=HIST1H1C PE=1 SV=2	1449.74	65418.6	78	prot01193	0	0	0	0	0		0	0	0		0	0		0			0	0	0	0	0	0		0	0	0	0	0	0	0	0	0	0	0	0	0	0	0	0	0	0	0		0
ACTS_HUMAN	Actin, alpha skeletal muscle OS=Homo sapiens GN=ACTA1 PE=1 SV=1	1449.23	89694	95	prot00085		0	0	0	0	0	0	0	0	0	0	0	0	0	0	0	0	0	0	0	0	0	0	0	0	0	0	0	0	0	0	0	0	0	0	0	0	0	0	0	0	0	0	0
VWF_HUMAN	von Willebrand factor OS=Homo sapiens GN=VWF PE=1 SV=4	1441.44	27763.8	92	prot03286	0	0	0	0	0	0	0	0	0	0	0	0	0	0	0	0	0	0	0	0	0	0	0	0	0	0	0	0	0	0	0	0	0	0	0	0	0	0	0	0	0	0	0	0
PCCA_HUMAN	Propionyl-CoA carboxylase alpha chain, mitochondrial OS=Homo sapiens GN=PCCA PE=1 SV=4	1375.81	40216.5	96	prot02073	0	0	0	0	0	0	0	0	0	0	0	0	0	0	0	0	0	0	0	0	0	0	0	0	0	0	0	0	0	0	0	0	0	0	0	0	0	0	0	0	0	0	0	0
TBB4B_HUMAN	Tubulin beta-4B chain OS=Homo sapiens GN=TUBB4B PE=1 SV=1	1355.75	43303	95	prot02988	0	0	0	0	0	0	0	0	0	0	0	0	0	0	0		0	0	0	0	0	0	0	0	0	0	0	0	0	0	0	0	0	0	0	0	0	0	0	0	0	0	0	0
K1C9_HUMAN	Keratin, type I cytoskeletal 9 OS=Homo sapiens GN=KRT9 PE=1 SV=3	1347.94	24762.1	91	prot01458	0	0	0	0	0	0	0	0	0	0	0	0	0	0	0	0	0	0	0	0	0	0	0	0	0	0	0	0	0	0	0	0	0	0	0	0			0	0			0	0
UGGG1_HUMAN	UDP-glucose:glycoprotein glucosyltransferase 1 OS=Homo sapiens GN=UGGT1 PE=1 SV=3	1339.81	13186.5	61	prot03234	0	0	0	0	0	0	0	0	0	0	0	0	0	0	0	0	0	0	0	0	0	0	0			0			0	0	0	0	0			0			0	0				0
FLNA_HUMAN	Filamin-A OS=Homo sapiens GN=FLNA PE=1 SV=4	1338.4	52771.2	96	prot01015	0	0	0	0	0	0	0	0	0	0	0	0	0	0	0	0	0	0	0	0	0	0	0	0	0	0	0	0	0	0	0	0	0	0	0	0	0	0	0	0	0	0	0	0
MVP_HUMAN	Major vault protein OS=Homo sapiens GN=MVP PE=1 SV=4	1283.08	27442.2	96	prot01807	0	0	0	0	0	0	0	0	0	0	0	0	0	0	0	0	0	0	0	0	0	0	0	0	0	0	0	0	0	0	0	0	0	0	0	0	0	0	0	0	0	0	0	0
PGH2_HUMAN	Prostaglandin G/H synthase 2 OS=Homo sapiens GN=PTGS2 PE=1 SV=2	1276.92	80715.7	96	prot02138	0	0	0	0	0	0	0	0	0	0	0	0	0	0	0	0	0	0	0	0	0	0	0	0	0	0	0	0	0	0	0	0	0	0	0	0	0	0	0	0	0	0	0	0
MMRN1_HUMAN	Multimerin-1 OS=Homo sapiens GN=MMRN1 PE=1 SV=3	1272.89	29971.1	92	prot01765	0	0	0	0	0	0	0	0	0	0	0	0	0	0	0	0	0	0	0	0	0	0	0	0	0	0	0	0	0	0	0	0	0	0	0	0	0	0	0	0		0	0	0
FINC_HUMAN	Fibronectin OS=Homo sapiens GN=FN1 PE=1 SV=4	1268.6	28771.1	86	prot01005	0	0	0	0	0	0	0	0	0	0	0	0	0	0	0	0	0	0	0	0	0	0	0	0	0	0	0	0	0	0	0	0			0				0	0			0	0
EFTU_HUMAN	Elongation factor Tu, mitochondrial OS=Homo sapiens GN=TUFM PE=1 SV=2	1268.24	33091.7	95	prot00855	0	0	0	0	0	0	0	0	0	0	0	0	0	0	0	0	0	0	0	0	0	0	0	0	0	0	0	0	0	0	0	0	0	0	0	0	0	0	0	0	0	0	0	0
LMNA_HUMAN	Prelamin-A/C OS=Homo sapiens GN=LMNA PE=1 SV=1	1262.63	64071.6	96	prot01615	0	0	0	0	0	0	0	0	0	0	0	0	0	0	0	0	0	0	0	0	0	0	0	0	0	0	0	0	0	0	0	0	0	0	0	0	0	0	0	0	0	0	0	0
TFR1_HUMAN	Transferrin receptor protein 1 OS=Homo sapiens GN=TFRC PE=1 SV=2	1252.49	11716.5	64	prot03036	0	0			0	0	0	0	0	0	0	0	0	0	0	0	0	0	0	0	0	0	0	0					0	0	0	0			0					0			0
SERPH_HUMAN	Serpin H1 OS=Homo sapiens GN=SERPINH1 PE=1 SV=2	1251.72	25335.2	88	prot02710	0	0	0	0	0	0	0	0	0	0	0	0	0	0	0	0	0	0	0	0	0	0	0	0	0			0	0	0	0	0		0	0	0	0	0	0	0	0	0	0	0
TBB5_HUMAN	Tubulin beta chain OS=Homo sapiens GN=TUBB PE=1 SV=2	1235.17	45089.7	94	prot02989	0	0	0	0	0	0	0	0	0	0	0	0	0	0	0	0	0	0	0		0	0	0	0	0		0	0	0	0	0	0	0	0	0	0	0	0	0	0	0	0	0	0
ASPH_HUMAN	Aspartyl/asparaginyl beta-hydroxylase OS=Homo sapiens GN=ASPH PE=1 SV=3	1233.44	38362.3	93	prot00249	0	0	0	0	0	0	0	0	0	0	0	0	0	0	0	0	0	0	0	0	0	0	0	0	0	0	0	0	0	0	0	0	0	0	0	0	0	0	0	0	0	0	0	0
ITB1_HUMAN	Integrin beta-1 OS=Homo sapiens GN=ITGB1 PE=1 SV=2	1223.47	27917.9	95	prot01408	0	0	0	0	0	0	0	0	0	0	0	0	0	0	0	0	0	0	0	0	0	0	0	0	0	0	0	0	0	0	0	0	0	0	0	0	0	0	0	0	0	0	0	0
PLOD2_HUMAN	Procollagen-lysine,2-oxoglutarate 5-dioxygenase 2 OS=Homo sapiens GN=PLOD2 PE=1 SV=2	1222.77	31190.1	96	prot02189	0	0	0	0	0	0	0	0	0	0	0	0	0	0	0	0	0	0	0	0	0	0	0	0	0	0	0	0	0	0	0	0	0	0	0	0	0	0	0	0	0	0	0	0
GANAB_HUMAN	Neutral alpha-glucosidase AB OS=Homo sapiens GN=GANAB PE=1 SV=3	1192.29	40499	96	prot01075	0	0	0	0	0	0	0	0	0	0	0	0	0	0	0	0	0	0	0	0	0	0	0	0	0	0	0	0	0	0	0	0	0	0	0	0	0	0	0	0	0	0	0	0
ITA5_HUMAN	Integrin alpha-5 OS=Homo sapiens GN=ITGA5 PE=1 SV=2	1151.86	16359.2	79	prot01403	0	0	0	0	0	0	0	0	0	0	0	0	0	0	0	0	0	0	0	0	0	0	0	0	0	0			0	0	0	0	0			0			0	0			0	0
MYH14_HUMAN	Myosin-14 OS=Homo sapiens GN=MYH14 PE=1 SV=2	1130.66	18413.6	85	prot01823	0	0	0	0	0	0	0	0	0	0	0	0	0	0	0	0	0	0	0	0	0	0	0	0	0	0	0	0	0	0				0	0	0	0	0	0	0	0	0	0	0
RPN1_HUMAN	Dolichyl-diphosphooligosaccharide--protein glycosyltransferase subunit 1 OS=Homo sapiens GN=RPN1 PE=1 SV=1	1128.97	29656.8	96	prot02554	0	0	0	0	0	0	0	0	0	0	0	0	0	0	0	0	0	0	0	0	0	0	0	0	0	0	0	0	0	0	0	0	0	0	0	0	0	0	0	0	0	0	0	0
ZN185_HUMAN	Zinc finger protein 185 OS=Homo sapiens GN=ZNF185 PE=1 SV=3	1112.73	15634	85	prot03352	0		0	0	0	0	0	0	0	0	0	0	0	0	0	0	0	0	0	0	0	0	0	0	0	0	0	0	0	0	0	0				0	0		0	0			0	0
MYH11_HUMAN	Myosin-11 OS=Homo sapiens GN=MYH11 PE=1 SV=3	1106.01	21760.1	59	prot01822	0	0	0	0	0	0	0	0	0	0	0	0	0	0	0	0	0	0	0	0	0	0	0	0	0	0	0	0	0	0									0
TBA1C_HUMAN	Tubulin alpha-1C chain OS=Homo sapiens GN=TUBA1C PE=1 SV=1	1092.45	51042.5	90	prot02976			0				0	0	0	0	0	0		0	0	0	0	0	0	0	0	0	0	0	0	0	0	0	0	0	0	0	0	0	0	0	0	0	0	0	0	0	0	0
AMPN_HUMAN	Aminopeptidase N OS=Homo sapiens GN=ANPEP PE=1 SV=4	1086.34	8042.45	32	prot00154		0			0	0	0		0	0	0		0	0	0	0		0			0	0	0	0					0	0
HS90A_HUMAN	Heat shock protein HSP 90-alpha OS=Homo sapiens GN=HSP90AA1 PE=1 SV=5	1080.23	30564.3	92	prot01302	0	0	0	0	0	0	0	0	0	0	0	0	0	0	0	0	0	0	0	0	0	0	0	0	0	0	0	0	0	0	0	0		0	0	0	0	0	0	0	0	0	0	0
ACTH_HUMAN	Actin, gamma-enteric smooth muscle OS=Homo sapiens GN=ACTG2 PE=1 SV=1	1074.19	1074.19	1	prot00081	0
MUC18_HUMAN	Cell surface glycoprotein MUC18 OS=Homo sapiens GN=MCAM PE=1 SV=2	1069.63	6726.78	33	prot01806	0	0		0	0	0	0	0	0	0	0	0	0	0	0	0					0	0	0	0
CTNB1_HUMAN	Catenin beta-1 OS=Homo sapiens GN=CTNNB1 PE=1 SV=1	1068.41	19539	45	prot00653	0	0		0	0	0	0	0		0		0	0	0	0	0		0			0	0	0	0					0
K2C6A_HUMAN	Keratin, type II cytoskeletal 6A OS=Homo sapiens GN=KRT6A PE=1 SV=3	1066.69	5867.82	29	prot01468				0	0	0			0	0		0							0	0															0	0				0
TBA1A_HUMAN	Tubulin alpha-1A chain OS=Homo sapiens GN=TUBA1A PE=1 SV=1	1063.92	6126.45	6	prot02975	0	0		0	0	0							0
NRCAM_HUMAN	Neuronal cell adhesion molecule OS=Homo sapiens GN=NRCAM PE=1 SV=3	1057.88	4260.07	20	prot01955													0	0	0	0					0	0	0	0
PDIA6_HUMAN	Protein disulfide-isomerase A6 OS=Homo sapiens GN=PDIA6 PE=1 SV=1	1036.73	30859.5	93	prot02105	0	0	0	0	0	0	0	0	0	0	0	0	0	0	0	0	0	0	0	0	0	0	0	0		0		0	0	0	0	0	0	0	0	0	0	0	0	0	0	0	0	0
MMRN2_HUMAN	Multimerin-2 OS=Homo sapiens GN=MMRN2 PE=1 SV=2	1036.56	24015.9	89	prot01766	0	0	0	0	0	0	0	0	0	0	0	0	0	0	0	0	0	0	0	0	0	0	0	0	0	0	0	0	0	0	0	0	0		0	0	0	0	0	0			0	0
PCCB_HUMAN	Propionyl-CoA carboxylase beta chain, mitochondrial OS=Homo sapiens GN=PCCB PE=1 SV=3	1036.01	32248	96	prot02074	0	0	0	0	0	0	0	0	0	0	0	0	0	0	0	0	0	0	0	0	0	0	0	0	0	0	0	0	0	0	0	0	0	0	0	0	0	0	0	0	0	0	0	0
PLEC_HUMAN	Plectin OS=Homo sapiens GN=PLEC PE=1 SV=3	1032.97	27507.3	87	prot02185	0	0	0	0	0	0	0	0	0	0	0	0	0	0		0	0	0	0	0	0	0	0		0	0	0	0	0	0	0	0	0	0	0	0	0	0	0	0			0	0
MCCA_HUMAN	Methylcrotonoyl-CoA carboxylase subunit alpha, mitochondrial OS=Homo sapiens GN=MCCC1 PE=1 SV=3	1020.72	43320.8	96	prot01715	0	0	0	0	0	0	0	0	0	0	0	0	0	0	0	0	0	0	0	0	0	0	0	0	0	0	0	0	0	0	0	0	0	0	0	0	0	0	0	0	0	0	0	0
RL4_HUMAN	60S ribosomal protein L4 OS=Homo sapiens GN=RPL4 PE=1 SV=5	1004.61	52487.3	96	prot02501	0	0	0	0	0	0	0	0	0	0	0	0	0	0	0	0	0	0	0	0	0	0	0	0	0	0	0	0	0	0	0	0	0	0	0	0	0	0	0	0	0	0	0	0
G3P_HUMAN	Glyceraldehyde-3-phosphate dehydrogenase OS=Homo sapiens GN=GAPDH PE=1 SV=3	988.6	41178.6	96	prot01064	0	0	0	0	0	0	0	0	0	0	0	0	0	0	0	0	0	0	0	0	0	0	0	0	0	0	0	0	0	0	0	0	0	0	0	0	0	0	0	0	0	0	0	0
K2C6B_HUMAN	Keratin, type II cytoskeletal 6B OS=Homo sapiens GN=KRT6B PE=1 SV=5	988.384	12975.3	80	prot01469	0	0	0	0	0	0	0	0	0	0	0	0			0	0			0	0	0	0	0	0		0	0	0	0		0	0	0		0	0	0		0	0			0	0
ANXA1_HUMAN	Annexin A1 OS=Homo sapiens GN=ANXA1 PE=1 SV=2	987.42	11413.3	73	prot00182	0	0	0	0	0	0	0	0	0	0	0	0	0	0	0	0	0	0			0	0	0	0					0	0				0	0	0			0	0	0	0	0	0
TBB3_HUMAN	Tubulin beta-3 chain OS=Homo sapiens GN=TUBB3 PE=1 SV=2	984.554	25899.4	66	prot02986	0	0	0	0	0	0	0	0	0	0	0	0	0	0	0	0	0	0			0	0	0	0					0	0		0	0		0	0			0	0		0		0
K1C13_HUMAN	Keratin, type I cytoskeletal 13 OS=Homo sapiens GN=KRT13 PE=1 SV=4	984.05	4316.75	14	prot01444	0	0	0	0	0	0	0	0	0	0	0	0	0	0
EF1A3_HUMAN	Putative elongation factor 1-alpha-like 3 OS=Homo sapiens GN=EEF1A1P5 PE=5 SV=1	977.68	41410.2	96	prot00845	0	0	0	0	0	0	0	0	0	0	0	0	0	0	0	0	0	0	0	0	0	0	0	0	0	0	0	0	0	0	0	0	0	0	0	0	0	0	0	0	0	0	0	0
CH60_HUMAN	60 kDa heat shock protein, mitochondrial OS=Homo sapiens GN=HSPD1 PE=1 SV=2	973.797	46177.7	96	prot00506	0	0	0	0	0	0	0	0	0	0	0	0	0	0	0	0	0	0	0	0	0	0	0	0	0	0	0	0	0	0	0	0	0	0	0	0	0	0	0	0	0	0	0	0
ITB4_HUMAN	Integrin beta-4 OS=Homo sapiens GN=ITGB4 PE=1 SV=5	973.44	10376.3	39	prot01410	0				0	0	0	0					0	0	0	0					0	0	0	0
HSP7C_HUMAN	Heat shock cognate 71 kDa protein OS=Homo sapiens GN=HSPA8 PE=1 SV=1	970.48	37390.6	96	prot01310	0	0	0	0	0	0	0	0	0	0	0	0	0	0	0	0	0	0	0	0	0	0	0	0	0	0	0	0	0	0	0	0	0	0	0	0	0	0	0	0	0	0	0	0
ITA6_HUMAN	Integrin alpha-6 OS=Homo sapiens GN=ITGA6 PE=1 SV=5	949.15	3954.17	31	prot01404	0				0	0	0		0	0	0	0	0	0	0	0	0	0			0	0	0	0						0
IF4A1_HUMAN	Eukaryotic initiation factor 4A-I OS=Homo sapiens GN=EIF4A1 PE=1 SV=1	936.41	30476.6	96	prot01342	0	0	0	0	0	0	0	0	0	0	0	0	0	0	0	0	0	0	0	0	0	0	0	0	0	0	0	0	0	0	0	0	0	0	0	0	0	0	0	0	0	0	0	0
TBB2B_HUMAN	Tubulin beta-2B chain OS=Homo sapiens GN=TUBB2B PE=1 SV=1	927.964	27020.3	92	prot02985	0	0	0	0	0	0	0	0	0	0	0	0	0	0	0	0	0	0	0	0	0	0	0	0	0	0	0	0	0	0	0	0	0	0	0	0	0	0	0	0	0	0	0	0
H15_HUMAN	Histone H1.5 OS=Homo sapiens GN=HIST1H1B PE=1 SV=3	926.371	49226.1	96	prot01196	0	0	0	0	0	0	0	0	0	0	0	0	0	0	0	0	0	0	0	0	0	0	0	0	0	0	0	0	0	0	0	0	0	0	0	0	0	0	0	0	0	0	0	0
MYL6_HUMAN	Myosin light polypeptide 6 OS=Homo sapiens GN=MYL6 PE=1 SV=2	913.43	29088.5	92	prot01834	0	0	0	0	0	0	0	0	0	0	0	0	0	0	0	0	0	0	0	0	0	0	0	0	0	0	0	0	0	0	0	0		0	0	0	0	0	0	0	0	0	0	0
FLNB_HUMAN	Filamin-B OS=Homo sapiens GN=FLNB PE=1 SV=2	899.324	24374.1	86	prot01016	0	0	0	0	0	0	0	0	0	0	0	0	0	0	0	0	0	0		0	0	0		0	0	0			0		0	0	0	0	0	0	0		0	0	0	0	0	0
PAI1_HUMAN	Plasminogen activator inhibitor 1 OS=Homo sapiens GN=SERPINE1 PE=1 SV=1	891.71	16185.8	80	prot02047	0	0	0	0	0	0	0	0	0	0	0	0	0	0	0	0	0	0			0	0	0	0					0	0	0	0			0		0	0	0	0				0
AXA2L_HUMAN	Putative annexin A2-like protein OS=Homo sapiens GN=ANXA2P2 PE=5 SV=2	890.8	24114.2	92	prot00296	0	0	0	0	0	0	0	0	0	0	0	0	0	0	0	0	0	0	0	0	0	0	0	0	0	0	0	0	0	0	0	0	0	0	0	0	0	0	0	0	0	0	0	0
TLN1_HUMAN	Talin-1 OS=Homo sapiens GN=TLN1 PE=1 SV=3	880.884	24676.5	95	prot03077	0	0	0	0	0	0	0	0	0	0	0	0	0	0	0	0	0	0	0	0	0	0	0	0	0	0	0	0	0	0	0	0	0	0	0	0	0	0	0	0		0	0	0
TBA3C_HUMAN	Tubulin alpha-3C/D chain OS=Homo sapiens GN=TUBA3C PE=1 SV=3	858.97	1715.97	2	prot02977															0	0
PIMT_HUMAN	Protein-L-isoaspartate(D-aspartate) O-methyltransferase OS=Homo sapiens GN=PCMT1 PE=1 SV=4	844.22	29286.5	90	prot02165	0	0	0	0	0	0	0	0	0	0	0	0	0	0	0	0	0	0	0	0					0	0	0	0	0		0	0	0	0	0	0	0	0	0	0	0	0	0	0
TXND5_HUMAN	Thioredoxin domain-containing protein 5 OS=Homo sapiens GN=TXNDC5 PE=1 SV=2	841.62	13138.5	70	prot03202	0	0	0	0	0	0	0	0	0	0	0	0	0	0	0	0	0	0	0	0	0	0							0	0	0	0	0	0	0	0	0	0		0	0	0		0
TPM1_HUMAN	Tropomyosin alpha-1 chain OS=Homo sapiens GN=TPM1 PE=1 SV=2	830.66	8821.83	38	prot03138					0	0	0	0	0	0					0	0	0	0	0	0			0	0					0	0
TBB6_HUMAN	Tubulin beta-6 chain OS=Homo sapiens GN=TUBB6 PE=1 SV=1	803.684	23300.6	89	prot02990	0	0	0	0	0	0	0	0	0	0	0	0	0	0	0	0	0	0	0	0	0	0	0	0	0	0	0	0	0	0	0	0	0	0	0	0	0	0	0	0	0	0	0	0
PCD16_HUMAN	Protocadherin-16 OS=Homo sapiens GN=DCHS1 PE=1 SV=1	803.044	8782.35	26	prot02076													0	0	0	0					0	0	0	0
DREB_HUMAN	Drebrin OS=Homo sapiens GN=DBN1 PE=1 SV=4	797.707	18372	78	prot00795	0	0	0	0	0	0	0	0	0	0	0	0	0	0	0	0	0	0	0	0	0	0	0	0	0	0	0	0	0	0	0	0	0		0				0	0
TBB4A_HUMAN	Tubulin beta-4A chain OS=Homo sapiens GN=TUBB4A PE=1 SV=2	793.694	27939.5	89	prot02987	0	0	0	0	0	0	0	0	0	0	0	0	0	0	0	0	0	0	0	0	0	0	0	0		0	0	0	0	0	0			0	0	0	0	0	0	0	0	0	0	0
H2B1D_HUMAN	Histone H2B type 1-D OS=Homo sapiens GN=HIST1H2BD PE=1 SV=2	791.71	15826.7	36	prot01211																		0	0						0	0	0	0	0		0	0				0			0
K2C5_HUMAN	Keratin, type II cytoskeletal 5 OS=Homo sapiens GN=KRT5 PE=1 SV=3	791.297	9503.89	58	prot01467	0	0	0	0	0	0	0	0	0	0	0	0	0	0			0	0		0	0	0			0	0					0	0			0	0			0				0
H11_HUMAN	Histone H1.1 OS=Homo sapiens GN=HIST1H1A PE=1 SV=3	791.13	38510.2	94	prot01192	0	0	0	0	0	0		0	0	0	0	0	0	0	0	0	0	0	0	0	0	0	0	0	0	0	0	0	0	0	0	0	0	0	0	0	0	0	0	0	0	0	0	0
TOIP1_HUMAN	Torsin-1A-interacting protein 1 OS=Homo sapiens GN=TOR1AIP1 PE=1 SV=2	786.61	19514.6	93	prot03123	0	0	0	0	0	0	0	0	0	0	0	0	0	0	0	0	0	0	0	0	0	0	0	0	0	0	0	0	0	0	0	0	0	0	0	0	0	0	0	0		0	0	0
HYOU1_HUMAN		785.645	11926.7	81	prot01323	0	0	0	0	0	0	0	0	0	0	0	0	0	0	0	0	0	0	0	0	0	0	0	0	0		0	0	0	0	0	0	0	0	0	0	0	0	0	0			0	0
CADH5_HUMAN	Cadherin-5 OS=Homo sapiens GN=CDH5 PE=1 SV=5	784.73	7895.18	43	prot00379	0	0		0	0	0	0	0	0	0	0	0	0	0	0	0		0	0		0	0	0	0					0	0	0	0
H2B1N_HUMAN	Histone H2B type 1-N OS=Homo sapiens GN=HIST1H2BN PE=1 SV=3	782.26	10826	23	prot01216																												0		0						0
H2BFS_HUMAN	Histone H2B type F-S OS=Homo sapiens GN=H2BFS PE=1 SV=2	778.8	20823.9	70	prot01222	0	0	0	0	0	0	0	0		0	0	0	0	0	0	0								0				0		0			0	0	0	0	0	0			0	0
H2B2F_HUMAN	Histone H2B type 2-F OS=Homo sapiens GN=HIST2H2BF PE=1 SV=3	777.17	14810.4	34	prot01220									0			0	0										0					0		0			0		0	0
ATPA_HUMAN	ATP synthase subunit alpha, mitochondrial OS=Homo sapiens GN=ATP5A1 PE=1 SV=1	774.044	24906.4	94	prot00285	0	0	0	0	0	0	0	0	0	0	0	0	0	0	0	0	0	0	0	0	0	0	0	0	0	0	0	0	0	0	0	0	0	0	0	0	0	0	0	0		0	0	0
EF2_HUMAN	Elongation factor 2 OS=Homo sapiens GN=EEF2 PE=1 SV=4	760.72	15805.1	95	prot00849	0	0	0	0	0	0	0	0	0	0	0	0	0	0	0	0	0	0	0	0	0	0	0	0	0	0	0	0	0	0	0	0	0	0	0	0	0	0	0	0	0	0	0	0
H2B1M_HUMAN	Histone H2B type 1-M OS=Homo sapiens GN=HIST1H2BM PE=1 SV=3	760.16	15848.6	41	prot01215																0			0				0		0	0	0	0	0	0	0	0						0	0	0			0
PXDN_HUMAN	Peroxidasin homolog OS=Homo sapiens GN=PXDN PE=1 SV=2	760.08	8565.96	40	prot02326	0	0	0	0	0	0	0	0	0	0	0	0	0	0	0	0	0	0	0	0	0	0	0	0					0	0									0
RS3_HUMAN	40S ribosomal protein S3 OS=Homo sapiens GN=RPS3 PE=1 SV=2	758.464	19304.5	95	prot02592	0	0	0	0	0	0	0	0	0	0	0	0	0	0	0	0	0	0	0	0	0	0	0	0	0	0	0	0	0	0	0	0	0	0	0	0	0	0	0	0		0	0	0
LMAN1_HUMAN	Protein ERGIC-53 OS=Homo sapiens GN=LMAN1 PE=1 SV=2	739.004	16062	96	prot01610	0	0	0	0	0	0	0	0	0	0	0	0	0	0	0	0	0	0	0	0	0	0	0	0	0	0	0	0	0	0	0	0	0	0	0	0	0	0	0	0	0	0	0	0
CD44_HUMAN	CD44 antigen OS=Homo sapiens GN=CD44 PE=1 SV=3	733.21	4163.84	26	prot00458						0		0					0	0	0	0					0	0	0	0
TPM2_HUMAN	Tropomyosin beta chain OS=Homo sapiens GN=TPM2 PE=1 SV=1	732.26	9168.32	58	prot03139	0	0	0	0	0	0	0	0	0	0	0	0	0	0	0	0	0	0	0	0	0	0	0	0	0	0	0	0	0	0
LPPRC_HUMAN	Leucine-rich PPR motif-containing protein, mitochondrial OS=Homo sapiens GN=LRPPRC PE=1 SV=3	724.504	9207.98	49	prot01627	0	0	0	0	0	0	0	0	0	0	0	0	0	0	0	0		0	0		0	0	0						0	0			0
H2B1L_HUMAN	Histone H2B type 1-L OS=Homo sapiens GN=HIST1H2BL PE=1 SV=3	719.631	6386.37	16	prot01214																	0								0	0	0			0	0	0
K2C4_HUMAN	Keratin, type II cytoskeletal 4 OS=Homo sapiens GN=KRT4 PE=1 SV=4	709.53	2413.88	23	prot01466	0		0	0	0	0	0	0	0	0	0	0	0	0	0	0															0												0
RL7_HUMAN	60S ribosomal protein L7 OS=Homo sapiens GN=RPL7 PE=1 SV=1	696.13	38105.9	96	prot02505	0	0	0	0	0	0	0	0	0	0	0	0	0	0	0	0	0	0	0	0	0	0	0	0	0	0	0	0	0	0	0	0	0	0	0	0	0	0	0	0	0	0	0	0
TGM2_HUMAN	Protein-glutamine gamma-glutamyltransferase 2 OS=Homo sapiens GN=TGM2 PE=1 SV=2	695.82	16532.8	88	prot03041	0	0	0	0	0	0	0	0	0	0	0	0	0	0	0	0	0	0	0	0	0	0	0	0	0	0	0	0	0	0	0	0	0		0	0	0		0	0			0	0
PLOD1_HUMAN	Procollagen-lysine,2-oxoglutarate 5-dioxygenase 1 OS=Homo sapiens GN=PLOD1 PE=1 SV=2	690.58	9778.77	85	prot02188	0	0	0	0	0	0	0	0	0	0	0	0	0	0	0	0	0	0	0	0	0	0	0	0	0	0	0	0	0	0	0	0	0		0	0			0	0			0	0
DDX3X_HUMAN	ATP-dependent RNA helicase DDX3X OS=Homo sapiens GN=DDX3X PE=1 SV=3	689.764	24190.3	90	prot00720	0	0	0	0	0	0	0	0	0	0	0	0	0	0	0	0	0	0	0	0	0	0	0	0	0	0	0	0	0	0	0	0	0		0	0	0		0	0			0	0
ECE1_HUMAN	Endothelin-converting enzyme 1 OS=Homo sapiens GN=ECE1 PE=1 SV=2	678.46	5834.7	46	prot00834	0	0	0	0	0	0	0	0	0	0	0	0	0	0	0	0					0	0	0	0					0		0	0
NOMO1_HUMAN	Nodal modulator 1 OS=Homo sapiens GN=NOMO1 PE=1 SV=5	676.89	6618.4	33	prot01936		0	0	0	0	0		0	0	0	0	0	0	0	0	0	0	0			0	0	0													0			0	0
NRP1_HUMAN	Neuropilin-1 OS=Homo sapiens GN=NRP1 PE=1 SV=3	669.4	13318.6	46	prot01958					0	0	0	0					0	0	0	0	0	0			0	0	0	0					0	0	0	0
HNRPU_HUMAN	Heterogeneous nuclear ribonucleoprotein U OS=Homo sapiens GN=HNRNPU PE=1 SV=6	668.841	29429.5	96	prot01288	0	0	0	0	0	0	0	0	0	0	0	0	0	0	0	0	0	0	0	0	0	0	0	0	0	0	0	0	0	0	0	0	0	0	0	0	0	0	0	0	0	0	0	0
H33_HUMAN	Histone H3.3 OS=Homo sapiens GN=H3F3A PE=1 SV=2	666.017	14020.1	82	prot01225	0	0	0	0	0	0	0	0	0	0	0	0	0	0	0			0	0	0	0	0	0	0	0	0	0	0	0	0	0	0	0	0	0	0	0	0	0	0			0	0
APLP2_HUMAN	Amyloid-like protein 2 OS=Homo sapiens GN=APLP2 PE=1 SV=2	661.184	8181.7	50	prot00204	0	0	0	0	0	0	0	0	0	0	0	0	0	0	0	0	0				0	0	0	0					0	0	0	0
NOMO3_HUMAN	Nodal modulator 3 OS=Homo sapiens GN=NOMO3 PE=3 SV=2	659.98	5220.9	23	prot01937	0	0	0	0	0	0		0	0	0	0	0	0	0	0	0		0			0	0		0						0
AHNK_HUMAN	Neuroblast differentiation-associated protein AHNAK OS=Homo sapiens GN=AHNAK PE=1 SV=2	655.952	8817.46	80	prot00118		0	0		0	0	0	0	0	0	0	0	0	0	0	0	0	0	0	0	0	0	0	0	0	0	0	0	0	0	0	0	0			0	0		0	0				0
H2B2E_HUMAN	Histone H2B type 2-E OS=Homo sapiens GN=HIST2H2BE PE=1 SV=3	654.79	2014.57	7	prot01219									0				0	0				0																						0
EF1A2_HUMAN	Elongation factor 1-alpha 2 OS=Homo sapiens GN=EEF1A2 PE=1 SV=1	650.73	23802.6	96	prot00844	0	0	0	0	0	0	0	0	0	0	0	0	0	0	0	0	0	0	0	0	0	0	0	0	0	0	0	0	0	0	0	0	0	0	0	0	0	0	0	0	0	0	0	0
IL6RB_HUMAN	Interleukin-6 receptor subunit beta OS=Homo sapiens GN=IL6ST PE=1 SV=2	650.08	8463.53	53	prot01368					0	0	0	0					0	0	0	0					0	0	0	0					0	0	0	0						0	0					0
H2B1B_HUMAN	Histone H2B type 1-B OS=Homo sapiens GN=HIST1H2BB PE=1 SV=2	643.244	7184.63	21	prot01210																	0	0	0	0	0		0	0	0	0	0		0		0	0								0
H2B1O_HUMAN	Histone H2B type 1-O OS=Homo sapiens GN=HIST1H2BO PE=1 SV=3	642.114	7362.26	21	prot01217																	0	0	0	0	0	0	0	0	0	0	0		0		0	0								0
RL7A_HUMAN	60S ribosomal protein L7a OS=Homo sapiens GN=RPL7A PE=1 SV=2	632.997	29118.6	96	prot02506	0	0	0	0	0	0	0	0	0	0	0	0	0	0	0	0	0	0	0	0	0	0	0	0	0	0	0	0	0	0	0	0	0	0	0	0	0	0	0	0	0	0	0	0
RRBP1_HUMAN	Ribosome-binding protein 1 OS=Homo sapiens GN=RRBP1 PE=1 SV=4	627.879	8595.17	62	prot02560	0	0	0	0	0	0	0	0	0	0	0	0	0	0	0	0	0	0	0		0	0		0		0			0						0	0	0		0	0			0	0
K1C14_HUMAN	Keratin, type I cytoskeletal 14 OS=Homo sapiens GN=KRT14 PE=1 SV=4	625.49	5862.77	23	prot01445	0	0	0	0	0	0	0	0	0	0	0	0	0	0			0	0	0	0																							0
TBA3E_HUMAN	Tubulin alpha-3E chain OS=Homo sapiens GN=TUBA3E PE=1 SV=2	619.95	29115.2	96	prot02978	0	0	0	0	0	0	0	0	0	0	0	0	0	0	0	0	0	0	0	0	0	0	0	0	0	0	0	0	0	0	0	0	0	0	0	0	0	0	0	0	0	0	0	0
K2C6C_HUMAN	Keratin, type II cytoskeletal 6C OS=Homo sapiens GN=KRT6C PE=1 SV=3	610.66	4785.89	18	prot01470	0	0	0	0			0	0			0	0	0	0																	0	0			0	0
MIA3_HUMAN	Melanoma inhibitory activity protein 3 OS=Homo sapiens GN=MIA3 PE=1 SV=1	605.647	16270	91	prot01741	0	0	0	0	0	0	0	0	0	0	0	0	0	0	0	0	0	0	0	0	0	0	0	0	0	0	0	0	0	0	0	0	0	0	0	0	0	0	0	0	0	0	0	0
PECA1_HUMAN	Platelet endothelial cell adhesion molecule OS=Homo sapiens GN=PECAM1 PE=1 SV=1	605.494	5441.5	52	prot02116						0	0	0					0	0	0	0			0		0	0	0	0	0								0	0		0
RL19_HUMAN	60S ribosomal protein L19 OS=Homo sapiens GN=RPL19 PE=1 SV=1	601.33	32282.5	96	prot02471	0	0	0	0	0	0	0	0	0	0	0	0	0	0	0	0	0	0	0	0	0	0	0	0	0	0	0	0	0	0	0	0	0	0	0	0	0	0	0	0	0	0	0	0
RCN1_HUMAN	Reticulocalbin-1 OS=Homo sapiens GN=RCN1 PE=1 SV=1	599.86	11508.2	86	prot02416	0	0	0	0	0	0	0	0	0	0	0	0	0	0	0	0	0	0	0	0	0	0	0	0	0	0	0	0	0	0	0	0	0	0	0	0	0	0	0	0		0	0	0
RL13_HUMAN	60S ribosomal protein L13 OS=Homo sapiens GN=RPL13 PE=1 SV=4	596.21	30096.6	96	prot02464	0	0	0	0	0	0	0	0	0	0	0	0	0	0	0	0	0	0	0	0	0	0	0	0	0	0	0	0	0	0	0	0	0	0	0	0	0	0	0	0	0	0	0	0
RL6_HUMAN	60S ribosomal protein L6 OS=Homo sapiens GN=RPL6 PE=1 SV=3	594.78	19379.3	95	prot02504	0	0	0	0	0	0	0	0	0	0	0	0	0	0	0	0	0	0	0	0	0	0	0	0	0	0	0	0	0	0	0	0	0	0	0	0	0	0	0	0	0	0	0	0
TPM4_HUMAN	Tropomyosin alpha-4 chain OS=Homo sapiens GN=TPM4 PE=1 SV=3	588.504	12835.1	86	prot03141	0	0	0		0	0	0	0	0	0	0	0	0	0	0	0	0	0	0	0	0	0	0	0		0	0	0	0	0	0		0			0	0	0	0	0	0	0	0	0
ACTBL_HUMAN	Beta-actin-like protein 2 OS=Homo sapiens GN=ACTBL2 PE=1 SV=2	586.84	29731.3	96	prot00078	0	0	0	0	0	0	0	0	0	0	0	0	0	0	0	0	0	0	0	0	0	0	0	0	0	0	0	0	0	0	0	0	0	0	0	0	0	0	0	0	0	0	0	0
CTNA1_HUMAN	Catenin alpha-1 OS=Homo sapiens GN=CTNNA1 PE=1 SV=1	582.77	11092.6	57	prot00651	0				0	0	0	0					0	0	0	0	0	0			0	0	0	0					0	0	0		0		0	0			0	0			0	0
TBA4A_HUMAN	Tubulin alpha-4A chain OS=Homo sapiens GN=TUBA4A PE=1 SV=1	581.96	20704.4	83	prot02979	0	0	0	0	0	0	0	0	0	0	0	0	0	0	0	0	0	0	0		0	0	0	0					0	0			0	0	0	0	0	0	0	0	0	0	0	0
H2B1J_HUMAN	Histone H2B type 1-J OS=Homo sapiens GN=HIST1H2BJ PE=1 SV=3	579.274	9161.69	31	prot01212					0	0	0	0		0	0				0	0	0		0	0	0	0	0	0	0	0	0		0		0	0							0				0	0
RS8_HUMAN	40S ribosomal protein S8 OS=Homo sapiens GN=RPS8 PE=1 SV=2	577	23378.1	95	prot02601	0	0	0	0	0	0	0	0	0	0	0	0	0	0	0	0	0	0	0	0	0	0	0	0	0	0	0	0	0	0	0	0	0	0	0	0	0	0	0	0	0		0	0
PLXA2_HUMAN	Plexin-A2 OS=Homo sapiens GN=PLXNA2 PE=1 SV=4	575.55	3917.83	26	prot02201					0	0							0	0	0	0					0	0	0	0									0
HNRPM_HUMAN	Heterogeneous nuclear ribonucleoprotein M OS=Homo sapiens GN=HNRNPM PE=1 SV=3	573.991	18656	93	prot01285	0	0	0	0	0	0	0	0	0	0	0	0	0	0	0	0	0	0	0	0	0	0	0	0	0	0	0	0	0	0	0	0	0	0	0	0	0	0	0	0	0	0	0	0
PHB2_HUMAN	Prohibitin-2 OS=Homo sapiens GN=PHB2 PE=1 SV=2	568.26	14327.3	82	prot02146	0	0	0	0	0	0	0	0	0	0	0	0	0	0	0	0	0	0		0	0	0	0	0		0			0	0	0	0	0		0	0			0	0			0	0
LAMB1_HUMAN	Laminin subunit beta-1 OS=Homo sapiens GN=LAMB1 PE=1 SV=2	566.55	5119.72	33	prot01568	0	0	0	0	0	0		0	0	0	0	0	0	0	0	0	0	0	0	0	0	0		0					0							0				0
RS7_HUMAN	40S ribosomal protein S7 OS=Homo sapiens GN=RPS7 PE=1 SV=1	560.91	14742.6	86	prot02600	0	0	0	0	0	0	0	0	0	0	0	0	0	0	0	0	0	0	0		0	0	0						0	0		0	0		0		0	0	0	0	0	0	0	0
RL28_HUMAN	60S ribosomal protein L28 OS=Homo sapiens GN=RPL28 PE=1 SV=3	551.2	27059.1	93	prot02483	0	0	0	0	0	0	0	0	0	0	0	0	0	0	0	0	0	0	0	0	0	0	0	0	0	0	0	0	0	0	0	0	0	0	0	0		0	0	0			0	0
K1C16_HUMAN	Keratin, type I cytoskeletal 16 OS=Homo sapiens GN=KRT16 PE=1 SV=4	550.23	5030.51	20	prot01447	0	0	0	0	0	0	0	0	0	0	0	0	0			0				0
MYO1C_HUMAN	Unconventional myosin-Ic OS=Homo sapiens GN=MYO1C PE=1 SV=4	549.767	15197.6	93	prot01841	0	0	0	0	0	0	0	0	0	0	0	0	0	0	0	0	0	0	0	0	0	0	0	0	0			0	0	0	0	0	0	0	0	0	0		0	0	0	0	0	0
H2B1A_HUMAN	Histone H2B type 1-A OS=Homo sapiens GN=HIST1H2BA PE=1 SV=3	547.15	18647.2	83	prot01209	0	0	0	0	0	0	0	0	0	0	0	0					0	0	0	0	0	0	0	0	0	0	0	0	0	0	0	0	0	0	0	0	0	0	0	0		0	0
H31T_HUMAN	Histone H3.1t OS=Homo sapiens GN=HIST3H3 PE=1 SV=3	546.037	12694.1	65	prot01224					0	0	0	0	0	0	0	0					0		0	0		0	0	0	0	0	0	0	0	0	0	0					0	0	0	0			0	0
PGK1_HUMAN		545.524	4948.61	25	prot02139	0	0	0	0	0	0	0	0	0	0	0	0	0	0	0	0	0												0	0									0				0
RL3_HUMAN	60S ribosomal protein L3 OS=Homo sapiens GN=RPL3 PE=1 SV=2	543	20475.7	94	prot02485	0	0	0	0	0	0	0	0	0	0	0	0	0	0	0	0	0	0	0	0	0	0	0	0	0	0	0	0	0	0	0	0	0	0	0	0	0	0	0	0	0	0	0	0
FKB10_HUMAN	Peptidyl-prolyl cis-trans isomerase FKBP10 OS=Homo sapiens GN=FKBP10 PE=1 SV=1	541.73	18446.9	87	prot01006	0	0	0	0	0	0	0	0	0	0	0	0	0	0	0	0	0	0	0	0	0	0	0	0	0	0	0	0	0	0	0	0	0	0	0	0	0		0	0		0	0	0
H2B1K_HUMAN	Histone H2B type 1-K OS=Homo sapiens GN=HIST1H2BK PE=1 SV=3	541.6	1498.6	3	prot01213										0
H3C_HUMAN	Histone H3.3C OS=Homo sapiens GN=H3F3C PE=1 SV=3	538.977	7929.29	34	prot01226	0	0	0	0	0	0	0	0	0	0	0	0	0	0		0													0	0
NPM_HUMAN	Nucleophosmin OS=Homo sapiens GN=NPM1 PE=1 SV=2	534.89	10412.7	81	prot01953	0	0	0	0	0	0	0	0	0	0	0	0	0	0	0	0	0	0	0	0	0	0	0	0	0	0	0	0	0	0	0	0		0	0	0			0	0			0	0
CALU_HUMAN		533.42	6343.54	47	prot00384	0	0	0	0	0	0	0	0	0	0	0	0	0	0	0	0	0	0	0	0	0	0	0	0			0			0								0	0	0
ESAM_HUMAN	Endothelial cell-selective adhesion molecule OS=Homo sapiens GN=ESAM PE=1 SV=1	528.06	7650.11	38	prot00928													0	0	0	0		0	0		0	0	0	0					0			0
CLH1_HUMAN	Clathrin heavy chain 1 OS=Homo sapiens GN=CLTC PE=1 SV=5	527.3	12315.6	83	prot00540	0	0	0	0	0	0	0	0	0	0	0	0	0	0	0	0	0	0	0	0	0	0	0	0	0		0	0	0	0		0	0		0	0	0		0	0	0		0	0
P4HA1_HUMAN	Prolyl 4-hydroxylase subunit alpha-1 OS=Homo sapiens GN=P4HA1 PE=1 SV=2	526.62	8623.33	67	prot02031				0	0	0	0		0	0	0	0	0	0	0	0	0	0	0	0	0	0	0	0	0	0	0	0	0	0	0	0			0		0		0	0			0	0
RS3A_HUMAN	40S ribosomal protein S3a OS=Homo sapiens GN=RPS3A PE=1 SV=2	523.69	18675.5	96	prot02594	0	0	0	0	0	0	0	0	0	0	0	0	0	0	0	0	0	0	0	0	0	0	0	0	0	0	0	0	0	0	0	0	0	0	0	0	0	0	0	0	0	0	0	0
HNRPK_HUMAN	Heterogeneous nuclear ribonucleoprotein K OS=Homo sapiens GN=HNRNPK PE=1 SV=1	520.53	16656.5	92	prot01283	0	0	0	0	0	0	0	0	0	0	0	0	0	0	0	0	0	0	0	0	0	0	0	0	0	0	0	0	0	0	0	0	0		0	0	0	0	0	0		0	0	0
CALX_HUMAN		517.46	7607.7	55	prot00385	0	0	0	0	0	0	0	0	0	0	0	0	0	0	0	0	0	0	0	0	0	0	0	0	0	0	0	0	0	0	0	0							0	0
H90B3_HUMAN	Putative heat shock protein HSP 90-beta-3 OS=Homo sapiens GN=HSP90AB3P PE=5 SV=1	517.27	14762.5	90	prot01229	0	0	0	0	0	0	0	0	0	0	0	0	0	0	0	0	0	0	0	0	0	0	0	0	0	0	0	0	0	0	0	0	0	0	0	0	0	0	0	0	0	0	0	0
COPA_HUMAN	Coatomer subunit alpha OS=Homo sapiens GN=COPA PE=1 SV=2	515.98	13903.8	91	prot00592	0	0	0	0	0	0	0	0	0	0	0	0	0	0	0	0	0	0	0	0	0	0	0	0	0	0	0	0	0	0	0	0	0		0	0	0	0	0	0	0		0	0
HNRH1_HUMAN	Heterogeneous nuclear ribonucleoprotein H OS=Homo sapiens GN=HNRNPH1 PE=1 SV=4	515.68	6808.68	18	prot01276	0	0	0	0	0	0	0	0	0	0	0	0	0	0	0	0
H4_HUMAN	Histone H4 OS=Homo sapiens GN=HIST1H4A PE=1 SV=2	513.264	15006.5	73	prot01227	0	0	0	0	0	0	0	0	0	0	0	0	0	0	0	0	0	0	0	0	0	0	0	0	0	0	0	0	0	0	0	0							0	0				0
ITAV_HUMAN	Integrin alpha-V OS=Homo sapiens GN=ITGAV PE=1 SV=2	509.284	4863.32	43	prot01407	0	0	0	0	0	0	0	0	0	0	0	0	0	0	0	0	0	0			0	0	0	0						0
PTPRK_HUMAN	Receptor-type tyrosine-protein phosphatase kappa OS=Homo sapiens GN=PTPRK PE=1 SV=2	509.07	3407.11	27	prot02310													0	0	0	0					0	0	0	0
ML12A_HUMAN	Myosin regulatory light chain 12A OS=Homo sapiens GN=MYL12A PE=1 SV=2	505.46	2146.37	7	prot01757																	0	0	0	0								0	0	0
RL18_HUMAN	60S ribosomal protein L18 OS=Homo sapiens GN=RPL18 PE=1 SV=2	504.474	17438.7	96	prot02469	0	0	0	0	0	0	0	0	0	0	0	0	0	0	0	0	0	0	0	0	0	0	0	0	0	0	0	0	0	0	0	0	0	0	0	0	0	0	0	0	0	0	0	0
CAD13_HUMAN	Cadherin-13 OS=Homo sapiens GN=CDH13 PE=1 SV=1	498.45	8741.71	44	prot00374		0			0	0	0	0	0		0	0	0	0	0	0	0	0		0	0	0	0	0					0	0		0
RL8_HUMAN	60S ribosomal protein L8 OS=Homo sapiens GN=RPL8 PE=1 SV=2	494.95	29105.8	96	prot02508	0	0	0	0	0	0	0	0	0	0	0	0	0	0	0	0	0	0	0	0	0	0	0	0	0	0	0	0	0	0	0	0	0	0	0	0	0	0	0	0	0	0	0	0
TPM3_HUMAN	Tropomyosin alpha-3 chain OS=Homo sapiens GN=TPM3 PE=1 SV=2	492.71	11084	57	prot03140	0	0	0	0	0	0	0	0	0	0	0	0	0	0	0	0	0	0	0	0		0	0	0	0	0	0	0	0	0
RS14_HUMAN	40S ribosomal protein S14 OS=Homo sapiens GN=RPS14 PE=1 SV=3	490.13	34118.7	96	prot02572	0	0	0	0	0	0	0	0	0	0	0	0	0	0	0	0	0	0	0	0	0	0	0	0	0	0	0	0	0	0	0	0	0	0	0	0	0	0	0	0	0	0	0	0
ML12B_HUMAN	Myosin regulatory light chain 12B OS=Homo sapiens GN=MYL12B PE=1 SV=2	489.08	7424.88	53	prot01758	0	0	0	0	0	0	0	0	0	0	0	0	0	0	0	0	0	0	0	0	0	0	0	0	0	0	0	0	0	0
DYHC1_HUMAN	Cytoplasmic dynein 1 heavy chain 1 OS=Homo sapiens GN=DYNC1H1 PE=1 SV=5	488.194	14368.1	91	prot00818	0	0	0	0	0	0	0	0	0	0	0	0	0	0	0	0	0	0	0	0	0	0	0	0	0	0	0	0	0	0	0	0	0	0	0	0	0	0	0	0		0	0	0
TMEDA_HUMAN	Transmembrane emp24 domain-containing protein 10 OS=Homo sapiens GN=TMED10 PE=1 SV=2	487.584	4864.85	26	prot03102	0	0	0	0	0	0	0	0	0	0	0	0	0	0	0	0	0				0	0
H2B3B_HUMAN	Histone H2B type 3-B OS=Homo sapiens GN=HIST3H2BB PE=1 SV=3	486.711	16838.3	92	prot01221	0	0	0	0			0		0	0		0	0	0	0	0	0	0	0	0	0	0	0	0	0	0	0	0	0	0	0	0	0	0	0	0	0	0	0	0	0	0	0	0
RS9_HUMAN	40S ribosomal protein S9 OS=Homo sapiens GN=RPS9 PE=1 SV=3	484.927	13490.5	80	prot02602	0	0	0	0	0	0	0	0	0	0	0	0	0	0	0	0	0	0	0	0	0	0	0	0	0	0	0	0	0	0	0	0			0	0			0				0
ZCCHV_HUMAN	Zinc finger CCCH-type antiviral protein 1 OS=Homo sapiens GN=ZC3HAV1 PE=1 SV=3	479.727	13901.9	84	prot03341	0		0	0	0	0		0	0	0		0	0	0	0	0	0	0	0		0	0	0	0	0	0	0	0	0	0	0	0				0			0	0			0
RS4X_HUMAN	40S ribosomal protein S4, X isoform OS=Homo sapiens GN=RPS4X PE=1 SV=2	479.26	12024.5	73	prot02595	0	0	0	0	0	0	0	0	0	0	0	0	0	0			0	0	0	0	0				0		0	0		0	0	0	0	0	0	0	0	0	0	0		0	0	0
PCD10_HUMAN	Protocadherin-10 OS=Homo sapiens GN=PCDH10 PE=2 SV=2	476.301	8077.45	46	prot02075					0	0	0	0	0			0	0	0	0	0					0	0	0	0						0	0	0
XRCC6_HUMAN	X-ray repair cross-complementing protein 6 OS=Homo sapiens GN=XRCC6 PE=1 SV=2	463.277	16803.3	95	prot03321	0	0	0	0	0	0	0	0	0	0	0	0	0	0	0	0	0	0	0	0	0	0	0	0	0	0	0		0	0	0	0	0	0	0	0	0	0	0	0	0	0	0	0
HSPB1_HUMAN	Heat shock protein beta-1 OS=Homo sapiens GN=HSPB1 PE=1 SV=2	461.89	21192.3	96	prot01311	0	0	0	0	0	0	0	0	0	0	0	0	0	0	0	0	0	0	0	0	0	0	0	0	0	0	0	0	0	0	0	0	0	0	0	0	0	0	0	0	0	0	0	0
COR1B_HUMAN	Coronin-1B OS=Homo sapiens GN=CORO1B PE=1 SV=1	461.04	15505.8	95	prot00602	0	0	0	0	0	0	0	0	0	0	0	0	0	0	0	0	0	0	0	0	0	0	0	0	0	0	0	0	0	0		0	0	0	0	0	0	0	0	0	0	0	0	0
RL26_HUMAN	60S ribosomal protein L26 OS=Homo sapiens GN=RPL26 PE=1 SV=1	458.264	16394.5	87	prot02479	0	0	0	0	0	0	0	0	0	0	0	0	0	0	0		0	0	0	0	0		0	0	0	0	0		0	0	0	0	0	0		0	0	0	0	0	0	0	0	0
TCPZ_HUMAN	T-complex protein 1 subunit zeta OS=Homo sapiens GN=CCT6A PE=1 SV=3	455.124	9436.61	60	prot03014	0	0	0	0	0	0	0	0	0	0	0	0	0	0	0	0	0	0	0	0	0	0	0	0					0	0	0	0								0
PLOD3_HUMAN	Procollagen-lysine,2-oxoglutarate 5-dioxygenase 3 OS=Homo sapiens GN=PLOD3 PE=1 SV=1	455.11	6468.4	80	prot02190	0	0	0	0	0	0	0	0	0	0	0	0	0	0	0	0	0	0	0	0	0	0	0	0	0	0	0	0	0	0	0	0	0	0	0	0	0	0	0	0			0	0
CLIC1_HUMAN	Chloride intracellular channel protein 1 OS=Homo sapiens GN=CLIC1 PE=1 SV=4	453.04	6511.08	40	prot00542	0	0	0	0	0	0	0	0	0	0	0	0	0	0	0	0	0	0	0		0	0							0	0						0			0	0			0	0
ENPLL_HUMAN		452.48	10717.5	89	prot00895	0	0	0	0	0	0	0	0	0	0	0	0	0	0	0	0	0	0	0	0	0	0	0	0	0	0	0	0	0	0	0	0	0	0	0	0	0	0	0	0	0	0	0
RL9_HUMAN	60S ribosomal protein L9 OS=Homo sapiens GN=RPL9 PE=1 SV=1	451.33	13424.6	79	prot02509	0	0	0	0	0	0	0	0	0	0	0	0	0	0	0	0	0	0			0	0	0	0					0	0						0	0		0	0			0	0
ATPB_HUMAN	ATP synthase subunit beta, mitochondrial OS=Homo sapiens GN=ATP5B PE=1 SV=3	451.15	20628.2	95	prot00286	0	0	0	0	0	0	0	0	0	0	0	0	0	0	0	0	0	0	0	0	0	0	0	0	0	0		0	0	0	0	0	0	0	0	0	0	0	0	0	0	0	0	0
CALR_HUMAN	Calreticulin OS=Homo sapiens GN=CALR PE=1 SV=1	447.37	4968.79	18	prot00382	0	0	0	0	0	0	0	0	0	0	0	0	0	0	0	0						0							0
EGLN_HUMAN	Endoglin OS=Homo sapiens GN=ENG PE=1 SV=2	446.9	4595.13	38	prot00857					0	0	0	0	0	0	0	0	0	0	0	0	0	0			0	0	0	0					0
ERLN1_HUMAN	Erlin-1 OS=Homo sapiens GN=ERLIN1 PE=1 SV=1	439.37	8126.11	86	prot00921	0	0	0	0	0	0	0	0	0	0	0	0	0	0	0	0	0	0	0	0	0	0	0	0	0	0	0	0	0	0	0	0	0	0	0	0	0	0	0	0			0	0
K2C7_HUMAN	Keratin, type II cytoskeletal 7 OS=Homo sapiens GN=KRT7 PE=1 SV=5	439.34	6639.22	33	prot01471	0	0	0	0	0	0	0	0	0	0	0	0	0	0		0	0		0								0	0		0	0	0							0	0
PTPRB_HUMAN	Receptor-type tyrosine-protein phosphatase beta OS=Homo sapiens GN=PTPRB PE=1 SV=3	438.744	2131.95	22	prot02307					0	0	0	0					0	0	0	0					0	0	0	0
HSP72_HUMAN	Heat shock-related 70 kDa protein 2 OS=Homo sapiens GN=HSPA2 PE=1 SV=1	436.56	16252.1	92	prot01307	0	0	0	0	0	0	0	0	0	0	0	0	0	0	0	0	0	0	0	0	0	0	0	0	0	0	0	0	0	0	0	0	0	0	0	0	0	0	0	0	0	0	0	0
PCDH1_HUMAN	Protocadherin-1 OS=Homo sapiens GN=PCDH1 PE=1 SV=2	434.157	4520.36	25	prot02083												0	0	0	0	0					0	0	0	0					0
PODXL_HUMAN	Podocalyxin OS=Homo sapiens GN=PODXL PE=1 SV=2	430.91	2576.95	16	prot02214	0	0			0	0	0	0	0	0	0		0	0	0	0		0		0		0
COF1_HUMAN	Cofilin-1 OS=Homo sapiens GN=CFL1 PE=1 SV=3	430.63	7196.06	70	prot00584	0	0	0	0	0	0	0	0	0	0	0	0	0	0	0	0	0	0			0	0		0	0				0	0									0	0	0		0	0
POTEI_HUMAN	POTE ankyrin domain family member I OS=Homo sapiens GN=POTEI PE=3 SV=1	428.881	23604.9	95	prot02220	0	0	0	0	0	0	0	0	0	0	0	0	0		0	0	0	0	0	0	0	0	0	0	0	0	0	0	0	0	0	0	0	0	0	0	0	0	0	0	0	0	0	0
IF4A2_HUMAN	Eukaryotic initiation factor 4A-II OS=Homo sapiens GN=EIF4A2 PE=1 SV=2	428.65	16210.4	96	prot01343	0	0	0	0	0	0	0	0	0	0	0	0	0	0	0	0	0	0	0	0	0	0	0	0	0	0	0	0	0	0	0	0	0	0	0	0	0	0	0	0	0	0	0	0
RS18_HUMAN	40S ribosomal protein S18 OS=Homo sapiens GN=RPS18 PE=1 SV=3	427.2	8026.99	74	prot02577	0	0	0	0	0	0	0	0	0	0	0	0	0	0	0	0	0	0	0	0		0		0	0	0	0	0	0	0	0	0			0	0	0	0	0	0		0	0	0
TBA8_HUMAN	Tubulin alpha-8 chain OS=Homo sapiens GN=TUBA8 PE=1 SV=1	422.36	15409.9	93	prot02981	0	0	0	0	0	0	0	0	0	0	0	0	0	0	0	0	0	0	0	0	0	0	0	0		0	0		0	0	0	0	0	0	0	0	0	0	0	0	0	0	0	0
PLXD1_HUMAN	Plexin-D1 OS=Homo sapiens GN=PLXND1 PE=1 SV=3	421.194	2806.2	26	prot02207									0			0	0	0	0	0	0				0	0		0
DJC10_HUMAN	DnaJ homolog subfamily C member 10 OS=Homo sapiens GN=DNAJC10 PE=1 SV=2	420.79	4356.42	28	prot00759	0	0	0	0	0	0	0	0	0	0	0	0	0	0	0	0	0	0	0		0	0	0	0						0
RL26L_HUMAN	60S ribosomal protein L26-like 1 OS=Homo sapiens GN=RPL26L1 PE=1 SV=1	419.65	7572.3	37	prot02480					0		0	0	0	0			0	0	0	0				0	0			0				0							0
DDX3Y_HUMAN	ATP-dependent RNA helicase DDX3Y OS=Homo sapiens GN=DDX3Y PE=1 SV=2	416.844	12730.9	86	prot00721	0	0	0	0	0	0	0	0	0	0	0	0	0	0	0	0	0	0	0	0	0	0	0	0	0	0	0	0	0	0	0	0	0		0	0			0	0			0	0
EMC1_HUMAN		415.79	2986.07	24	prot00887		0	0	0	0	0	0		0	0	0	0	0	0	0	0														0
GT251_HUMAN	Procollagen galactosyltransferase 1 OS=Homo sapiens GN=COLGALT1 PE=1 SV=1	415.49	13782.1	91	prot01183	0	0	0	0	0	0	0	0	0	0	0	0	0	0	0	0	0	0	0	0	0	0	0	0	0	0	0	0	0	0	0	0	0	0	0	0	0	0	0	0	0	0	0	0
MYO5A_HUMAN	Unconventional myosin-Va OS=Homo sapiens GN=MYO5A PE=1 SV=2	415.297	1947.27	19	prot01844		0				0				0							0	0	0	0									0	0
TBB8_HUMAN	Tubulin beta-8 chain OS=Homo sapiens GN=TUBB8 PE=1 SV=2	414.21	14319.4	96	prot02991	0	0	0	0	0	0	0	0	0	0	0	0	0	0	0	0	0	0	0	0	0	0	0	0	0	0	0	0	0	0	0	0	0	0	0	0	0	0	0	0	0	0	0	0
PRDX1_HUMAN	Peroxiredoxin-1 OS=Homo sapiens GN=PRDX1 PE=1 SV=1	414.02	11962.1	74	prot02244	0	0	0	0	0	0	0	0	0	0	0	0	0	0	0	0	0	0	0	0	0	0	0	0	0				0	0		0			0	0			0	0			0	0
ERLN2_HUMAN	Erlin-2 OS=Homo sapiens GN=ERLIN2 PE=1 SV=1	409.74	4452.23	34	prot00922	0	0	0	0	0	0	0	0	0	0	0	0	0	0	0	0	0	0	0	0	0	0														0		0	0	0
LAMC1_HUMAN	Laminin subunit gamma-1 OS=Homo sapiens GN=LAMC1 PE=1 SV=3	398.414	2167.73	15	prot01572	0	0	0	0	0	0			0	0	0	0	0	0									0																0
K2C3_HUMAN	Keratin, type II cytoskeletal 3 OS=Homo sapiens GN=KRT3 PE=1 SV=3	395.66	2020.5	13	prot01465	0	0	0	0	0	0	0	0	0	0	0	0	0
ACACB_HUMAN	Acetyl-CoA carboxylase 2 OS=Homo sapiens GN=ACACB PE=1 SV=3	394.97	10224.2	83	prot00061	0	0	0	0	0	0	0	0	0	0	0	0	0	0	0	0	0	0			0	0	0	0		0	0	0	0	0	0	0	0	0	0		0	0	0	0	0		0	0
NRP2_HUMAN	Neuropilin-2 OS=Homo sapiens GN=NRP2 PE=1 SV=2	394.63	7447.54	55	prot01959					0	0	0	0	0	0	0	0	0	0	0	0	0	0		0	0	0	0	0					0	0	0	0							0	0				0
ADT2_HUMAN	ADP/ATP translocase 2 OS=Homo sapiens GN=SLC25A5 PE=1 SV=7	392.97	7590.97	42	prot00102	0	0	0	0	0	0	0	0	0	0	0	0	0	0	0	0	0	0	0		0	0	0	0					0	0
A4_HUMAN	Amyloid beta A4 protein OS=Homo sapiens GN=APP PE=1 SV=3	392.83	5127.11	45	prot00041	0	0	0	0	0	0	0	0	0	0	0	0	0	0	0	0	0	0	0	0	0	0					0		0	0							0
CLCC1_HUMAN	Chloride channel CLIC-like protein 1 OS=Homo sapiens GN=CLCC1 PE=1 SV=1	392.32	4707.7	37	prot00536	0	0	0	0	0	0	0	0	0	0	0	0	0	0	0	0	0	0	0	0	0	0	0	0					0
MMP14_HUMAN	Matrix metalloproteinase-14 OS=Homo sapiens GN=MMP14 PE=1 SV=3	391.98	1521.46	15	prot01763					0	0		0					0	0	0	0					0	0	0	0					0
RL5_HUMAN	60S ribosomal protein L5 OS=Homo sapiens GN=RPL5 PE=1 SV=3	389.65	6015.58	63	prot02503	0	0	0	0	0	0	0	0	0	0	0	0	0	0	0	0	0	0		0	0	0	0	0					0	0	0		0			0			0				0
LTBP2_HUMAN	Latent-transforming growth factor beta-binding protein 2 OS=Homo sapiens GN=LTBP2 PE=1 SV=3	389.15	9976.39	80	prot01653									0	0	0	0	0	0	0	0	0	0	0	0	0	0	0	0	0	0	0	0	0	0	0	0	0	0	0	0	0		0	0			0	0
PLAK_HUMAN	Junction plakoglobin OS=Homo sapiens GN=JUP PE=1 SV=3	389.13	3806.14	26	prot02181	0		0		0						0	0	0	0	0	0					0	0	0	0
EPHB4_HUMAN	Ephrin type-B receptor 4 OS=Homo sapiens GN=EPHB4 PE=1 SV=2	386.38	1396.27	13	prot00908					0								0	0	0	0					0	0	0
DDX5_HUMAN	Probable ATP-dependent RNA helicase DDX5 OS=Homo sapiens GN=DDX5 PE=1 SV=1	381.514	11732.4	93	prot00727	0	0	0	0	0	0	0	0	0	0	0	0	0	0	0	0	0	0	0	0	0	0	0	0	0	0	0	0	0	0	0	0	0		0	0	0	0	0	0	0	0	0	0
GLGB_HUMAN	1,4-alpha-glucan-branching enzyme OS=Homo sapiens GN=GBE1 PE=1 SV=3	375.6	5317.79	47	prot01114	0	0	0	0	0	0	0	0	0	0	0	0	0	0	0	0	0			0					0						0	0						0	0	0			0	0
QCR2_HUMAN	Cytochrome b-c1 complex subunit 2, mitochondrial OS=Homo sapiens GN=UQCRC2 PE=1 SV=3	373.12	7941.41	70	prot02334	0	0	0	0	0	0	0	0	0	0	0	0	0	0	0	0	0	0	0	0	0	0	0	0					0	0	0	0				0	0			0			0	0
ADT3_HUMAN	ADP/ATP translocase 3 OS=Homo sapiens GN=SLC25A6 PE=1 SV=4	371.91	7545.69	56	prot00103	0	0	0	0	0	0	0	0	0	0	0	0	0	0	0	0		0	0	0	0	0	0						0	0	0		0						0	0			0	0
PRDX6_HUMAN	Peroxiredoxin-6 OS=Homo sapiens GN=PRDX6 PE=1 SV=3	371.78	14730	88	prot02248	0	0	0	0	0	0	0	0	0	0	0	0	0	0	0	0	0	0			0	0	0	0					0	0			0	0	0	0	0	0	0	0	0	0	0	0
ERP29_HUMAN	Endoplasmic reticulum resident protein 29 OS=Homo sapiens GN=ERP29 PE=1 SV=4	370.64	7734.91	67	prot00925	0	0	0	0	0	0	0	0	0	0	0	0	0	0	0	0	0	0	0	0	0	0	0	0	0	0	0	0	0	0	0	0	0	0	0	0	0	0	0	0				0
PCDH7_HUMAN	Protocadherin-7 OS=Homo sapiens GN=PCDH7 PE=1 SV=2	369.74	3424.23	23	prot02084													0	0	0	0					0	0	0	0
DESM_HUMAN	Desmin OS=Homo sapiens GN=DES PE=1 SV=3	368.544	10884	60	prot00736	0		0	0	0	0	0	0	0	0	0	0	0	0	0	0	0	0	0	0	0	0	0	0		0	0	0	0	0		0							0					0
K2C75_HUMAN		368.387	2171.35	12	prot01476	0	0	0	0	0	0	0		0	0	0	0																			0
TCPA_HUMAN	T-complex protein 1 subunit alpha OS=Homo sapiens GN=TCP1 PE=1 SV=1	366.85	9246.51	80	prot03006	0	0	0	0	0	0	0	0	0	0	0	0	0	0	0	0	0	0		0	0	0	0	0		0		0	0	0	0	0			0	0		0	0	0	0	0	0	0
EPHB2_HUMAN	Ephrin type-B receptor 2 OS=Homo sapiens GN=EPHB2 PE=1 SV=5	366.814	857.514	4	prot00906													0	0	0							0
CNTP1_HUMAN	Contactin-associated protein 1 OS=Homo sapiens GN=CNTNAP1 PE=1 SV=1	366.7	7333.24	72	prot00566	0	0	0	0	0	0	0	0	0	0	0	0	0	0	0	0	0	0	0	0	0	0	0	0		0	0	0	0	0	0	0			0	0	0	0	0	0			0	0
IMDH2_HUMAN	Inosine-5'-monophosphate dehydrogenase 2 OS=Homo sapiens GN=IMPDH2 PE=1 SV=2	366.18	6008.68	53	prot01380	0	0	0	0	0	0	0	0	0	0	0	0	0	0	0	0		0			0	0							0	0						0								0
K2C8_HUMAN	Keratin, type II cytoskeletal 8 OS=Homo sapiens GN=KRT8 PE=1 SV=7	365.57	5762.71	34	prot01479	0	0	0	0	0	0	0	0	0	0	0	0		0	0	0	0	0
RS2_HUMAN	40S ribosomal protein S2 OS=Homo sapiens GN=RPS2 PE=1 SV=2	364.32	12720.8	96	prot02579	0	0	0	0	0	0	0	0	0	0	0	0	0	0	0	0	0	0	0	0	0	0	0	0	0	0	0	0	0	0	0	0	0	0	0	0	0	0	0	0	0	0	0	0
RL21_HUMAN	60S ribosomal protein L21 OS=Homo sapiens GN=RPL21 PE=1 SV=2	362.15	12889.9	86	prot02473	0	0	0	0	0	0	0	0	0	0	0	0	0	0	0	0	0	0	0	0	0	0	0	0				0	0	0	0	0		0	0	0	0		0	0			0	0
CAD11_HUMAN	Cadherin-11 OS=Homo sapiens GN=CDH11 PE=2 SV=2	361.39	3578.09	24	prot00373													0	0	0	0					0	0	0	0
HHIP_HUMAN	Hedgehog-interacting protein OS=Homo sapiens GN=HHIP PE=1 SV=3	357.66	3483.9	38	prot01257	0	0	0	0	0	0	0	0	0	0	0	0	0	0	0	0	0	0	0				0	0					0	0		0		0					0
H1T_HUMAN	Histone H1t OS=Homo sapiens GN=HIST1H1T PE=2 SV=4	355.09	14644	96	prot01197	0	0	0	0	0	0	0	0	0	0	0	0	0	0	0	0	0	0	0	0	0	0	0	0	0	0	0	0	0	0	0	0	0	0	0	0	0	0	0	0	0	0	0	0
RL24_HUMAN	60S ribosomal protein L24 OS=Homo sapiens GN=RPL24 PE=1 SV=1	352.54	16627	92	prot02478	0	0	0	0	0	0	0	0	0	0	0	0					0	0	0	0	0	0	0	0	0	0	0	0	0	0	0	0	0	0	0	0	0	0	0	0	0	0	0	0
TBB2A_HUMAN	Tubulin beta-2A chain OS=Homo sapiens GN=TUBB2A PE=1 SV=1	352.15	609.09	2	prot02984
VIGLN_HUMAN	Vigilin OS=Homo sapiens GN=HDLBP PE=1 SV=2	351.37	4564.13	54	prot03271	0	0	0	0	0	0	0	0	0	0	0	0	0	0	0	0	0	0	0	0	0	0		0		0			0	0	0	0											0
H2A3_HUMAN	Histone H2A type 3 OS=Homo sapiens GN=HIST3H2A PE=1 SV=3	348.85	4229.43	25	prot01204		0	0	0	0	0	0	0	0	0	0	0	0	0															0	0
LAMA4_HUMAN	Laminin subunit alpha-4 OS=Homo sapiens GN=LAMA4 PE=1 SV=4	348.217	2027.8	18	prot01567						0	0	0	0	0	0	0	0	0	0	0					0	0	0	0
SUN2_HUMAN	SUN domain-containing protein 2 OS=Homo sapiens GN=SUN2 PE=1 SV=3	347.864	6855.83	71	prot02908	0	0	0	0	0	0	0	0	0	0	0	0	0	0	0	0	0	0	0	0	0	0	0	0			0		0	0	0		0						0	0			0	0
RL13A_HUMAN	60S ribosomal protein L13a OS=Homo sapiens GN=RPL13A PE=1 SV=2	345.61	16743.9	93	prot02465	0	0	0	0	0	0	0	0	0	0	0	0	0	0	0	0	0	0	0	0		0	0	0	0	0	0	0	0	0	0	0	0	0	0	0	0	0	0	0	0	0	0	0
ACTBM_HUMAN	Putative beta-actin-like protein 3 OS=Homo sapiens GN=POTEKP PE=5 SV=1	345.41	17190.2	96	prot00079	0	0	0	0	0	0	0	0	0	0	0	0	0	0	0	0	0	0	0	0	0	0	0	0	0	0	0	0	0	0	0	0	0	0	0	0	0	0	0	0	0	0	0	0
H2AJ_HUMAN	Histone H2A.J OS=Homo sapiens GN=H2AFJ PE=1 SV=1	344.85	5876.72	35	prot01205	0	0	0	0	0	0	0	0	0	0	0	0	0	0	0	0										0	0			0
MCCB_HUMAN	Methylcrotonoyl-CoA carboxylase beta chain, mitochondrial OS=Homo sapiens GN=MCCC2 PE=1 SV=1	344.14	6995.89	86	prot01716	0	0	0	0	0	0	0	0	0	0	0	0	0	0	0	0	0	0	0	0	0	0	0	0		0		0	0	0	0	0	0	0	0	0	0	0	0	0	0	0	0	0
AT1A1_HUMAN	Sodium/potassium-transporting ATPase subunit alpha-1 OS=Homo sapiens GN=ATP1A1 PE=1 SV=1	342.28	8966.21	75	prot00255		0	0	0	0	0	0	0	0	0	0	0	0	0	0	0	0	0	0	0	0	0	0	0					0	0	0	0	0		0	0			0	0			0	0
PGH1_HUMAN	Prostaglandin G/H synthase 1 OS=Homo sapiens GN=PTGS1 PE=1 SV=2	341.98	8841	75	prot02137	0	0	0	0	0	0	0	0	0	0	0	0	0	0	0	0	0	0	0	0	0	0	0	0	0	0	0	0	0	0	0	0	0	0	0	0	0	0	0	0	0	0	0	0
PCBP1_HUMAN	Poly(rC)-binding protein 1 OS=Homo sapiens GN=PCBP1 PE=1 SV=2	341.87	3775.36	31	prot02069	0	0	0	0	0	0		0	0	0	0	0	0	0																0			0		0				0	0			0
SYWC_HUMAN	Tryptophan--tRNA ligase, cytoplasmic OS=Homo sapiens GN=WARS PE=1 SV=2	341.314	11789.1	85	prot02948	0	0	0	0	0	0	0	0	0	0	0	0	0	0	0	0	0	0	0	0	0	0	0	0			0		0	0			0		0	0	0	0	0	0			0	0
POTEJ_HUMAN	POTE ankyrin domain family member J OS=Homo sapiens GN=POTEJ PE=3 SV=1	340.42	15450.9	96	prot02221	0	0	0	0	0	0	0	0	0	0	0	0	0	0	0	0	0	0	0	0	0	0	0	0	0	0	0	0	0	0	0	0	0	0	0	0	0	0	0	0	0	0	0	0
RBMX_HUMAN	RNA-binding motif protein, X chromosome OS=Homo sapiens GN=RBMX PE=1 SV=3	338.81	3066.26	31	prot02412	0	0	0	0	0	0			0	0	0	0	0	0		0		0									0	0		0
C1TC_HUMAN	C-1-tetrahydrofolate synthase, cytoplasmic OS=Homo sapiens GN=MTHFD1 PE=1 SV=3	337.7	8955.52	90	prot00358	0		0	0	0	0	0	0	0	0	0	0	0	0	0	0	0	0	0	0	0	0	0	0		0	0	0	0	0	0	0			0	0	0	0	0	0			0	0
GBLP_HUMAN	Guanine nucleotide-binding protein subunit beta-2-like 1 OS=Homo sapiens GN=GNB2L1 PE=1 SV=3	336.34	5072.47	46	prot01085	0	0	0	0	0	0	0	0	0	0	0	0	0	0	0	0		0			0		0										0										0
ATF6A_HUMAN	Cyclic AMP-dependent transcription factor ATF-6 alpha OS=Homo sapiens GN=ATF6 PE=1 SV=3	335.824	2559.62	24	prot00274	0		0	0					0	0	0	0	0	0	0		0	0	0	0	0	0	0	0															0	0
PERI_HUMAN	Peripherin OS=Homo sapiens GN=PRPH PE=1 SV=2	333.994	11066.7	81	prot02121	0	0	0	0	0	0	0	0	0	0	0	0	0	0	0	0	0	0	0	0	0	0	0	0	0	0	0	0	0	0	0	0	0				0	0	0	0				0
GLU2B_HUMAN	Glucosidase 2 subunit beta OS=Homo sapiens GN=PRKCSH PE=1 SV=2	332.854	5855.48	63	prot01120	0	0	0	0	0	0	0	0	0	0	0	0	0	0	0	0	0	0	0	0	0	0	0	0	0		0		0	0	0	0							0	0
RL11_HUMAN	60S ribosomal protein L11 OS=Homo sapiens GN=RPL11 PE=1 SV=2	329.09	18258.9	96	prot02462	0	0	0	0	0	0	0	0	0	0	0	0	0	0	0	0	0	0	0	0	0	0	0	0	0	0	0	0	0	0	0	0	0	0	0	0	0	0	0	0	0	0	0	0
RL29_HUMAN	60S ribosomal protein L29 OS=Homo sapiens GN=RPL29 PE=1 SV=2	328.4	17068.2	96	prot02484	0	0	0	0	0	0	0	0	0	0	0	0	0	0	0	0	0	0	0	0	0	0	0	0	0	0	0	0	0	0	0	0	0	0	0	0	0	0	0	0	0	0	0	0
PFKAP_HUMAN	ATP-dependent 6-phosphofructokinase, platelet type OS=Homo sapiens GN=PFKP PE=1 SV=2	326.724	7529.29	84	prot02128	0	0	0	0	0	0	0	0	0	0	0	0	0	0	0	0	0	0	0	0	0	0	0	0	0	0	0	0	0	0	0	0			0		0	0	0	0			0	0
FUBP2_HUMAN	Far upstream element-binding protein 2 OS=Homo sapiens GN=KHSRP PE=1 SV=4	325.75	12034.4	89	prot01044	0	0	0	0	0	0	0	0	0	0	0	0	0	0	0	0	0	0	0	0	0	0	0	0	0	0	0	0	0	0	0	0	0	0	0	0	0	0	0	0		0	0	0
PHB_HUMAN	Prohibitin OS=Homo sapiens GN=PHB PE=1 SV=1	325.6	15653.8	93	prot02145	0	0	0	0	0	0	0	0	0	0	0	0	0	0	0	0	0	0	0	0	0	0	0	0	0	0		0	0	0	0	0		0	0	0	0	0	0	0	0	0	0	0
RS6_HUMAN	40S ribosomal protein S6 OS=Homo sapiens GN=RPS6 PE=1 SV=1	325.42	12074.8	93	prot02599	0	0	0	0	0	0	0	0	0	0	0	0	0	0	0	0	0	0	0	0	0	0	0	0	0	0	0	0	0	0	0	0	0	0	0	0			0	0		0	0	0
HNRH2_HUMAN	Heterogeneous nuclear ribonucleoprotein H2 OS=Homo sapiens GN=HNRNPH2 PE=1 SV=1	324.96	13733.2	90	prot01277	0	0	0	0	0	0	0	0	0	0	0	0	0	0	0	0	0	0	0		0	0	0	0					0	0	0	0	0	0	0	0	0	0	0	0	0	0	0	0
TBB8L_HUMAN	Tubulin beta-8 chain-like protein LOC260334 OS=Homo sapiens PE=1 SV=1	323.714	7245.29	70	prot02992	0	0	0	0	0	0	0	0	0	0	0	0	0	0	0	0	0	0	0	0	0	0		0	0	0	0	0	0	0	0	0	0		0				0	0	0	0	0	0
TRAP1_HUMAN	Heat shock protein 75 kDa, mitochondrial OS=Homo sapiens GN=TRAP1 PE=1 SV=3	320.72	9149.11	86	prot03153	0	0	0	0	0	0	0	0	0	0	0	0	0	0	0	0	0	0	0	0	0	0	0	0	0	0	0	0	0	0	0	0			0	0		0	0				0	0
RCN3_HUMAN	Reticulocalbin-3 OS=Homo sapiens GN=RCN3 PE=1 SV=1	320.07	3690.31	54	prot02418	0	0	0	0	0	0	0		0	0	0	0	0	0	0	0	0	0	0	0	0	0	0	0			0				0	0	0		0	0			0	0				0
MAP4_HUMAN	Microtubule-associated protein 4 OS=Homo sapiens GN=MAP4 PE=1 SV=3	319.88	12323.4	90	prot01691			0		0	0	0	0	0	0	0	0	0	0	0		0	0	0	0	0	0	0	0	0	0	0	0	0	0	0	0	0	0	0	0	0	0	0	0	0	0	0	0
PPIA_HUMAN	Peptidyl-prolyl cis-trans isomerase A OS=Homo sapiens GN=PPIA PE=1 SV=2	319.69	3760.2	24	prot02227	0	0	0	0	0	0	0	0	0	0	0	0	0	0	0	0	0	0			0	0	0	0
RAN_HUMAN	GTP-binding nuclear protein Ran OS=Homo sapiens GN=RAN PE=1 SV=3	319.13	15602.5	96	prot02384	0	0	0	0	0	0	0	0	0	0	0	0	0	0	0	0	0	0	0	0	0	0	0	0	0	0	0	0	0	0	0	0	0	0	0	0	0	0	0	0	0	0	0	0
RL15_HUMAN	60S ribosomal protein L15 OS=Homo sapiens GN=RPL15 PE=1 SV=2	317.88	15929.7	96	prot02467	0	0	0	0	0	0	0	0	0	0	0	0	0	0	0	0	0	0	0	0	0	0	0	0	0	0	0	0	0	0	0	0	0	0	0	0	0	0	0	0	0	0	0	0
TCPD_HUMAN	T-complex protein 1 subunit delta OS=Homo sapiens GN=CCT4 PE=1 SV=4	317.434	9974.77	89	prot03008	0	0	0	0	0	0	0	0	0	0	0	0	0	0		0	0	0	0	0	0	0	0	0	0	0	0	0	0	0	0	0			0	0			0	0	0		0	0
EHD4_HUMAN	EH domain-containing protein 4 OS=Homo sapiens GN=EHD4 PE=1 SV=1	316.48	10612.9	93	prot00863	0	0	0	0	0	0	0	0	0	0	0	0	0	0	0	0	0	0	0	0	0	0	0	0	0	0	0	0	0	0	0	0	0		0	0	0	0	0	0	0		0	0
TIE1_HUMAN	Tyrosine-protein kinase receptor Tie-1 OS=Homo sapiens GN=TIE1 PE=1 SV=1	316.104	3911.36	42	prot03062					0	0			0	0	0	0	0	0	0	0	0	0	0	0	0	0	0	0					0	0									0	0
GRP75_HUMAN	Stress-70 protein, mitochondrial OS=Homo sapiens GN=HSPA9 PE=1 SV=2	315.424	11071.6	95	prot01171	0	0	0	0	0	0	0	0	0	0	0	0	0	0	0	0	0	0	0	0	0	0	0	0	0	0	0	0	0	0	0	0	0	0	0	0	0	0	0	0		0	0	0
COF2_HUMAN	Cofilin-2 OS=Homo sapiens GN=CFL2 PE=1 SV=1	315.31	3658.26	27	prot00585	0	0	0	0	0	0	0	0	0	0	0	0	0	0	0	0
K1C15_HUMAN		314.87	2310.72	15	prot01446	0	0	0	0	0	0	0	0	0	0	0	0	0	0
H90B2_HUMAN	Putative heat shock protein HSP 90-beta 2 OS=Homo sapiens GN=HSP90AB2P PE=1 SV=2	314.101	3651.95	20	prot01228	0	0	0	0	0	0	0	0	0	0	0	0	0	0	0
HS71B_HUMAN	Heat shock 70 kDa protein 1B OS=Homo sapiens GN=HSPA1B PE=1 SV=1	309.56	4046.72	29	prot01297		0						0		0			0	0	0	0		0			0	0							0	0									0
TCPH_HUMAN	T-complex protein 1 subunit eta OS=Homo sapiens GN=CCT7 PE=1 SV=2	304.505	8963.59	86	prot03011	0	0	0	0	0	0	0	0	0	0	0	0	0	0	0	0	0	0	0	0	0	0	0	0	0	0	0	0	0	0	0	0	0	0	0	0	0	0	0	0			0	0
FLNC_HUMAN	Filamin-C OS=Homo sapiens GN=FLNC PE=1 SV=3	304.24	10673	84	prot01017	0	0	0	0	0	0	0	0	0	0	0	0	0	0	0	0	0	0	0	0	0				0	0	0	0	0	0	0	0	0		0	0	0		0	0	0		0	0
LRC8A_HUMAN	Volume-regulated anion channel subunit LRRC8A OS=Homo sapiens GN=LRRC8A PE=1 SV=1	302.3	2857.15	26	prot01636													0	0	0	0					0	0	0	0						0
STAB1_HUMAN	Stabilin-1 OS=Homo sapiens GN=STAB1 PE=1 SV=3	301.864	5158.53	59	prot02874				0	0	0	0	0	0	0	0	0	0	0	0	0	0	0	0	0	0	0	0	0	0				0	0	0	0							0	0				0
H2A1B_HUMAN	Histone H2A type 1-B/E OS=Homo sapiens GN=HIST1H2AB PE=1 SV=2	298.69	298.69	1	prot01200
LDHB_HUMAN	L-lactate dehydrogenase B chain OS=Homo sapiens GN=LDHB PE=1 SV=2	298.68	3410	38	prot01590	0	0	0	0	0	0	0	0	0	0	0	0	0	0		0	0	0		0					0	0	0	0	0	0	0	0			0	0	0		0	0
PAIRB_HUMAN	Plasminogen activator inhibitor 1 RNA-binding protein OS=Homo sapiens GN=SERBP1 PE=1 SV=2	293.85	8527.34	83	prot02049	0	0	0		0	0	0	0	0	0	0	0	0	0	0	0	0	0	0	0	0	0	0	0	0	0	0	0	0	0		0	0		0	0			0	0			0	0
ITB3_HUMAN	Integrin beta-3 OS=Homo sapiens GN=ITGB3 PE=1 SV=2	291	8545.84	79	prot01409	0	0	0	0	0	0	0	0	0	0	0	0	0	0	0	0	0	0	0	0	0	0	0	0		0	0	0	0	0	0	0	0		0	0	0	0	0	0			0
K1C17_HUMAN	Keratin, type I cytoskeletal 17 OS=Homo sapiens GN=KRT17 PE=1 SV=2	290.64	1786.64	12	prot01448		0	0	0	0	0		0	0	0	0	0	0		0
RS4Y1_HUMAN	40S ribosomal protein S4, Y isoform 1 OS=Homo sapiens GN=RPS4Y1 PE=1 SV=2	290.22	8387.23	72	prot02596	0	0	0	0	0	0	0	0	0	0	0	0	0	0	0	0	0	0	0	0								0	0	0	0	0	0		0	0			0	0			0	0
TCPQ_HUMAN	T-complex protein 1 subunit theta OS=Homo sapiens GN=CCT8 PE=1 SV=4	289.95	10026.4	85	prot03012	0	0	0	0	0	0	0	0	0	0	0	0	0	0	0	0	0	0	0	0	0	0	0	0	0	0	0	0	0	0	0	0	0		0	0	0	0	0	0		0	0	0
RTN4_HUMAN	Reticulon-4 OS=Homo sapiens GN=RTN4 PE=1 SV=2	289.74	2019.45	21	prot02612	0	0	0	0	0	0	0	0	0	0	0	0	0	0	0	0	0	0																									0
LEG1_HUMAN	Galectin-1 OS=Homo sapiens GN=LGALS1 PE=1 SV=2	289.62	1469.03	18	prot01592	0	0	0	0	0	0	0	0	0	0	0	0	0	0	0	0						0
NONO_HUMAN	Non-POU domain-containing octamer-binding protein OS=Homo sapiens GN=NONO PE=1 SV=4	289.36	8705.48	82	prot01938	0	0	0	0	0	0	0	0	0	0	0	0	0	0	0	0	0	0	0	0	0	0		0	0					0			0	0	0	0	0	0	0	0	0	0	0	0
NOTC1_HUMAN	Neurogenic locus notch homolog protein 1 OS=Homo sapiens GN=NOTCH1 PE=1 SV=4	288.9	1839.78	17	prot01944								0					0	0	0	0					0	0	0	0						0		0
PLXA4_HUMAN	Plexin-A4 OS=Homo sapiens GN=PLXNA4 PE=1 SV=4	287.89	3173.69	34	prot02203					0	0	0	0	0	0	0	0	0	0	0	0					0	0	0	0						0
PLXB2_HUMAN	Plexin-B2 OS=Homo sapiens GN=PLXNB2 PE=1 SV=3	285.635	996.683	10	prot02205													0	0	0	0					0	0	0	0
COPD_HUMAN	Coatomer subunit delta OS=Homo sapiens GN=ARCN1 PE=1 SV=1	284.574	3196.93	21	prot00595	0	0	0	0	0	0	0	0	0	0	0	0	0	0		0					0		0
RL36_HUMAN	60S ribosomal protein L36 OS=Homo sapiens GN=RPL36 PE=1 SV=3	284.484	9856.19	90	prot02492	0		0	0	0	0	0	0	0	0	0	0	0	0	0	0	0	0			0	0	0	0	0	0	0	0	0	0	0	0	0	0	0	0	0	0	0	0		0	0	0
LAMB2_HUMAN	Laminin subunit beta-2 OS=Homo sapiens GN=LAMB2 PE=1 SV=2	284.234	3461.86	43	prot01569	0				0	0		0	0	0	0	0	0			0	0	0	0	0	0	0	0	0	0				0	0						0			0	0
H2A1D_HUMAN	Histone H2A type 1-D OS=Homo sapiens GN=HIST1H2AD PE=1 SV=2	283.38	283.38	1	prot01201
RAIN_HUMAN	Ras-interacting protein 1 OS=Homo sapiens GN=RASIP1 PE=1 SV=1	281.51	10096	92	prot02379		0	0	0	0	0	0	0	0	0	0	0	0	0	0	0	0	0	0	0	0	0	0	0	0	0	0	0	0	0	0	0	0	0	0	0	0	0	0	0		0	0	0
ITA3_HUMAN	Integrin alpha-3 OS=Homo sapiens GN=ITGA3 PE=1 SV=5	281.17	4676.65	43	prot01402													0	0	0	0	0	0	0	0	0	0	0	0					0	0	0	0
LRC8C_HUMAN	Volume-regulated anion channel subunit LRRC8C OS=Homo sapiens GN=LRRC8C PE=1 SV=2	280.86	819.48	10	prot01637													0	0	0	0
RPN2_HUMAN	Dolichyl-diphosphooligosaccharide--protein glycosyltransferase subunit 2 OS=Homo sapiens GN=RPN2 PE=1 SV=3	280.35	2522.02	30	prot02555		0	0	0	0	0	0	0	0	0	0	0	0	0	0	0	0	0			0		0	0												0
4F2_HUMAN	4F2 cell-surface antigen heavy chain OS=Homo sapiens GN=SLC3A2 PE=1 SV=3	278.89	3170.07	41	prot00036	0	0	0	0	0	0	0	0		0	0	0	0	0	0	0	0	0			0	0		0						0					0				0
HEXB_HUMAN	Beta-hexosaminidase subunit beta OS=Homo sapiens GN=HEXB PE=1 SV=3	278.63	983.42	6	prot01256					0	0	0	0					0	0
PVR_HUMAN	Poliovirus receptor OS=Homo sapiens GN=PVR PE=1 SV=2	276.64	2040.05	21	prot02323													0	0		0	0	0			0	0	0	0					0	0
CADH2_HUMAN	Cadherin-2 OS=Homo sapiens GN=CDH2 PE=1 SV=4	276.384	2711.84	25	prot00376							0						0	0	0	0					0	0	0	0
H2AX_HUMAN	Histone H2AX OS=Homo sapiens GN=H2AFX PE=1 SV=2	275.64	3009.18	35	prot01206	0	0	0	0	0	0	0	0	0	0	0		0												0	0		0	0	0	0	0							0	0
ROA1_HUMAN	Heterogeneous nuclear ribonucleoprotein A1 OS=Homo sapiens GN=HNRNPA1 PE=1 SV=5	275.49	10320.9	92	prot02536	0	0	0	0	0	0	0	0	0	0	0	0	0	0	0	0	0		0	0	0	0	0	0	0	0	0	0	0	0	0	0		0	0	0	0	0	0	0	0	0	0	0
MYOF_HUMAN	Myoferlin OS=Homo sapiens GN=MYOF PE=1 SV=1	273.03	3986.16	62	prot01851	0	0	0	0	0	0	0	0	0	0	0	0	0	0	0	0	0	0			0	0	0	0					0	0									0	0				0
IMB1_HUMAN	Importin subunit beta-1 OS=Homo sapiens GN=KPNB1 PE=1 SV=2	272.95	7365.09	82	prot01378	0	0	0	0	0	0	0	0	0	0	0	0	0	0	0	0	0	0	0	0	0	0	0	0	0	0	0	0	0	0	0	0	0		0	0	0		0	0			0	0
SQSTM_HUMAN	Sequestosome-1 OS=Homo sapiens GN=SQSTM1 PE=1 SV=1	272.22	4807.38	51	prot02835	0	0		0	0	0	0	0	0	0		0	0	0	0	0	0	0				0							0	0	0	0							0
MYO1D_HUMAN	Unconventional myosin-Id OS=Homo sapiens GN=MYO1D PE=1 SV=2	270.71	4468.52	40	prot01842																	0	0	0	0				0	0	0	0	0	0	0
PLD3_HUMAN	Phospholipase D3 OS=Homo sapiens GN=PLD3 PE=1 SV=1	269.54	6247.07	58	prot02184	0				0	0	0	0		0	0	0	0	0	0	0	0	0			0	0	0	0					0	0	0	0							0
H2A1_HUMAN	Histone H2A type 1 OS=Homo sapiens GN=HIST1H2AG PE=1 SV=2	269.02	269.02	1	prot01198
IKIP_HUMAN	Inhibitor of nuclear factor kappa-B kinase-interacting protein OS=Homo sapiens GN=IKBIP PE=1 SV=1	268.36	3155.62	49	prot01364			0	0		0			0	0	0	0	0	0			0	0	0	0	0	0	0	0	0				0			0			0	0	0	0	0	0		0
PRDX4_HUMAN	Peroxiredoxin-4 OS=Homo sapiens GN=PRDX4 PE=1 SV=1	268.17	7502.69	75	prot02247	0	0	0	0	0	0	0	0	0	0	0	0	0	0	0	0	0	0	0	0	0	0	0	0	0	0	0	0	0	0	0	0	0	0	0	0			0	0			0	0
K22O_HUMAN	Keratin, type II cytoskeletal 2 oral OS=Homo sapiens GN=KRT76 PE=1 SV=2	267.26	901.13	10	prot01462		0							0	0								0									0																0
URP2_HUMAN	Fermitin family homolog 3 OS=Homo sapiens GN=FERMT3 PE=1 SV=1	267.17	5458.25	62	prot03245	0	0	0	0	0	0	0	0	0	0	0	0	0	0	0	0	0	0									0		0	0	0	0			0	0							0
MOT1_HUMAN	Monocarboxylate transporter 1 OS=Homo sapiens GN=SLC16A1 PE=1 SV=3	266.94	2201.96	30	prot01772	0	0	0	0	0	0	0		0	0	0	0	0	0	0	0	0				0	0	0	0					0
SERA_HUMAN	D-3-phosphoglycerate dehydrogenase OS=Homo sapiens GN=PHGDH PE=1 SV=4	265.22	9171.2	88	prot02707					0	0		0	0	0	0	0	0		0	0	0	0	0	0	0	0	0	0	0	0	0	0	0	0	0	0	0	0	0	0	0	0	0	0	0	0	0	0
SYG_HUMAN	Glycine--tRNA ligase OS=Homo sapiens GN=GARS PE=1 SV=3	264.67	3842.03	49	prot02927	0	0	0	0	0	0	0	0	0	0	0	0	0	0	0	0	0	0			0	0	0	0					0	0	0												0
UBC_HUMAN	Polyubiquitin-C OS=Homo sapiens GN=UBC PE=1 SV=3	264.17	6775.3	78	prot03214	0	0	0		0	0	0	0	0	0	0	0	0	0	0	0	0	0			0	0	0	0						0	0	0	0	0	0	0			0	0			0	0
RBM39_HUMAN	RNA-binding protein 39 OS=Homo sapiens GN=RBM39 PE=1 SV=2	263.85	6634.12	84	prot02406	0	0	0	0	0	0	0	0	0	0	0	0	0	0	0	0	0	0	0	0	0	0	0	0		0			0	0	0	0	0	0	0	0	0	0	0	0	0	0	0	0
HS71L_HUMAN	Heat shock 70 kDa protein 1-like OS=Homo sapiens GN=HSPA1L PE=1 SV=2	263.78	6133.64	55	prot01298	0		0	0	0	0	0		0	0	0	0	0	0			0	0	0		0	0		0					0	0						0	0		0	0				0
ARGL1_HUMAN	Arginine and glutamate-rich protein 1 OS=Homo sapiens GN=ARGLU1 PE=1 SV=1	262.647	2200.56	21	prot00220	0	0	0	0	0	0	0	0	0	0	0	0	0	0																						0							0
RCN2_HUMAN	Reticulocalbin-2 OS=Homo sapiens GN=RCN2 PE=1 SV=1	261.36	2010.67	31	prot02417	0	0	0	0		0	0		0	0	0	0	0	0	0	0	0	0		0	0	0								0
TIE2_HUMAN	Angiopoietin-1 receptor OS=Homo sapiens GN=TEK PE=1 SV=2	260.68	2863.24	23	prot03063					0								0	0	0	0					0	0	0	0
RSSA_HUMAN	40S ribosomal protein SA OS=Homo sapiens GN=RPSA PE=1 SV=4	259.53	10435.8	90	prot02603	0	0	0	0	0	0	0	0	0	0	0	0			0	0	0	0	0	0	0	0	0	0	0	0	0	0	0	0	0	0	0	0	0	0	0	0	0	0	0	0	0	0
TAGL2_HUMAN	Transgelin-2 OS=Homo sapiens GN=TAGLN2 PE=1 SV=3	259.14	6724.84	55	prot02964	0	0	0	0	0	0	0	0	0	0	0	0	0	0	0	0	0	0			0	0	0	0					0	0					0	0	0	0	0	0			0	0
PRS7_HUMAN	26S protease regulatory subunit 7 OS=Homo sapiens GN=PSMC2 PE=1 SV=3	257.15	1818.13	23	prot02275					0	0	0	0	0	0	0		0	0	0	0					0	0		0					0
RS11_HUMAN	40S ribosomal protein S11 OS=Homo sapiens GN=RPS11 PE=1 SV=3	257.08	11343.7	96	prot02569	0	0	0	0	0	0	0	0	0	0	0	0	0	0	0	0	0	0	0	0	0	0	0	0	0	0	0	0	0	0	0	0	0	0	0	0	0	0	0	0	0	0	0	0
DESP_HUMAN	Desmoplakin OS=Homo sapiens GN=DSP PE=1 SV=3	256.631	851.549	15	prot00737	0	0	0		0	0		0	0	0	0	0		0				0	0									0		0
KINH_HUMAN	Kinesin-1 heavy chain OS=Homo sapiens GN=KIF5B PE=1 SV=1	255.96	1136.81	12	prot01530	0	0	0	0			0	0	0	0	0		0	0																														0
AGRL4_HUMAN	Adhesion G protein-coupled receptor L4 OS=Homo sapiens GN=ADGRL4 PE=1 SV=3	255.55	1823.12	23	prot00117					0	0	0	0	0		0	0	0	0	0	0					0	0	0	0					0
RL10A_HUMAN	60S ribosomal protein L10a OS=Homo sapiens GN=RPL10A PE=1 SV=2	254.06	4165.28	53	prot02460													0	0			0	0			0	0	0	0					0	0	0		0	0			0	0			0			0
MYO6_HUMAN	Unconventional myosin-VI OS=Homo sapiens GN=MYO6 PE=1 SV=4	253.974	2477.28	34	prot01847		0			0	0	0	0		0				0		0	0	0	0	0					0	0	0		0	0
5NTD_HUMAN	5'-nucleotidase OS=Homo sapiens GN=NT5E PE=1 SV=1	253.73	505.92	3	prot00037													0	0	0
WDR1_HUMAN	WD repeat-containing protein 1 OS=Homo sapiens GN=WDR1 PE=1 SV=4	253.52	3776.79	52	prot03291	0	0	0	0	0	0	0	0	0	0	0	0	0	0				0			0				0	0	0		0	0						0				0			0
AGRL2_HUMAN	Adhesion G protein-coupled receptor L2 OS=Homo sapiens GN=ADGRL2 PE=1 SV=2	252.704	674.405	7	prot00116													0	0	0	0					0	0
MYADM_HUMAN	Myeloid-associated differentiation marker OS=Homo sapiens GN=MYADM PE=1 SV=2	252.66	3136.36	25	prot01811						0							0	0	0	0					0	0	0	0						0
K1C18_HUMAN	Keratin, type I cytoskeletal 18 OS=Homo sapiens GN=KRT18 PE=1 SV=2	252.65	5282.65	65	prot01449	0	0	0	0	0	0	0	0	0	0	0	0	0	0	0	0	0	0	0	0	0	0	0	0	0	0	0	0	0	0	0	0			0	0			0	0			0	0
PLST_HUMAN	Plastin-3 OS=Homo sapiens GN=PLS3 PE=1 SV=4	252.56	2053.67	24	prot02198		0		0	0	0	0	0	0	0	0	0	0	0	0	0	0	0			0	0	0						0	0	0
HSP76_HUMAN	Heat shock 70 kDa protein 6 OS=Homo sapiens GN=HSPA6 PE=1 SV=2	252.09	2381.63	16	prot01308	0				0	0	0	0	0	0	0	0					0	0			0								0	0									0				0
RS19_HUMAN	40S ribosomal protein S19 OS=Homo sapiens GN=RPS19 PE=1 SV=2	250.82	10815.7	93	prot02578	0	0	0	0	0	0	0	0	0	0	0	0	0	0	0	0	0	0	0	0	0	0	0	0	0	0	0	0	0	0	0	0	0	0	0	0	0	0	0	0	0	0	0	0
TIF1B_HUMAN	Transcription intermediary factor 1-beta OS=Homo sapiens GN=TRIM28 PE=1 SV=5	249.74	8989.96	92	prot03064	0	0	0	0	0	0	0	0	0	0	0	0	0	0	0	0	0	0	0	0	0	0	0	0	0	0	0	0	0	0	0	0	0	0	0	0	0		0	0	0	0	0	0
TBB1_HUMAN	Tubulin beta-1 chain OS=Homo sapiens GN=TUBB1 PE=1 SV=1	249.68	3642.66	26	prot02983	0	0	0	0	0	0	0	0	0	0	0	0	0	0	0	0	0													0	0
K2C79_HUMAN	Keratin, type II cytoskeletal 79 OS=Homo sapiens GN=KRT79 PE=1 SV=2	249.11	2931.16	37	prot01478			0				0	0	0	0	0	0	0	0	0	0																		0	0		0		0			0		0
ERO1A_HUMAN	ERO1-like protein alpha OS=Homo sapiens GN=ERO1A PE=1 SV=2	248.25	1995.14	16	prot00924	0	0	0	0	0	0	0	0	0	0	0	0	0	0	0	0
RS27A_HUMAN	Ubiquitin-40S ribosomal protein S27a OS=Homo sapiens GN=RPS27A PE=1 SV=2	246.68	1971.39	19	prot02588			0	0								0											0													0								0
ICAM2_HUMAN		246.49	4042.46	93	prot01328	0		0	0	0	0	0	0	0	0		0	0	0	0	0		0	0	0	0	0	0	0	0	0	0	0	0	0	0	0	0	0	0	0	0	0	0	0	0	0	0	0
EF1D_HUMAN	Elongation factor 1-delta OS=Homo sapiens GN=EEF1D PE=1 SV=5	244.7	6447.19	59	prot00847	0	0	0	0	0	0	0	0	0	0	0	0	0	0	0	0	0	0		0	0	0	0	0			0	0	0	0	0				0		0	0	0	0			0	0
TMED9_HUMAN	Transmembrane emp24 domain-containing protein 9 OS=Homo sapiens GN=TMED9 PE=1 SV=2	244.68	7170.83	77	prot03101	0		0		0	0	0	0	0	0	0	0	0	0	0	0	0	0	0	0	0	0	0	0				0	0	0			0		0	0	0	0	0	0			0	0
JAM1_HUMAN	Junctional adhesion molecule A OS=Homo sapiens GN=F11R PE=1 SV=1	243.84	2761.43	25	prot01426													0	0	0	0					0	0	0	0					0
DDX17_HUMAN	Probable ATP-dependent RNA helicase DDX17 OS=Homo sapiens GN=DDX17 PE=1 SV=2	243.78	9513.6	88	prot00715	0	0	0	0	0	0	0	0	0	0	0	0	0	0	0	0	0	0	0	0	0	0	0	0	0	0		0	0	0	0	0	0			0	0		0	0		0	0	0
RL34_HUMAN	60S ribosomal protein L34 OS=Homo sapiens GN=RPL34 PE=1 SV=3	242.94	9667.23	88	prot02489	0	0	0	0	0	0	0	0	0	0	0	0					0	0	0	0	0	0	0	0	0	0	0	0	0	0	0	0	0	0	0	0		0	0	0	0	0	0	0
P4HA2_HUMAN	Prolyl 4-hydroxylase subunit alpha-2 OS=Homo sapiens GN=P4HA2 PE=1 SV=1	242.42	2799.03	34	prot02032						0			0	0	0	0	0	0			0	0	0	0	0	0	0				0		0	0		0								0
RS13_HUMAN	40S ribosomal protein S13 OS=Homo sapiens GN=RPS13 PE=1 SV=2	241.58	2458.63	18	prot02571	0	0	0	0	0	0	0	0	0	0	0	0	0	0	0	0
R13P3_HUMAN	Putative 60S ribosomal protein L13a protein RPL13AP3 OS=Homo sapiens GN=RPL13AP3 PE=5 SV=1	240.93	10896.5	75	prot02339	0	0	0	0	0	0	0	0	0	0	0	0	0	0			0	0	0	0	0	0			0	0	0	0	0	0	0	0	0		0	0			0	0			0	0
PRKDC_HUMAN	DNA-dependent protein kinase catalytic subunit OS=Homo sapiens GN=PRKDC PE=1 SV=3	240.24	5368.11	68	prot02252	0	0	0	0	0	0	0	0	0	0	0	0	0	0	0	0	0	0	0	0	0	0	0	0				0	0	0	0	0					0							0
VGFR2_HUMAN	Vascular endothelial growth factor receptor 2 OS=Homo sapiens GN=KDR PE=1 SV=2	239.25	1234.43	18	prot03269					0	0		0					0	0	0	0					0	0	0	0
RL23A_HUMAN	60S ribosomal protein L23a OS=Homo sapiens GN=RPL23A PE=1 SV=1	239.134	7419.98	87	prot02477	0	0	0	0	0	0	0	0	0	0	0	0	0	0		0	0	0	0	0		0	0	0	0				0	0		0	0	0	0	0	0	0	0	0	0		0	0
TMX3_HUMAN	Protein disulfide-isomerase TMX3 OS=Homo sapiens GN=TMX3 PE=1 SV=2	238.59	1395.11	14	prot03114					0	0	0	0	0	0	0	0	0	0	0	0	0	0
1A69_HUMAN	HLA class I histocompatibility antigen, A-69 alpha chain OS=Homo sapiens GN=HLA-A PE=1 SV=2	238.22	428.07	2	prot00014													0	0
SYFA_HUMAN	Phenylalanine--tRNA ligase alpha subunit OS=Homo sapiens GN=FARSA PE=1 SV=3	237.98	2452.5	31	prot02925	0	0	0	0	0	0	0	0	0	0	0	0	0	0	0	0																							0
HBA_HUMAN	Hemoglobin subunit alpha OS=Homo sapiens GN=HBA1 PE=1 SV=2	237.26	7303.71	75	prot01234	0	0	0	0	0	0	0	0	0	0	0	0	0	0	0	0	0	0	0	0	0	0	0	0	0	0	0	0	0	0	0	0							0	0			0	0
TCPG_HUMAN	T-complex protein 1 subunit gamma OS=Homo sapiens GN=CCT3 PE=1 SV=4	235.77	4392.67	43	prot03010	0	0	0	0	0	0	0	0	0	0	0	0	0	0	0	0	0	0			0	0							0	0	0	0				0			0				0
P5CS_HUMAN	Delta-1-pyrroline-5-carboxylate synthase OS=Homo sapiens GN=ALDH18A1 PE=1 SV=2	234.02	3110.91	38	prot02036	0	0	0	0	0	0	0	0	0	0	0	0	0	0	0	0	0	0	0	0	0	0	0	0					0	0									0
PCP_HUMAN	Lysosomal Pro-X carboxypeptidase OS=Homo sapiens GN=PRCP PE=1 SV=1	234.01	2852.22	43	prot02091		0		0	0	0	0	0	0	0	0	0	0	0	0	0	0	0			0	0	0	0					0	0	0	0
IDHP_HUMAN	Isocitrate dehydrogenase [NADP], mitochondrial OS=Homo sapiens GN=IDH2 PE=1 SV=2	233.56	2251.93	16	prot01331	0	0	0	0	0	0	0	0	0	0	0	0	0	0	0	0
IF2B3_HUMAN	Insulin-like growth factor 2 mRNA-binding protein 3 OS=Homo sapiens GN=IGF2BP3 PE=1 SV=2	232.94	3678.39	59	prot01338	0	0	0	0	0	0	0	0	0	0	0	0	0			0	0	0	0	0	0	0	0	0	0	0			0	0		0	0			0	0		0					0
CTND1_HUMAN	Catenin delta-1 OS=Homo sapiens GN=CTNND1 PE=1 SV=1	232.56	2159.53	35	prot00654				0	0	0						0	0	0	0	0					0	0		0																			0	0
RL22_HUMAN	60S ribosomal protein L22 OS=Homo sapiens GN=RPL22 PE=1 SV=2	231.94	10147.6	89	prot02474	0	0	0	0	0	0	0	0	0	0	0	0	0	0	0	0	0	0	0	0	0	0	0	0	0	0	0	0	0	0	0	0	0		0	0	0		0	0		0	0	0
RL35_HUMAN	60S ribosomal protein L35 OS=Homo sapiens GN=RPL35 PE=1 SV=2	229.25	8644.19	91	prot02490	0	0	0	0	0	0	0	0	0	0	0	0	0	0	0	0	0	0	0	0	0	0	0	0	0	0	0		0	0	0	0	0	0	0	0	0	0	0	0		0	0	0
TKT_HUMAN	Transketolase OS=Homo sapiens GN=TKT PE=1 SV=3	229.04	3536.11	63	prot03074	0	0	0	0	0	0	0	0			0		0		0	0					0	0		0					0	0		0						0	0	0	0	0	0	0
RAB1A_HUMAN	Ras-related protein Rab-1A OS=Homo sapiens GN=RAB1A PE=1 SV=3	228.89	5305.82	66	prot02349	0		0	0	0	0	0		0	0	0	0	0	0	0	0	0	0	0	0	0	0	0	0	0	0	0	0	0	0		0	0		0	0			0	0			0	0
TCPB_HUMAN	T-complex protein 1 subunit beta OS=Homo sapiens GN=CCT2 PE=1 SV=4	228.884	5829.17	80	prot03007	0	0	0	0	0	0	0	0	0	0	0	0	0	0	0		0	0		0	0	0	0	0	0	0	0		0	0	0	0	0	0	0		0		0	0		0	0	0
IQGA1_HUMAN	Ras GTPase-activating-like protein IQGAP1 OS=Homo sapiens GN=IQGAP1 PE=1 SV=1	228.024	3561.87	42	prot01394	0	0	0	0	0	0	0	0	0	0	0	0	0	0	0	0	0	0		0									0		0
PTX3_HUMAN	Pentraxin-related protein PTX3 OS=Homo sapiens GN=PTX3 PE=1 SV=3	227.47	4558.02	49	prot02314	0	0	0	0	0	0	0	0	0	0	0	0	0	0	0	0		0		0	0	0							0	0							0	0	0	0	0
ALBU_HUMAN	Serum albumin OS=Homo sapiens GN=ALB PE=1 SV=2	227.2	6275.14	76	prot00138		0		0	0	0	0	0					0	0	0	0	0	0	0	0	0	0	0	0	0	0	0	0	0	0	0	0			0	0		0	0	0		0	0	0
MYL9_HUMAN	Myosin regulatory light polypeptide 9 OS=Homo sapiens GN=MYL9 PE=1 SV=4	226.54	1729.6	16	prot01836					0	0	0	0		0			0	0			0	0	0	0						0	0	0	0	0
K2C73_HUMAN	Keratin, type II cytoskeletal 73 OS=Homo sapiens GN=KRT73 PE=1 SV=1	225.92	557.22	6	prot01474				0		0			0	0		0						0
TCPE_HUMAN	T-complex protein 1 subunit epsilon OS=Homo sapiens GN=CCT5 PE=1 SV=1	225.66	5142.23	61	prot03009	0	0	0	0	0	0	0	0	0	0	0	0	0	0	0	0			0		0	0										0	0						0	0			0	0
HS902_HUMAN	Heat shock protein HSP 90-alpha A2 OS=Homo sapiens GN=HSP90AA2P PE=1 SV=2	223.95	6200.89	80	prot01299	0	0	0	0	0	0	0	0	0	0	0	0	0	0	0	0	0	0	0	0	0	0	0	0	0	0	0	0	0	0	0	0	0	0	0	0	0	0	0	0	0	0	0	0
RS4Y2_HUMAN	40S ribosomal protein S4, Y isoform 2 OS=Homo sapiens GN=RPS4Y2 PE=2 SV=3	223.51	7655.04	70	prot02597	0	0	0	0	0	0	0	0	0	0	0	0	0	0	0	0	0	0		0	0	0	0		0				0		0	0	0			0			0	0			0	0
RAB1B_HUMAN	Ras-related protein Rab-1B OS=Homo sapiens GN=RAB1B PE=1 SV=1	223.02	2357.28	19	prot02350	0	0	0	0	0	0	0	0	0	0	0	0	0	0	0																				0	0				0
M4K4_HUMAN	Mitogen-activated protein kinase kinase kinase kinase 4 OS=Homo sapiens GN=MAP4K4 PE=1 SV=2	222.641	3368.17	40	prot01669	0	0	0	0	0	0	0	0	0	0	0	0	0	0	0	0	0	0			0	0	0	0					0			0				0
SYIM_HUMAN	Isoleucine--tRNA ligase, mitochondrial OS=Homo sapiens GN=IARS2 PE=1 SV=2	222.21	3400.96	44	prot02930	0	0	0	0	0	0	0	0	0	0	0	0	0	0	0	0	0	0			0	0	0	0					0	0										0			0
LYOX_HUMAN		222.2	5273.73	69	prot01661	0	0	0	0	0	0	0	0	0	0	0	0	0	0	0	0	0	0	0	0	0	0	0	0					0	0		0			0	0			0	0			0	0
ADT1_HUMAN	ADP/ATP translocase 1 OS=Homo sapiens GN=SLC25A4 PE=1 SV=4	221.11	3297.35	26	prot00101	0	0	0	0	0	0	0	0	0	0	0	0	0	0	0		0												0	0
HNRPF_HUMAN	Heterogeneous nuclear ribonucleoprotein F OS=Homo sapiens GN=HNRNPF PE=1 SV=3	220.27	2125.59	22	prot01282	0	0	0	0	0	0	0	0	0	0	0	0	0	0	0	0
RS15A_HUMAN	40S ribosomal protein S15a OS=Homo sapiens GN=RPS15A PE=1 SV=2	219.41	5490.18	74	prot02574	0	0	0	0	0	0	0	0	0	0	0	0	0	0	0		0	0	0	0	0		0		0	0	0	0			0	0	0	0	0	0	0	0	0	0		0	0	0
H2A2B_HUMAN	Histone H2A type 2-B OS=Homo sapiens GN=HIST2H2AB PE=1 SV=3	219.27	1319.32	11	prot01203									0	0	0	0
ECHB_HUMAN	Trifunctional enzyme subunit beta, mitochondrial OS=Homo sapiens GN=HADHB PE=1 SV=3	218.9	4311.49	54	prot00837	0	0	0	0	0	0	0	0	0	0	0	0	0	0	0	0	0	0	0	0		0			0				0		0	0							0	0			0	0
YBOX1_HUMAN	Nuclease-sensitive element-binding protein 1 OS=Homo sapiens GN=YBX1 PE=1 SV=3	218.61	2628.79	42	prot03325	0	0	0	0	0	0	0	0	0	0		0	0	0	0				0	0		0			0				0	0					0				0				0	0
CCD47_HUMAN	Coiled-coil domain-containing protein 47 OS=Homo sapiens GN=CCDC47 PE=1 SV=1	217.984	5242.68	79	prot00439	0	0	0	0	0	0	0	0	0	0	0	0	0	0	0	0	0	0	0	0	0	0	0	0	0	0	0	0	0	0	0	0	0	0	0	0	0	0	0				0	0
H2A2A_HUMAN	Histone H2A type 2-A OS=Homo sapiens GN=HIST2H2AA3 PE=1 SV=3	217.18	217.18	1	prot01202
RS16_HUMAN	40S ribosomal protein S16 OS=Homo sapiens GN=RPS16 PE=1 SV=2	217.13	9442.53	96	prot02575	0	0	0	0	0	0	0	0	0	0	0	0	0	0	0	0	0	0	0	0	0	0	0	0	0	0	0	0	0	0	0	0	0	0	0	0	0	0	0	0	0	0	0	0
TMOD3_HUMAN	Tropomodulin-3 OS=Homo sapiens GN=TMOD3 PE=1 SV=1	217.124	5388.44	60	prot03107					0	0	0	0					0	0	0	0	0	0	0	0	0	0	0	0	0	0	0	0	0	0								0
SPTB2_HUMAN	Spectrin beta chain, non-erythrocytic 1 OS=Homo sapiens GN=SPTBN1 PE=1 SV=2	216.637	2396.34	34	prot02826							0										0	0	0	0				0	0	0	0	0	0	0
RL10_HUMAN	60S ribosomal protein L10 OS=Homo sapiens GN=RPL10 PE=1 SV=4	215.51	4264.36	51	prot02459	0	0	0	0	0	0	0	0	0	0	0	0	0	0	0	0	0	0			0	0	0	0					0	0	0		0	0	0	0			0	0			0	0
CBPD_HUMAN	Carboxypeptidase D OS=Homo sapiens GN=CPD PE=1 SV=2	215.47	1617.48	14	prot00411					0	0	0	0					0	0	0	0													0	0
TADBP_HUMAN	TAR DNA-binding protein 43 OS=Homo sapiens GN=TARDBP PE=1 SV=1	214.21	4308.96	48	prot02960	0	0	0	0	0	0	0	0	0	0	0	0	0	0	0	0		0																									0	0
S10A6_HUMAN	Protein S100-A6 OS=Homo sapiens GN=S100A6 PE=1 SV=1	213.98	9176.79	85	prot02621	0	0	0	0	0	0	0	0	0	0	0	0	0	0	0	0	0	0	0	0	0	0	0	0	0	0			0			0	0	0	0	0	0	0	0	0	0	0	0	0
CODA1_HUMAN	Collagen alpha-1(XIII) chain OS=Homo sapiens GN=COL13A1 PE=1 SV=1	213.62	7248.33	74	prot00582															0	0	0	0	0	0	0	0	0	0	0	0	0	0	0	0	0	0	0	0	0	0	0	0	0	0	0	0	0	0
DDX21_HUMAN	Nucleolar RNA helicase 2 OS=Homo sapiens GN=DDX21 PE=1 SV=5	213.134	1229.85	25	prot00717															0	0	0		0								0		0			0
EHD1_HUMAN	EH domain-containing protein 1 OS=Homo sapiens GN=EHD1 PE=1 SV=2	213.04	4101.42	46	prot00860	0	0	0	0	0	0	0	0	0	0	0	0	0	0	0	0	0	0			0	0	0	0					0	0				0			0	0					0
RAB5C_HUMAN	Ras-related protein Rab-5C OS=Homo sapiens GN=RAB5C PE=1 SV=2	211.92	5200.93	63	prot02359	0	0	0	0	0	0	0	0	0	0	0	0	0	0	0	0	0	0	0	0	0	0	0	0					0			0	0			0							0	0
PREP_HUMAN	Presequence protease, mitochondrial OS=Homo sapiens GN=PITRM1 PE=1 SV=3	211.714	1578.42	14	prot02249	0	0	0	0	0	0	0	0	0	0	0	0	0	0
SC61B_HUMAN	Protein transport protein Sec61 subunit beta OS=Homo sapiens GN=SEC61B PE=1 SV=2	211.52	9391.28	94	prot02678	0	0	0	0	0	0	0	0	0	0	0	0	0	0	0	0	0	0	0	0	0	0	0	0	0	0	0	0	0	0	0	0	0	0	0	0	0	0	0	0		0	0	0
CAPZB_HUMAN	F-actin-capping protein subunit beta OS=Homo sapiens GN=CAPZB PE=1 SV=4	211.04	2094.15	25	prot00395	0	0	0	0	0	0	0	0	0	0	0	0	0	0	0	0	0	0			0	0							0	0
1433Z_HUMAN	14-3-3 protein zeta/delta OS=Homo sapiens GN=YWHAZ PE=1 SV=1	210.64	1635.78	15	prot00008	0	0	0	0	0	0	0	0	0	0	0	0	0	0	0
P3H1_HUMAN	Prolyl 3-hydroxylase 1 OS=Homo sapiens GN=P3H1 PE=1 SV=2	210.25	1548.48	20	prot02029	0	0			0	0	0	0	0	0	0	0	0	0	0		0	0
PGS1_HUMAN	Biglycan OS=Homo sapiens GN=BGN PE=1 SV=2	208.83	1649.09	16	prot02144	0	0	0	0	0	0	0	0	0	0	0	0	0	0	0	0
LDHA_HUMAN	L-lactate dehydrogenase A chain OS=Homo sapiens GN=LDHA PE=1 SV=2	207.74	4420.94	50	prot01589	0	0	0	0	0	0	0	0	0	0	0	0	0	0	0	0					0	0											0		0	0	0		0	0	0		0	0
VDAC2_HUMAN	Voltage-dependent anion-selective channel protein 2 OS=Homo sapiens GN=VDAC2 PE=1 SV=2	207.43	4989.61	65	prot03267	0	0	0	0	0	0	0	0	0	0	0	0	0	0	0	0	0	0		0	0	0	0	0					0	0	0	0			0	0	0			0			0	0
SC22B_HUMAN	Vesicle-trafficking protein SEC22b OS=Homo sapiens GN=SEC22B PE=1 SV=4	207.054	10567	90	prot02670	0	0	0	0	0	0	0	0	0	0	0	0	0	0	0	0	0	0	0	0	0	0	0	0	0	0	0	0	0	0	0	0	0	0	0	0	0	0	0	0	0	0	0	0
RAB14_HUMAN	Ras-related protein Rab-14 OS=Homo sapiens GN=RAB14 PE=1 SV=4	206.49	3476.64	33	prot02346	0	0	0	0	0	0	0	0	0	0	0	0	0	0	0	0	0	0				0	0	0					0	0									0	0			0	0
FBLN3_HUMAN	EGF-containing fibulin-like extracellular matrix protein 1 OS=Homo sapiens GN=EFEMP1 PE=1 SV=2	206.4	5325	87	prot00987	0	0	0	0	0	0	0	0	0	0	0	0	0	0	0	0	0	0	0	0	0	0	0	0	0	0	0	0	0	0	0	0	0		0		0	0	0	0		0	0	0
CALD1_HUMAN	Caldesmon OS=Homo sapiens GN=CALD1 PE=1 SV=3	206.37	3380.81	45	prot00381	0	0	0	0	0	0	0	0	0	0	0	0	0	0	0	0	0	0				0		0					0	0									0				0
KHDR1_HUMAN	KH domain-containing, RNA-binding, signal transduction-associated protein 1 OS=Homo sapiens GN=KHDRBS1 PE=1 SV=1	206.07	10938.3	94	prot01512	0	0	0	0	0	0	0	0	0	0	0	0	0	0	0	0	0	0	0	0	0	0	0	0	0	0	0	0	0	0	0	0	0	0	0	0	0	0	0	0	0	0	0	0
PTRF_HUMAN	Polymerase I and transcript release factor OS=Homo sapiens GN=PTRF PE=1 SV=1	205.75	5439.63	69	prot02312	0	0	0	0	0	0	0	0	0	0	0	0	0	0			0	0	0	0									0			0	0	0	0	0	0	0	0	0	0	0	0	0
CD166_HUMAN	CD166 antigen OS=Homo sapiens GN=ALCAM PE=1 SV=2	204.37	632.73	5	prot00454													0	0	0	0						0
CE170_HUMAN	Centrosomal protein of 170 kDa OS=Homo sapiens GN=CEP170 PE=1 SV=1	204.27	4312.56	60	prot00477		0		0	0	0	0	0		0	0	0	0	0	0	0		0	0	0					0		0	0	0	0			0		0	0							0
AKA12_HUMAN	A-kinase anchor protein 12 OS=Homo sapiens GN=AKAP12 PE=1 SV=4	202.47	1017.46	18	prot00127		0		0			0	0		0	0	0	0	0	0	0
RL27A_HUMAN	60S ribosomal protein L27a OS=Homo sapiens GN=RPL27A PE=1 SV=2	202.11	9471.52	91	prot02482	0	0	0	0	0	0	0	0	0	0	0	0	0	0	0	0	0		0	0	0	0	0	0	0	0	0	0	0		0	0	0	0	0	0	0	0	0	0		0	0	0
MARE2_HUMAN	Microtubule-associated protein RP/EB family member 2 OS=Homo sapiens GN=MAPRE2 PE=1 SV=1	201.82	1528.19	34	prot01697			0	0	0	0	0		0	0	0	0	0		0	0	0	0	0	0	0	0	0	0		0	0			0					0				0	0				0
FUMH_HUMAN	Fumarate hydratase, mitochondrial OS=Homo sapiens GN=FH PE=1 SV=3	201.16	1482.64	17	prot01047	0	0	0	0	0	0			0	0	0	0	0	0								0
HNRPC_HUMAN	Heterogeneous nuclear ribonucleoproteins C1/C2 OS=Homo sapiens GN=HNRNPC PE=1 SV=4	199.63	1790.36	31	prot01280																			0									0
GFPT1_HUMAN	Glutamine--fructose-6-phosphate aminotransferase [isomerizing] 1 OS=Homo sapiens GN=GFPT1 PE=1 SV=3	199.59	1233.62	10	prot01102	0	0		0		0	0		0	0	0	0		0
1A36_HUMAN	HLA class I histocompatibility antigen, A-36 alpha chain OS=Homo sapiens GN=HLA-A PE=1 SV=1	198.62	468.37	3	prot00013														0	0	0
CAN2_HUMAN		198.16	1387.37	20	prot00389	0		0	0	0	0	0	0	0	0	0	0	0	0							0								0	0
MYL6B_HUMAN	Myosin light chain 6B OS=Homo sapiens GN=MYL6B PE=1 SV=1	197.76	9410.48	67	prot01835	0	0	0	0	0	0	0	0	0	0	0	0	0	0	0	0	0	0	0	0	0	0	0	0	0	0	0	0	0	0			0							0
GPX8_HUMAN	Probable glutathione peroxidase 8 OS=Homo sapiens GN=GPX8 PE=1 SV=2	197.3	5435.64	74	prot01159	0	0	0	0	0	0	0	0	0	0	0	0	0	0	0	0	0	0	0	0	0	0	0	0	0	0	0	0	0	0	0	0	0			0	0		0	0			0	0
ZYX_HUMAN	Zyxin OS=Homo sapiens GN=ZYX PE=1 SV=1	197.29	4243.16	58	prot03379	0	0	0	0	0	0	0	0	0	0	0	0	0	0	0	0		0	0		0		0	0			0		0	0	0	0								0
NOTC2_HUMAN	Neurogenic locus notch homolog protein 2 OS=Homo sapiens GN=NOTCH2 PE=1 SV=3	196.03	695.94	10	prot01945													0	0	0	0						0
ROA2_HUMAN	Heterogeneous nuclear ribonucleoproteins A2/B1 OS=Homo sapiens GN=HNRNPA2B1 PE=1 SV=2	195.9	4052.93	64	prot02537					0		0	0	0	0	0	0		0		0					0	0	0	0	0	0	0	0	0		0	0					0							0
CCAR2_HUMAN	Cell cycle and apoptosis regulator protein 2 OS=Homo sapiens GN=CCAR2 PE=1 SV=2	194.37	2556.08	36	prot00435	0	0	0	0	0	0	0	0	0	0	0	0	0	0		0					0							0		0	0		0		0	0			0				0
VATA_HUMAN	V-type proton ATPase catalytic subunit A OS=Homo sapiens GN=ATP6V1A PE=1 SV=2	193.81	2713.05	48	prot03259	0			0	0	0	0	0	0	0	0	0			0	0	0	0	0		0	0		0	0		0	0	0		0				0	0	0		0	0			0	0
HXK1_HUMAN	Hexokinase-1 OS=Homo sapiens GN=HK1 PE=1 SV=3	193.58	3558.33	56	prot01319	0	0	0	0	0	0	0	0	0	0	0	0		0	0	0	0	0	0	0	0	0	0	0	0			0	0	0	0	0							0	0				0
LUZP1_HUMAN	Leucine zipper protein 1 OS=Homo sapiens GN=LUZP1 PE=1 SV=2	192.275	4533.43	63	prot01658	0	0		0	0	0	0	0		0	0	0	0	0	0	0	0	0	0	0	0	0	0	0		0		0	0	0										0			0	0
STOM_HUMAN	Erythrocyte band 7 integral membrane protein OS=Homo sapiens GN=STOM PE=1 SV=3	191.96	6813.1	82	prot02888		0	0	0	0	0	0	0		0	0	0	0	0	0	0	0	0	0	0	0	0	0	0	0	0	0	0	0	0	0	0			0	0		0	0	0			0	0
FSCN1_HUMAN	Fascin OS=Homo sapiens GN=FSCN1 PE=1 SV=3	190.88	1388.15	16	prot01038	0	0	0	0	0	0			0	0	0	0	0				0	0																					0
HSP77_HUMAN	Putative heat shock 70 kDa protein 7 OS=Homo sapiens GN=HSPA7 PE=5 SV=2	190.58	4985.75	68	prot01309	0	0	0	0	0	0	0	0	0	0	0	0	0	0	0		0	0	0	0	0	0	0	0	0	0	0	0	0	0	0		0		0	0			0	0			0	0
PPM1F_HUMAN	Protein phosphatase 1F OS=Homo sapiens GN=PPM1F PE=1 SV=3	190.46	9061.23	91	prot02229	0	0	0	0	0	0	0	0	0	0	0	0	0	0	0	0	0	0	0	0	0	0	0	0	0	0	0	0	0	0	0	0	0		0	0	0	0	0	0	0	0	0	0
SMTN_HUMAN	Smoothelin OS=Homo sapiens GN=SMTN PE=1 SV=7	190.33	3104.08	46	prot02772													0				0	0	0	0	0		0				0	0	0	0	0				0	0			0	0			0	0
XRCC5_HUMAN	X-ray repair cross-complementing protein 5 OS=Homo sapiens GN=XRCC5 PE=1 SV=3	190.194	4543.26	82	prot03320	0	0	0	0	0	0	0	0	0	0	0	0	0	0	0	0	0	0			0	0	0				0		0	0			0	0	0	0	0	0	0	0	0	0	0	0
ENOG_HUMAN	Gamma-enolase OS=Homo sapiens GN=ENO2 PE=1 SV=3	189.94	5304.31	85	prot00893	0	0	0	0	0	0	0	0	0	0	0	0	0	0	0	0	0	0			0	0	0	0	0						0	0	0	0	0	0	0	0	0	0	0	0	0	0
LCN1_HUMAN	Lipocalin-1 OS=Homo sapiens GN=LCN1 PE=1 SV=1	187.15	1878.77	16	prot01588	0	0	0	0	0	0	0	0	0	0	0	0	0	0	0	0
PCBP2_HUMAN	Poly(rC)-binding protein 2 OS=Homo sapiens GN=PCBP2 PE=1 SV=1	186.64	2007.35	17	prot02070	0	0	0	0	0	0	0		0	0	0	0	0
SULF1_HUMAN		186.614	628.494	8	prot02904			0	0						0	0	0					0		0
PFKAL_HUMAN	ATP-dependent 6-phosphofructokinase, liver type OS=Homo sapiens GN=PFKL PE=1 SV=6	186.57	1710.1	14	prot02126	0	0	0	0	0	0	0	0	0	0	0	0	0	0
RAB1C_HUMAN	Putative Ras-related protein Rab-1C OS=Homo sapiens GN=RAB1C PE=5 SV=2	186.27	1961.31	18	prot02351		0	0	0	0	0	0	0	0	0	0	0	0	0	0	0																												0
RS17_HUMAN	40S ribosomal protein S17 OS=Homo sapiens GN=RPS17 PE=1 SV=2	185.924	3661.42	51	prot02576	0	0	0	0	0	0	0	0	0	0	0	0	0	0	0	0																		0	0	0	0	0	0			0		0
AR6P4_HUMAN	ADP-ribosylation factor-like protein 6-interacting protein 4 OS=Homo sapiens GN=ARL6IP4 PE=1 SV=2	184.87	4880	66	prot00212	0	0	0	0	0	0	0	0	0	0	0	0					0	0	0	0	0				0	0	0	0	0	0	0				0	0		0	0	0		0	0	0
EF1G_HUMAN	Elongation factor 1-gamma OS=Homo sapiens GN=EEF1G PE=1 SV=3	184.08	7015.16	81	prot00848	0	0	0	0	0	0	0	0	0	0	0	0	0	0	0	0	0	0	0	0					0	0	0		0	0	0	0	0	0	0	0	0		0	0		0	0	0
NAMPT_HUMAN	Nicotinamide phosphoribosyltransferase OS=Homo sapiens GN=NAMPT PE=1 SV=1	184.03	4677.09	54	prot01861	0	0	0	0	0	0	0	0	0	0	0	0	0	0	0	0	0	0	0	0							0				0	0				0			0	0
COR1C_HUMAN	Coronin-1C OS=Homo sapiens GN=CORO1C PE=1 SV=1	184.02	3639.13	43	prot00603	0	0	0	0	0	0	0	0	0	0	0	0					0	0	0	0					0	0										0							0
SRRM2_HUMAN	Serine/arginine repetitive matrix protein 2 OS=Homo sapiens GN=SRRM2 PE=1 SV=2	183.77	4506.92	62	prot02856																	0	0	0	0	0				0	0	0	0	0	0		0	0		0	0			0	0			0	0
1433T_HUMAN	14-3-3 protein theta OS=Homo sapiens GN=YWHAQ PE=1 SV=1	183.4	3739.23	60	prot00007	0	0	0	0	0	0	0	0	0	0	0	0	0	0	0	0	0	0		0	0	0							0	0	0	0	0	0	0					0				0
MPCP_HUMAN	Phosphate carrier protein, mitochondrial OS=Homo sapiens GN=SLC25A3 PE=1 SV=2	182.24	7900.05	94	prot01777	0	0	0	0	0	0	0	0	0	0	0	0	0	0	0	0	0	0	0	0	0	0	0	0	0	0	0	0	0	0	0	0	0	0	0	0	0	0	0	0	0	0	0	0
CTNA2_HUMAN	Catenin alpha-2 OS=Homo sapiens GN=CTNNA2 PE=1 SV=5	181.66	7982.49	77	prot00652	0		0	0	0	0	0	0	0	0			0	0	0	0	0	0	0	0	0	0	0	0	0	0	0	0	0	0	0	0	0		0	0	0	0	0	0	0		0	0
EHD2_HUMAN	EH domain-containing protein 2 OS=Homo sapiens GN=EHD2 PE=1 SV=2	181.55	2027.48	16	prot00861		0	0	0	0	0	0	0	0	0	0	0	0	0	0	0	0
1433B_HUMAN	14-3-3 protein beta/alpha OS=Homo sapiens GN=YWHAB PE=1 SV=3	180.77	445.67	5	prot00002									0				0	0							0	0
RL23_HUMAN	60S ribosomal protein L23 OS=Homo sapiens GN=RPL23 PE=1 SV=1	180.53	1635.72	23	prot02476	0	0	0	0	0	0	0	0	0	0	0	0	0	0			0					0							0	0
RMXL1_HUMAN	RNA binding motif protein, X-linked-like-1 OS=Homo sapiens GN=RBMXL1 PE=1 SV=1	180.47	1395.54	22	prot02523	0	0	0	0		0			0	0	0	0		0	0	0	0	0
CO1A2_HUMAN	Collagen alpha-2(I) chain OS=Homo sapiens GN=COL1A2 PE=1 SV=7	180.274	1961.17	29	prot00569						0							0	0	0	0					0	0	0	0
EPHB1_HUMAN	Ephrin type-B receptor 1 OS=Homo sapiens GN=EPHB1 PE=1 SV=1	180.15	287.28	2	prot00905													0	0
MPRI_HUMAN	Cation-independent mannose-6-phosphate receptor OS=Homo sapiens GN=IGF2R PE=1 SV=3	180.06	494.622	7	prot01780					0		0	0					0	0
SURF4_HUMAN	Surfeit locus protein 4 OS=Homo sapiens GN=SURF4 PE=1 SV=3	179.94	1060.83	31	prot02909			0	0	0	0	0	0	0	0	0	0	0	0			0	0	0	0	0	0							0	0			0							0			0
FAS_HUMAN	Fatty acid synthase OS=Homo sapiens GN=FASN PE=1 SV=3	179.11	4291.96	79	prot00982		0	0	0	0	0	0	0	0	0	0	0	0	0	0	0	0	0	0	0	0	0	0	0	0	0	0	0	0	0	0	0	0		0	0	0	0	0	0			0	0
KRT84_HUMAN	Keratin, type II cuticular Hb4 OS=Homo sapiens GN=KRT84 PE=2 SV=2	179.09	5057.8	60	prot01554	0	0	0	0	0	0	0	0	0	0	0	0	0	0	0	0	0	0	0	0	0	0	0	0	0	0	0	0	0	0										0				0
CO4A2_HUMAN	Collagen alpha-2(IV) chain OS=Homo sapiens GN=COL4A2 PE=1 SV=4	179.05	2365.97	50	prot00573	0	0	0	0				0	0	0	0	0					0	0	0	0	0	0	0	0	0			0	0	0	0	0			0		0	0	0	0			0
CATZ_HUMAN	Cathepsin Z OS=Homo sapiens GN=CTSZ PE=1 SV=1	178.55	4698.27	46	prot00404					0	0	0	0					0	0	0	0					0	0	0	0					0	0	0	0
TM9S2_HUMAN	Transmembrane 9 superfamily member 2 OS=Homo sapiens GN=TM9SF2 PE=1 SV=1	178.21	695.52	7	prot03090					0	0	0	0					0	0															0
EIF3I_HUMAN	Eukaryotic translation initiation factor 3 subunit I OS=Homo sapiens GN=EIF3I PE=1 SV=1	178.19	5051.22	66	prot00876	0	0	0	0		0	0		0	0	0	0			0	0	0	0	0			0							0	0					0		0		0	0			0	0
GSTP1_HUMAN	Glutathione S-transferase P OS=Homo sapiens GN=GSTP1 PE=1 SV=2	177.48	1164.84	15	prot01182	0	0	0	0	0	0	0	0	0	0	0	0		0	0	0
GPR56_HUMAN	G-protein coupled receptor 56 OS=Homo sapiens GN=GPR56 PE=1 SV=2	177.32	1515.7	22	prot01155													0		0	0					0	0	0	0					0	0
SYEP_HUMAN	Bifunctional glutamate/proline--tRNA ligase OS=Homo sapiens GN=EPRS PE=1 SV=5	176.794	3199.55	51	prot02924	0	0	0	0	0	0	0	0	0	0	0	0	0	0	0	0	0	0	0	0	0	0								0		0				0			0	0			0
PSMD3_HUMAN	26S proteasome non-ATPase regulatory subunit 3 OS=Homo sapiens GN=PSMD3 PE=1 SV=2	176.3	1379.47	16	prot02290	0	0	0	0	0	0	0	0	0	0	0	0	0	0	0	0
TM263_HUMAN	Transmembrane protein 263 OS=Homo sapiens GN=TMEM263 PE=1 SV=1	175.83	1290.85	16	prot03089	0	0	0	0	0	0	0	0	0	0	0	0	0	0	0															0
PURA2_HUMAN	Adenylosuccinate synthetase isozyme 2 OS=Homo sapiens GN=ADSS PE=1 SV=3	175.73	3549.13	51	prot02321	0	0	0	0	0	0	0	0	0	0	0	0	0	0	0	0	0	0											0	0					0	0	0		0			0		0
ADAM9_HUMAN	Disintegrin and metalloproteinase domain-containing protein 9 OS=Homo sapiens GN=ADAM9 PE=1 SV=1	174.59	4281.15	60	prot00093	0	0		0	0		0	0	0	0	0	0	0	0	0	0	0	0	0	0	0	0	0	0					0		0	0							0				0	0
EIF3A_HUMAN		174.387	2139.69	28	prot00868	0	0	0	0	0	0	0	0	0	0	0	0	0	0	0	0		0			0	0
C1TM_HUMAN	Monofunctional C1-tetrahydrofolate synthase, mitochondrial OS=Homo sapiens GN=MTHFD1L PE=1 SV=1	174.2	2146.12	27	prot00359	0	0	0	0	0	0	0	0	0	0	0	0	0	0			0	0	0	0							0		0	0
GIMA4_HUMAN	GTPase IMAP family member 4 OS=Homo sapiens GN=GIMAP4 PE=1 SV=1	173.74	2159.31	25	prot01107		0	0	0		0	0								0	0	0	0											0
1A80_HUMAN	HLA class I histocompatibility antigen, A-80 alpha chain OS=Homo sapiens GN=HLA-A PE=1 SV=1	173.53	198.344	2	prot00016													0					0
BST2_HUMAN	Bone marrow stromal antigen 2 OS=Homo sapiens GN=BST2 PE=1 SV=1	173.11	380.23	5	prot00347													0	0							0	0	0
RL18A_HUMAN	60S ribosomal protein L18a OS=Homo sapiens GN=RPL18A PE=1 SV=2	173.09	2999.03	47	prot02470	0	0	0	0	0	0	0	0	0	0	0	0	0	0	0	0	0				0	0	0	0					0	0			0			0			0
STML2_HUMAN	Stomatin-like protein 2, mitochondrial OS=Homo sapiens GN=STOML2 PE=1 SV=1	172.92	2890.42	48	prot02886	0	0	0	0	0	0	0	0	0	0	0	0	0	0	0					0	0		0	0	0					0					0		0		0	0			0	0
H2A1A_HUMAN	Histone H2A type 1-A OS=Homo sapiens GN=HIST1H2AA PE=1 SV=3	172.38	1545.16	14	prot01199
GNAI2_HUMAN	Guanine nucleotide-binding protein G(i) subunit alpha-2 OS=Homo sapiens GN=GNAI2 PE=1 SV=3	172.37	5080.19	66	prot01127	0	0	0	0	0	0	0	0	0	0	0	0		0	0		0	0	0	0	0	0				0	0	0	0	0	0	0	0			0			0	0			0	0
MATR3_HUMAN	Matrin-3 OS=Homo sapiens GN=MATR3 PE=1 SV=2	171.95	5036.1	73	prot01709					0	0			0		0	0			0	0		0	0	0	0		0	0		0				0	0	0	0	0	0	0	0	0	0	0		0	0	0
K1C19_HUMAN	Keratin, type I cytoskeletal 19 OS=Homo sapiens GN=KRT19 PE=1 SV=4	171.36	1195.71	12	prot01450		0	0	0		0	0		0	0	0	0	0				0				0
UFO_HUMAN	Tyrosine-protein kinase receptor UFO OS=Homo sapiens GN=AXL PE=1 SV=3	168.55	2127.28	40	prot03232					0	0	0	0					0	0	0	0					0	0	0	0					0	0	0	0
AMRP_HUMAN	Alpha-2-macroglobulin receptor-associated protein OS=Homo sapiens GN=LRPAP1 PE=1 SV=1	167.64	2656.77	48	prot00155					0			0	0	0	0	0	0	0	0	0	0	0	0	0	0		0	0					0	0		0			0					0				0
HMGA1_HUMAN	High mobility group protein HMG-I/HMG-Y OS=Homo sapiens GN=HMGA1 PE=1 SV=3	167.13	4698.68	61	prot01268	0	0	0	0	0	0	0	0	0	0	0	0	0	0		0	0	0	0	0	0	0	0	0	0	0	0	0	0	0	0	0			0				0				0	0
PYR1_HUMAN	CAD protein OS=Homo sapiens GN=CAD PE=1 SV=3	167.01	2072.6	43	prot02331			0	0		0	0			0		0	0	0		0	0	0	0			0	0	0					0	0													0
XRN2_HUMAN	5'-3' exoribonuclease 2 OS=Homo sapiens GN=XRN2 PE=1 SV=1	166.51	1962.16	40	prot03323																	0	0	0	0	0	0	0	0		0	0	0	0		0		0		0					0			0	0
LOXL2_HUMAN	Lysyl oxidase homolog 2 OS=Homo sapiens GN=LOXL2 PE=1 SV=1	165.64	2856.05	50	prot01622	0	0		0	0	0	0	0	0	0	0	0	0	0		0	0	0	0	0					0	0	0	0			0	0			0				0	0
ERP44_HUMAN	Endoplasmic reticulum resident protein 44 OS=Homo sapiens GN=ERP44 PE=1 SV=1	165.38	6041.94	72	prot00926	0	0	0	0	0	0		0	0	0	0	0	0	0	0	0	0	0	0	0	0	0	0	0	0	0	0	0	0	0	0	0							0	0			0	0
CRIP2_HUMAN	Cysteine-rich protein 2 OS=Homo sapiens GN=CRIP2 PE=1 SV=1	165.29	2245.72	23	prot00624	0	0	0	0	0	0	0	0	0	0	0	0	0	0	0	0														0
MRP1_HUMAN	Multidrug resistance-associated protein 1 OS=Homo sapiens GN=ABCC1 PE=1 SV=3	165.2	700.94	14	prot01789					0	0	0	0		0	0		0	0	0	0					0	0		0
SND1_HUMAN	Staphylococcal nuclease domain-containing protein 1 OS=Homo sapiens GN=SND1 PE=1 SV=1	164.47	3188.62	50	prot02776	0	0	0	0	0	0	0	0	0	0	0	0	0	0	0	0	0	0		0									0	0			0			0	0	0	0	0	0		0	0
RL31_HUMAN	60S ribosomal protein L31 OS=Homo sapiens GN=RPL31 PE=1 SV=1	164.27	6352.95	80	prot02487	0	0	0	0	0	0	0	0	0	0	0	0	0	0	0	0	0	0	0		0	0	0	0					0	0			0	0		0	0	0	0	0			0	0
LMNB2_HUMAN	Lamin-B2 OS=Homo sapiens GN=LMNB2 PE=1 SV=4	163.85	2809.24	43	prot01617							0			0			0	0			0	0	0	0	0		0	0						0			0		0	0			0	0			0	0
MCM7_HUMAN	DNA replication licensing factor MCM7 OS=Homo sapiens GN=MCM7 PE=1 SV=4	163.75	1203.14	24	prot01721		0				0					0		0	0				0												0													0
AT1A2_HUMAN		162.96	567.79	10	prot00256														0								0
THIM_HUMAN	3-ketoacyl-CoA thiolase, mitochondrial OS=Homo sapiens GN=ACAA2 PE=1 SV=2	162.85	1172.7	16	prot03049	0	0	0	0	0	0	0	0	0	0	0	0	0	0	0	0
EIF3L_HUMAN	Eukaryotic translation initiation factor 3 subunit L OS=Homo sapiens GN=EIF3L PE=1 SV=1	162.54	1248.75	15	prot00877	0	0	0	0	0	0	0	0	0	0	0	0	0	0		0
SFPQ_HUMAN	Splicing factor, proline- and glutamine-rich OS=Homo sapiens GN=SFPQ PE=1 SV=2	162.444	6724.66	83	prot02721	0	0	0	0	0	0	0	0	0	0	0	0	0	0	0	0	0	0			0	0	0	0			0		0				0				0		0	0	0	0	0	0
ROA0_HUMAN	Heterogeneous nuclear ribonucleoprotein A0 OS=Homo sapiens GN=HNRNPA0 PE=1 SV=1	162.28	4292.8	65	prot02535	0	0	0	0	0	0	0	0	0	0	0	0	0	0	0	0	0	0	0	0	0	0	0		0	0		0	0	0	0				0	0			0	0			0	0
EIF3B_HUMAN	Eukaryotic translation initiation factor 3 subunit B OS=Homo sapiens GN=EIF3B PE=1 SV=3	161.87	3685.69	68	prot00869	0	0		0	0	0	0	0	0	0	0	0	0		0	0	0	0		0	0	0	0	0				0		0	0	0	0		0	0			0	0			0	0
JAG1_HUMAN		161.46	1612.77	21	prot01423													0	0	0	0					0		0	0
TCPW_HUMAN		161.22	3088.23	45	prot03013	0	0	0	0	0	0	0	0	0	0	0	0	0	0	0	0	0	0	0			0							0	0	0
AT2A2_HUMAN	Sarcoplasmic/endoplasmic reticulum calcium ATPase 2 OS=Homo sapiens GN=ATP2A2 PE=1 SV=1	160.4	1550.2	23	prot00262	0	0	0	0		0	0	0	0	0	0	0	0	0	0							0								0
EPCR_HUMAN	Endothelial protein C receptor OS=Homo sapiens GN=PROCR PE=1 SV=1	159.96	1280.86	17	prot00899													0	0	0	0					0	0	0	0
MACF1_HUMAN	Microtubule-actin cross-linking factor 1, isoforms 1/2/3/5 OS=Homo sapiens GN=MACF1 PE=1 SV=4	157.78	3801.87	48	prot01674	0	0	0	0	0	0	0	0	0	0	0	0	0	0		0	0	0		0		0	0	0	0	0	0	0	0	0						0								0
RBM14_HUMAN	RNA-binding protein 14 OS=Homo sapiens GN=RBM14 PE=1 SV=2	157.61	4537.11	61	prot02398	0	0	0	0	0	0	0	0	0	0	0	0	0	0	0	0	0	0				0							0	0			0		0	0			0	0
GELS_HUMAN	Gelsolin OS=Homo sapiens GN=GSN PE=1 SV=1	157.464	1927.5	32	prot01098					0		0	0						0	0		0	0				0	0	0	0				0	0
K2C74_HUMAN		156.96	399.16	6	prot01475		0	0					0	0	0	0
PRDX2_HUMAN	Peroxiredoxin-2 OS=Homo sapiens GN=PRDX2 PE=1 SV=5	156.87	5212.06	78	prot02245	0	0	0	0	0	0	0	0	0	0	0	0	0	0	0	0	0	0	0	0	0	0	0	0	0	0	0	0	0	0	0	0			0	0	0		0	0		0	0	0
SRPRB_HUMAN	Signal recognition particle receptor subunit beta OS=Homo sapiens GN=SRPRB PE=1 SV=3	156.6	4022.08	60	prot02853			0	0	0	0	0	0	0		0	0	0	0	0	0	0	0	0	0	0	0	0	0	0			0	0	0	0	0	0		0				0	0			0	0
RTCB_HUMAN	tRNA-splicing ligase RtcB homolog OS=Homo sapiens GN=RTCB PE=1 SV=1	156.12	2562.64	38	prot02610	0	0	0	0	0	0	0	0	0	0	0	0	0	0	0	0		0				0										0					0
CXA1_HUMAN	Gap junction alpha-1 protein OS=Homo sapiens GN=GJA1 PE=1 SV=2	155.71	1732.29	37	prot00671					0	0	0	0					0		0	0	0	0			0	0	0	0					0	0									0
MMP1_HUMAN	Interstitial collagenase OS=Homo sapiens GN=MMP1 PE=1 SV=3	155.51	1701.04	34	prot01762					0	0	0	0	0	0	0	0	0	0		0	0							0									0										0	0
MPZL1_HUMAN	Myelin protein zero-like protein 1 OS=Homo sapiens GN=MPZL1 PE=1 SV=1	155.5	2280.91	32	prot01782						0	0	0					0	0	0	0					0	0	0	0
PCBP3_HUMAN	Poly(rC)-binding protein 3 OS=Homo sapiens GN=PCBP3 PE=2 SV=2	155.45	2539.67	36	prot02071	0	0	0	0	0	0	0	0	0	0	0	0	0	0	0	0	0	0			0	0	0	0					0										0	0
RL27_HUMAN	60S ribosomal protein L27 OS=Homo sapiens GN=RPL27 PE=1 SV=2	155.32	2282.94	44	prot02481	0	0	0	0	0	0	0	0	0	0	0	0	0	0			0			0							0	0		0					0	0			0	0				0
SEP15_HUMAN	15 kDa selenoprotein OS=Homo sapiens GN=SEP15 PE=1 SV=3	155.21	681.23	7	prot02703	0			0					0		0	0	0	0
RL32_HUMAN	60S ribosomal protein L32 OS=Homo sapiens GN=RPL32 PE=1 SV=2	155.08	4596.29	72	prot02488				0	0	0	0	0							0	0		0			0			0					0	0		0	0	0	0	0	0	0	0	0	0	0	0	0
FLII_HUMAN	Protein flightless-1 homolog OS=Homo sapiens GN=FLII PE=1 SV=2	154.93	3140.02	55	prot01014	0	0	0								0						0	0	0	0	0	0			0	0	0	0	0	0
DPYL2_HUMAN	Dihydropyrimidinase-related protein 2 OS=Homo sapiens GN=DPYSL2 PE=1 SV=1	154.924	1739.28	32	prot00792	0	0		0	0	0	0	0	0	0	0	0	0	0				0									0																0	0
RL12_HUMAN	60S ribosomal protein L12 OS=Homo sapiens GN=RPL12 PE=1 SV=1	154.46	2928.36	51	prot02463								0					0	0				0	0	0	0	0	0	0	0	0	0	0	0	0	0	0
ERAP2_HUMAN	Endoplasmic reticulum aminopeptidase 2 OS=Homo sapiens GN=ERAP2 PE=1 SV=2	154.42	1821.47	24	prot00912	0	0	0	0	0	0	0	0	0	0	0	0	0	0	0	0
USO1_HUMAN	General vesicular transport factor p115 OS=Homo sapiens GN=USO1 PE=1 SV=2	153.74	1413.23	13	prot03246		0	0	0	0	0	0	0		0	0	0	0		0	0
CNTP3_HUMAN	Contactin-associated protein-like 3 OS=Homo sapiens GN=CNTNAP3 PE=2 SV=3	153.654	1342.47	24	prot00567										0	0			0			0	0		0		0							0										0
KCD12_HUMAN	BTB/POZ domain-containing protein KCTD12 OS=Homo sapiens GN=KCTD12 PE=1 SV=1	153.547	1771.45	33	prot01496						0					0	0		0	0	0	0					0	0	0												0							0
KRT36_HUMAN	Keratin, type I cuticular Ha6 OS=Homo sapiens GN=KRT36 PE=2 SV=1	153.52	354.43	4	prot01550											0	0						0
1C12_HUMAN	HLA class I histocompatibility antigen, Cw-12 alpha chain OS=Homo sapiens GN=HLA-C PE=1 SV=2	153.51	950.81	17	prot00026																		0			0	0	0						0	0	0	0												0
TMM43_HUMAN	Transmembrane protein 43 OS=Homo sapiens GN=TMEM43 PE=1 SV=1	153.08	661.68	6	prot03105									0	0	0	0	0	0
S61A1_HUMAN	Protein transport protein Sec61 subunit alpha isoform 1 OS=Homo sapiens GN=SEC61A1 PE=1 SV=2	152.64	741.58	9	prot02645				0	0	0			0	0	0	0	0	0
HMOX1_HUMAN	Heme oxygenase 1 OS=Homo sapiens GN=HMOX1 PE=1 SV=1	152.62	2627.03	52	prot01271	0	0	0	0	0	0	0	0	0	0	0	0	0	0	0	0	0	0	0	0	0	0				0	0	0	0	0	0	0				0			0	0			0	0
S38A2_HUMAN	Sodium-coupled neutral amino acid transporter 2 OS=Homo sapiens GN=SLC38A2 PE=1 SV=2	152.48	1332.75	19	prot02639													0	0	0	0					0	0	0	0						0
ODPA_HUMAN	Pyruvate dehydrogenase E1 component subunit alpha, somatic form, mitochondrial OS=Homo sapiens GN=PDHA1 PE=1 SV=3	152.29	1862.69	33	prot02000	0	0	0	0	0	0	0	0	0	0	0	0	0	0	0	0		0			0	0	0	0
SYFB_HUMAN	Phenylalanine--tRNA ligase beta subunit OS=Homo sapiens GN=FARSB PE=1 SV=3	152.06	1925.17	28	prot02926	0	0	0	0	0	0	0	0	0	0	0	0	0	0	0	0	0	0			0	0	0						0
SUMF1_HUMAN	Sulfatase-modifying factor 1 OS=Homo sapiens GN=SUMF1 PE=1 SV=3	151.96	3112.59	56	prot02906		0		0	0	0	0	0	0	0	0	0	0	0		0	0	0	0	0	0	0	0	0					0	0	0	0	0		0	0	0			0				0
COPG1_HUMAN	Coatomer subunit gamma-1 OS=Homo sapiens GN=COPG1 PE=1 SV=1	151.68	2731.53	40	prot00597	0	0	0	0	0	0	0	0	0	0	0	0	0	0			0	0	0										0	0													0
SREC_HUMAN	Scavenger receptor class F member 1 OS=Homo sapiens GN=SCARF1 PE=1 SV=3	151.68	1365.97	19	prot02842							0						0	0	0	0					0		0	0						0
LYSC_HUMAN	Lysozyme C OS=Homo sapiens GN=LYZ PE=1 SV=1	151.36	1466.18	14	prot01664	0	0	0	0	0	0		0	0	0	0	0		0	0	0
IF2B1_HUMAN	Insulin-like growth factor 2 mRNA-binding protein 1 OS=Homo sapiens GN=IGF2BP1 PE=1 SV=2	151.07	2171.72	33	prot01336	0	0	0	0	0	0	0	0	0	0	0	0					0	0	0		0				0		0	0	0	0		0							0
NEST_HUMAN	Nestin OS=Homo sapiens GN=NES PE=1 SV=2	150.52	1949.59	33	prot01902									0	0	0	0				0	0	0	0	0								0	0	0		0
TBAL3_HUMAN	Tubulin alpha chain-like 3 OS=Homo sapiens GN=TUBAL3 PE=1 SV=2	150.24	1530.52	23	prot02982	0	0	0	0	0	0	0	0	0	0	0	0		0	0	0	0	0											0			0											0
OST48_HUMAN	Dolichyl-diphosphooligosaccharide--protein glycosyltransferase 48 kDa subunit OS=Homo sapiens GN=DDOST PE=1 SV=4	149.48	3859.81	74	prot02016	0	0	0	0			0	0	0	0	0	0	0	0			0	0	0	0	0	0	0	0	0	0	0	0	0	0	0	0	0	0	0	0	0	0	0	0	0	0	0	0
ECI2_HUMAN	Enoyl-CoA delta isomerase 2, mitochondrial OS=Homo sapiens GN=ECI2 PE=1 SV=4	148.82	876.21	16	prot00839					0	0	0	0		0	0	0	0	0
CCPG1_HUMAN		148.56	1406.11	28	prot00451	0	0	0		0	0	0	0	0	0	0	0	0	0			0	0	0																0	0			0					0
SSBP_HUMAN	Single-stranded DNA-binding protein, mitochondrial OS=Homo sapiens GN=SSBP1 PE=1 SV=1	148.08	5083.14	75	prot02864		0	0	0	0	0	0				0		0	0	0	0										0			0				0	0	0	0	0	0	0	0	0	0	0	0
K2C1B_HUMAN	Keratin, type II cytoskeletal 1b OS=Homo sapiens GN=KRT77 PE=2 SV=3	147.86	3159.99	46	prot01464	0	0	0	0	0	0	0	0	0	0	0	0	0	0	0	0															0	0	0		0	0			0	0			0	0
RAB8B_HUMAN	Ras-related protein Rab-8B OS=Homo sapiens GN=RAB8B PE=1 SV=2	147.76	1375.07	14	prot02364	0	0	0	0	0	0	0	0		0	0	0	0		0	0
TM109_HUMAN	Transmembrane protein 109 OS=Homo sapiens GN=TMEM109 PE=1 SV=1	147.03	5960.46	84	prot03081	0				0	0	0	0	0	0		0	0	0	0	0	0	0	0	0	0	0	0	0		0	0		0	0	0	0	0	0	0	0	0	0	0	0	0	0	0	0
DLRB2_HUMAN	Dynein light chain roadblock-type 2 OS=Homo sapiens GN=DYNLRB2 PE=1 SV=1	146.88	3512.37	62	prot00764		0	0	0	0	0	0	0	0	0	0	0	0	0	0	0	0	0			0	0	0	0					0	0									0	0				0
H10_HUMAN	Histone H1.0 OS=Homo sapiens GN=H1F0 PE=1 SV=3	146.81	3587.35	69	prot01191	0	0	0	0			0	0	0	0	0	0	0				0	0	0	0				0	0	0	0	0	0	0	0	0	0	0	0	0			0	0			0	0
RL14_HUMAN	60S ribosomal protein L14 OS=Homo sapiens GN=RPL14 PE=1 SV=4	146.78	5717.72	75	prot02466	0	0	0	0		0			0	0	0	0	0	0			0	0	0	0	0	0	0	0	0	0	0	0	0	0	0	0	0	0	0	0			0			0		0
CC50A_HUMAN	Cell cycle control protein 50A OS=Homo sapiens GN=TMEM30A PE=1 SV=1	145.95	1533.27	29	prot00431	0		0		0	0	0	0	0	0	0	0	0	0	0	0		0			0	0	0	0					0	0	0	0
FUBP1_HUMAN	Far upstream element-binding protein 1 OS=Homo sapiens GN=FUBP1 PE=1 SV=3	145.81	2189.22	34	prot01043		0	0	0	0	0			0	0	0	0	0	0			0				0	0
ADRO_HUMAN	NADPH:adrenodoxin oxidoreductase, mitochondrial OS=Homo sapiens GN=FDXR PE=1 SV=3	145.5	1891.78	39	prot00100						0		0					0		0		0	0	0	0	0	0	0	0	0				0	0		0				0			0	0			0	0
PRS8_HUMAN	26S protease regulatory subunit 8 OS=Homo sapiens GN=PSMC5 PE=1 SV=1	145.44	1372.42	14	prot02276			0	0	0	0	0	0	0	0	0	0	0	0	0	0
6PGD_HUMAN	6-phosphogluconate dehydrogenase, decarboxylating OS=Homo sapiens GN=PGD PE=1 SV=3	144.99	2443.39	36	prot00038	0	0	0	0	0	0	0	0	0	0	0	0	0	0	0	0	0	0	0		0		0	0					0	0
CO5A1_HUMAN	Collagen alpha-1(V) chain OS=Homo sapiens GN=COL5A1 PE=1 SV=3	144.83	1327.59	14	prot00575	0								0	0	0	0	0	0		0	0	0				0		0					0
G6PD_HUMAN	Glucose-6-phosphate 1-dehydrogenase OS=Homo sapiens GN=G6PD PE=1 SV=4	144.7	2348.74	43	prot01067	0	0		0	0	0	0	0	0	0	0	0	0	0		0	0	0		0									0	0		0	0							0				0
FBRL_HUMAN	rRNA 2'-O-methyltransferase fibrillarin OS=Homo sapiens GN=FBL PE=1 SV=2	144.52	3007.01	53	prot00991		0	0				0						0		0	0	0	0	0	0	0	0	0	0				0	0		0	0				0			0					0
NB5R3_HUMAN	NADH-cytochrome b5 reductase 3 OS=Homo sapiens GN=CYB5R3 PE=1 SV=3	144.137	1248.22	15	prot01866	0	0	0	0	0	0	0	0	0	0	0	0	0	0							0
SDC4_HUMAN	Syndecan-4 OS=Homo sapiens GN=SDC4 PE=1 SV=2	143.82	773.12	13	prot02690													0	0	0						0	0	0	0
MLEC_HUMAN	Malectin OS=Homo sapiens GN=MLEC PE=1 SV=1	143.55	1197.06	20	prot01759					0		0	0	0	0	0	0		0	0	0	0	0	0	0	0		0						0										0	0
RL38_HUMAN	60S ribosomal protein L38 OS=Homo sapiens GN=RPL38 PE=1 SV=2	142.7	5260	77	prot02498	0	0	0	0	0	0	0	0	0	0	0	0	0	0	0	0	0	0	0		0	0	0	0					0	0					0	0	0		0	0			0	0
PTBP1_HUMAN	Polypyrimidine tract-binding protein 1 OS=Homo sapiens GN=PTBP1 PE=1 SV=1	142.41	2345.71	42	prot02297	0	0	0	0		0	0	0	0	0	0	0	0	0	0		0				0	0	0						0		0								0
1A33_HUMAN	HLA class I histocompatibility antigen, A-33 alpha chain OS=Homo sapiens GN=HLA-A PE=1 SV=3	142.31	540.33	6	prot00012													0	0	0	0
SFXN3_HUMAN	Sideroflexin-3 OS=Homo sapiens GN=SFXN3 PE=1 SV=2	142.06	1551.8	29	prot02723				0		0		0		0		0	0	0	0	0	0	0			0	0	0	0					0	0
AT1A3_HUMAN	Sodium/potassium-transporting ATPase subunit alpha-3 OS=Homo sapiens GN=ATP1A3 PE=1 SV=3	142.04	1209.05	17	prot00257													0		0	0	0	0			0		0	0					0
DCBD2_HUMAN	Discoidin, CUB and LCCL domain-containing protein 2 OS=Homo sapiens GN=DCBLD2 PE=1 SV=1	141.85	1045.42	16	prot00700													0	0	0	0					0	0	0	0
LUC7L_HUMAN	Putative RNA-binding protein Luc7-like 1 OS=Homo sapiens GN=LUC7L PE=1 SV=1	141.79	957.56	12	prot01656	0	0	0	0	0			0	0	0	0	0	0	0
RS23_HUMAN	40S ribosomal protein S23 OS=Homo sapiens GN=RPS23 PE=1 SV=3	140.48	3952.78	61	prot02582	0	0	0	0	0	0	0	0	0	0	0	0		0			0	0	0		0	0							0	0	0	0			0				0	0			0	0
PARP4_HUMAN	Poly [ADP-ribose] polymerase 4 OS=Homo sapiens GN=PARP4 PE=1 SV=3	139.96	1223.99	16	prot02062	0	0	0	0	0	0	0	0	0	0	0	0	0	0	0	0
LAMC2_HUMAN	Laminin subunit gamma-2 OS=Homo sapiens GN=LAMC2 PE=1 SV=2	139.91	886.48	15	prot01573
ACLY_HUMAN	ATP-citrate synthase OS=Homo sapiens GN=ACLY PE=1 SV=3	139.78	3064.99	50	prot00068		0		0	0	0	0		0	0	0	0	0	0		0	0	0	0		0	0	0	0					0	0	0	0			0		0		0	0			0	0
DJB11_HUMAN		139.33	874.43	16	prot00757				0	0	0	0	0	0	0	0	0	0	0	0	0							0
ANXA5_HUMAN	Annexin A5 OS=Homo sapiens GN=ANXA5 PE=1 SV=2	138.89	3164.22	52	prot00186																0	0	0								0		0	0	0						0			0	0		0	0	0
IF4A3_HUMAN	Eukaryotic initiation factor 4A-III OS=Homo sapiens GN=EIF4A3 PE=1 SV=4	138.6	5744.05	89	prot01344	0	0	0	0	0	0	0	0	0	0	0	0	0	0	0	0	0	0	0	0	0	0	0	0			0	0	0	0	0	0	0		0	0	0	0	0	0			0	0
NLGN1_HUMAN	Neuroligin-1 OS=Homo sapiens GN=NLGN1 PE=1 SV=2	137.62	183.58	2	prot01926													0	0
CPT1A_HUMAN	Carnitine O-palmitoyltransferase 1, liver isoform OS=Homo sapiens GN=CPT1A PE=1 SV=2	137.064	7385	93	prot00620	0	0	0	0	0	0	0	0	0	0	0	0	0	0	0	0	0	0	0	0	0	0	0	0	0	0	0	0	0	0	0	0	0	0	0	0	0	0	0	0		0	0	0
TWF2_HUMAN	Twinfilin-2 OS=Homo sapiens GN=TWF2 PE=1 SV=2	136.994	3532.81	68	prot03197	0		0	0	0	0	0	0	0	0	0	0	0	0	0	0	0	0	0	0	0				0	0	0	0	0	0	0	0	0	0	0	0	0		0	0			0	0
CRTAP_HUMAN	Cartilage-associated protein OS=Homo sapiens GN=CRTAP PE=1 SV=1	136.78	1270.07	16	prot00629	0	0	0	0	0	0	0	0	0	0	0	0	0	0	0	0
PTK7_HUMAN	Inactive tyrosine-protein kinase 7 OS=Homo sapiens GN=PTK7 PE=1 SV=2	136.75	406.89	6	prot02301													0	0
PSMD2_HUMAN	26S proteasome non-ATPase regulatory subunit 2 OS=Homo sapiens GN=PSMD2 PE=1 SV=3	136.73	2328.94	51	prot02289		0		0	0		0	0	0		0	0	0		0	0		0		0	0	0	0	0			0	0	0	0	0	0	0						0	0				0
RLA2_HUMAN	60S acidic ribosomal protein P2 OS=Homo sapiens GN=RPLP2 PE=1 SV=1	136.65	214.11	2	prot02511													0	0
PDC6I_HUMAN	Programmed cell death 6-interacting protein OS=Homo sapiens GN=PDCD6IP PE=1 SV=1	136.61	2072.23	36	prot02096	0	0			0	0	0	0	0	0	0		0	0	0	0	0	0			0	0		0					0	0
RS10_HUMAN	40S ribosomal protein S10 OS=Homo sapiens GN=RPS10 PE=1 SV=1	136.44	5918.38	96	prot02568	0	0	0	0	0	0	0	0	0	0	0	0	0	0	0	0	0	0	0	0	0	0	0	0	0	0	0	0	0	0	0	0	0	0	0	0	0	0	0	0	0	0	0	0
ENOB_HUMAN		136.38	2112.61	51	prot00892	0				0	0	0		0	0	0	0	0	0	0	0					0	0											0		0	0			0				0	0
IF16_HUMAN	Gamma-interferon-inducible protein 16 OS=Homo sapiens GN=IFI16 PE=1 SV=3	135.97	1229.22	29	prot01333	0					0		0	0		0	0	0	0		0		0			0	0	0	0					0
RS26_HUMAN	40S ribosomal protein S26 OS=Homo sapiens GN=RPS26 PE=1 SV=3	135.79	3924.38	69	prot02585	0	0	0	0	0	0	0	0	0	0	0	0	0	0	0	0						0		0								0			0	0			0			0	0	0
SYNE3_HUMAN		135.76	359.984	10	prot02937	0			0						0								0		0
CDC37_HUMAN	Hsp90 co-chaperone Cdc37 OS=Homo sapiens GN=CDC37 PE=1 SV=1	135.72	1330.26	19	prot00463	0	0	0	0	0	0	0	0	0	0	0	0	0	0				0
ACKR3_HUMAN	Atypical chemokine receptor 3 OS=Homo sapiens GN=ACKR3 PE=1 SV=3	135.43	1378.15	22	prot00067																					0	0		0															0
ECHA_HUMAN	Trifunctional enzyme subunit alpha, mitochondrial OS=Homo sapiens GN=HADHA PE=1 SV=2	134.78	1541.15	24	prot00836	0	0	0	0	0	0	0	0	0	0	0		0	0	0	0	0																	0	0
SSRD_HUMAN	Translocon-associated protein subunit delta OS=Homo sapiens GN=SSR4 PE=1 SV=1	134.59	1151	15	prot02869	0	0	0	0	0	0	0	0	0	0	0	0	0	0		0
PRS4_HUMAN	26S protease regulatory subunit 4 OS=Homo sapiens GN=PSMC1 PE=1 SV=1	134.3	1179.21	20	prot02272	0				0	0	0	0	0	0	0	0	0	0	0	0													0
IMA1_HUMAN	Importin subunit alpha-1 OS=Homo sapiens GN=KPNA2 PE=1 SV=1	133.83	2836.08	46	prot01372	0	0	0	0	0	0	0	0	0	0	0	0	0	0	0			0				0							0	0							0		0	0			0	0
DHB12_HUMAN	Very-long-chain 3-oxoacyl-CoA reductase OS=Homo sapiens GN=HSD17B12 PE=1 SV=2	132.97	829.59	13	prot00742	0		0		0	0		0	0	0	0	0	0	0	0	0
RAB6A_HUMAN	Ras-related protein Rab-6A OS=Homo sapiens GN=RAB6A PE=1 SV=3	132.76	992.85	12	prot02360	0		0	0	0	0	0	0	0	0	0		0	0
QKI_HUMAN	Protein quaking OS=Homo sapiens GN=QKI PE=1 SV=1	132.71	2331.97	36	prot02336																		0			0	0	0	0					0				0		0	0	0		0	0			0	0
DC1I2_HUMAN	Cytoplasmic dynein 1 intermediate chain 2 OS=Homo sapiens GN=DYNC1I2 PE=1 SV=3	132.67	2291.87	37	prot00692	0	0	0	0	0	0	0	0	0	0	0			0		0					0	0	0
ACTN1_HUMAN	Alpha-actinin-1 OS=Homo sapiens GN=ACTN1 PE=1 SV=2	132.65	549.53	10	prot00082						0											0	0											0	0
IF2B2_HUMAN	Insulin-like growth factor 2 mRNA-binding protein 2 OS=Homo sapiens GN=IGF2BP2 PE=1 SV=2	132.47	2212.11	36	prot01337			0	0	0	0	0	0	0	0	0	0			0			0	0										0	0					0				0				0	0
EGFR_HUMAN	Epidermal growth factor receptor OS=Homo sapiens GN=EGFR PE=1 SV=2	132.28	1597.48	23	prot00856													0	0	0	0					0	0	0	0
RL17_HUMAN	60S ribosomal protein L17 OS=Homo sapiens GN=RPL17 PE=1 SV=3	131.95	2283.99	42	prot02468	0		0	0	0	0	0	0	0	0	0	0	0	0	0	0					0	0	0	0					0											0				0
PROL4_HUMAN	Proline-rich protein 4 OS=Homo sapiens GN=PRR4 PE=1 SV=3	131.87	1746.3	16	prot02256	0	0	0	0	0	0	0	0	0	0	0	0	0	0	0	0
COPE_HUMAN	Coatomer subunit epsilon OS=Homo sapiens GN=COPE PE=1 SV=3	131.7	1057.08	22	prot00596			0		0	0	0	0	0	0	0	0	0	0	0	0	0	0												0
SYYM_HUMAN	Tyrosine--tRNA ligase, mitochondrial OS=Homo sapiens GN=YARS2 PE=1 SV=2	131.4	1577.74	31	prot02950	0	0	0	0	0	0			0	0	0	0																											0	0
HNRPL_HUMAN	Heterogeneous nuclear ribonucleoprotein L OS=Homo sapiens GN=HNRNPL PE=1 SV=2	131.23	833.59	11	prot01284		0							0	0	0	0	0	0		0	0	0															0
CYFP1_HUMAN	Cytoplasmic FMR1-interacting protein 1 OS=Homo sapiens GN=CYFIP1 PE=1 SV=1	131.18	2976.63	44	prot00677	0	0	0	0	0	0	0	0	0	0	0	0	0	0	0	0	0			0									0	0									0
KPYR_HUMAN	Pyruvate kinase PKLR OS=Homo sapiens GN=PKLR PE=1 SV=2	131.14	4240.55	63	prot01546	0	0	0	0	0	0	0	0	0	0	0	0	0	0	0	0	0	0			0	0	0	0					0	0				0		0	0	0	0	0	0	0	0	0
ANXA6_HUMAN	Annexin A6 OS=Homo sapiens GN=ANXA6 PE=1 SV=3	130.96	2490.86	42	prot00187	0	0	0	0	0	0	0	0	0	0	0	0	0	0	0	0	0												0						0	0	0	0	0			0
2AAA_HUMAN	Serine/threonine-protein phosphatase 2A 65 kDa regulatory subunit A alpha isoform OS=Homo sapiens GN=PPP2R1A PE=1 SV=4	130.85	917.7	19	prot00031	0			0	0	0	0	0			0	0	0	0																									0	0			0	0
GBG12_HUMAN	Guanine nucleotide-binding protein G(I)/G(S)/G(O) subunit gamma-12 OS=Homo sapiens GN=GNG12 PE=1 SV=3	130.81	4112.32	63	prot01084		0		0	0	0	0	0	0	0	0	0	0	0	0		0	0	0	0		0	0	0	0	0		0	0	0	0		0		0	0			0	0			0	0
F120A_HUMAN	Constitutive coactivator of PPAR-gamma-like protein 1 OS=Homo sapiens GN=FAM120A PE=1 SV=2	130.34	2438.75	57	prot00949	0	0	0	0	0	0	0	0	0	0	0	0	0	0	0	0	0	0	0	0	0	0	0	0	0		0	0	0	0	0	0	0				0	0	0	0			0	0
ZO2_HUMAN	Tight junction protein ZO-2 OS=Homo sapiens GN=TJP2 PE=1 SV=2	130.31	2061.75	42	prot03374		0	0	0	0	0	0	0	0		0	0	0	0	0			0											0
STT3B_HUMAN	Dolichyl-diphosphooligosaccharide--protein glycosyltransferase subunit STT3B OS=Homo sapiens GN=STT3B PE=1 SV=1	129.76	1440.09	32	prot02891	0	0	0		0			0	0	0	0	0	0	0			0	0	0	0	0		0					0	0	0	0	0							0	0
PCKGM_HUMAN	Phosphoenolpyruvate carboxykinase [GTP], mitochondrial OS=Homo sapiens GN=PCK2 PE=1 SV=3	129.71	2583.83	47	prot02087	0	0	0	0	0	0	0	0	0	0	0	0	0	0	0	0		0							0		0	0		0	0	0				0								0
PSA_HUMAN	Puromycin-sensitive aminopeptidase OS=Homo sapiens GN=NPEPPS PE=1 SV=2	129.57	1270.94	20	prot02278	0	0	0	0	0	0	0	0	0	0	0	0	0	0								0	0							0
NUMA1_HUMAN	Nuclear mitotic apparatus protein 1 OS=Homo sapiens GN=NUMA1 PE=1 SV=2	129.194	1691.99	34	prot01980																						0		0			0	0											0
JAK1_HUMAN	Tyrosine-protein kinase JAK1 OS=Homo sapiens GN=JAK1 PE=1 SV=2	128.93	1116.37	21	prot01424						0		0					0	0	0	0					0	0	0	0					0	0		0
SSRG_HUMAN	Translocon-associated protein subunit gamma OS=Homo sapiens GN=SSR3 PE=1 SV=1	128.75	3090.75	56	prot02870	0	0	0	0	0	0	0	0		0		0	0	0	0		0	0			0	0	0	0					0	0						0			0	0			0
FZD6_HUMAN	Frizzled-6 OS=Homo sapiens GN=FZD6 PE=1 SV=2	128.72	1496.66	27	prot01059		0	0	0			0	0	0				0	0	0	0		0			0	0																	0
CAV1_HUMAN	Caveolin-1 OS=Homo sapiens GN=CAV1 PE=1 SV=4	128.56	1223.47	23	prot00405	0	0	0	0	0	0	0	0	0	0	0	0	0	0	0	0					0	0								0						0	0			0
BCLF1_HUMAN	Bcl-2-associated transcription factor 1 OS=Homo sapiens GN=BCLAF1 PE=1 SV=2	128.17	1142.61	20	prot00317	0	0	0	0	0	0	0	0	0	0	0			0	0															0	0
TXD12_HUMAN		128.07	2306.57	50	prot03200	0	0	0	0	0	0	0	0	0	0	0	0	0				0	0	0	0	0	0	0	0				0	0	0	0	0
1A32_HUMAN	HLA class I histocompatibility antigen, A-32 alpha chain OS=Homo sapiens GN=HLA-A PE=1 SV=2	127.92	229.08	3	prot00011
ARP3_HUMAN	Actin-related protein 3 OS=Homo sapiens GN=ACTR3 PE=1 SV=3	127.81	1023.8	18	prot00233	0	0		0	0	0	0	0					0	0	0	0													0
CAZA2_HUMAN	F-actin-capping protein subunit alpha-2 OS=Homo sapiens GN=CAPZA2 PE=1 SV=3	127.58	1882.03	30	prot00408	0	0	0	0	0	0	0	0	0	0	0	0					0	0	0	0						0		0	0	0
MMP2_HUMAN	72 kDa type IV collagenase OS=Homo sapiens GN=MMP2 PE=1 SV=2	127.54	1150.7	15	prot01764	0		0		0	0	0	0	0	0	0	0	0	0	0	0		0
CTGE5_HUMAN	cTAGE family member 5 OS=Homo sapiens GN=CTAGE5 PE=1 SV=4	126.82	1214.56	23	prot00649	0	0						0	0		0	0		0			0	0		0	0	0					0	0	0	0
DDX24_HUMAN	ATP-dependent RNA helicase DDX24 OS=Homo sapiens GN=DDX24 PE=1 SV=1	126.814	1043.26	24	prot00719																	0						0
SPB6_HUMAN	Serpin B6 OS=Homo sapiens GN=SERPINB6 PE=1 SV=3	126.74	677.111	9	prot02803	0	0	0	0	0				0		0	0		0
ACSL3_HUMAN	Long-chain-fatty-acid--CoA ligase 3 OS=Homo sapiens GN=ACSL3 PE=1 SV=3	126.564	859.562	15	prot00075	0	0	0	0	0	0	0	0	0	0	0	0	0	0
RS24_HUMAN	40S ribosomal protein S24 OS=Homo sapiens GN=RPS24 PE=1 SV=1	125.83	1491.4	24	prot02583	0	0	0	0	0	0	0		0	0	0	0	0	0			0					0
DHX9_HUMAN	ATP-dependent RNA helicase A OS=Homo sapiens GN=DHX9 PE=1 SV=4	124.98	4096.06	69	prot00751	0		0	0	0	0	0	0	0	0	0	0	0	0			0	0	0		0	0	0	0	0	0		0	0	0	0	0	0	0	0	0	0		0	0			0	0
FUBP3_HUMAN	Far upstream element-binding protein 3 OS=Homo sapiens GN=FUBP3 PE=1 SV=2	124.68	1227.86	25	prot01045	0	0	0	0	0	0	0	0	0	0	0		0	0		0	0	0								0													0	0			0
TTYH3_HUMAN	Protein tweety homolog 3 OS=Homo sapiens GN=TTYH3 PE=1 SV=3	124.36	846.35	10	prot03195					0	0		0		0			0	0	0	0					0	0
CDC42_HUMAN	Cell division control protein 42 homolog OS=Homo sapiens GN=CDC42 PE=1 SV=2	124.29	4070.3	64	prot00464	0	0		0	0	0	0	0	0	0	0	0	0	0	0	0	0	0			0	0	0	0											0				0					0
NCLN_HUMAN	Nicalin OS=Homo sapiens GN=NCLN PE=1 SV=2	124.25	3639.92	71	prot01871	0	0		0	0	0	0			0	0	0	0			0	0	0	0	0	0	0	0	0	0	0	0	0	0	0	0	0	0		0	0			0	0			0	0
EPHB3_HUMAN	Ephrin type-B receptor 3 OS=Homo sapiens GN=EPHB3 PE=1 SV=2	124.23	229.64	2	prot00907													0	0
PSMD6_HUMAN	26S proteasome non-ATPase regulatory subunit 6 OS=Homo sapiens GN=PSMD6 PE=1 SV=1	124.14	4884.28	81	prot02292	0	0	0	0	0	0	0	0	0	0	0		0	0	0	0	0	0	0		0	0	0	0			0	0	0	0	0	0	0	0	0	0	0	0	0	0	0	0	0	0
PDLI1_HUMAN	PDZ and LIM domain protein 1 OS=Homo sapiens GN=PDLIM1 PE=1 SV=4	123.79	2840.85	50	prot02107																	0	0	0	0					0	0	0	0	0	0									0	0				0
PICAL_HUMAN	Phosphatidylinositol-binding clathrin assembly protein OS=Homo sapiens GN=PICALM PE=1 SV=2	123.56	938.93	11	prot02157	0	0	0	0	0				0	0	0	0	0	0
PRDBP_HUMAN	Protein kinase C delta-binding protein OS=Homo sapiens GN=PRKCDBP PE=1 SV=3	123.48	2796.97	51	prot02243																	0	0	0						0	0	0	0			0	0	0	0	0	0	0	0	0	0		0	0	0
LAT1_HUMAN	Large neutral amino acids transporter small subunit 1 OS=Homo sapiens GN=SLC7A5 PE=1 SV=2	123.05	1354.46	17	prot01581													0	0	0	0					0	0	0	0
PA2G4_HUMAN	Proliferation-associated protein 2G4 OS=Homo sapiens GN=PA2G4 PE=1 SV=3	123.04	726.88	13	prot02042		0	0	0	0	0			0	0	0	0	0	0	0	0
MPRIP_HUMAN	Myosin phosphatase Rho-interacting protein OS=Homo sapiens GN=MPRIP PE=1 SV=3	122.91	1417.22	30	prot01781						0	0	0					0				0	0	0	0					0	0	0		0	0
H2AZ_HUMAN	Histone H2A.Z OS=Homo sapiens GN=H2AFZ PE=1 SV=2	122.62	2914.68	45	prot01208					0							0					0	0	0	0					0	0	0	0	0	0	0	0							0	0				0
MOGS_HUMAN	Mannosyl-oligosaccharide glucosidase OS=Homo sapiens GN=MOGS PE=1 SV=5	122.61	1865.5	42	prot01769				0			0		0	0	0	0			0	0	0		0	0		0	0	0									0							0
ADA15_HUMAN	Disintegrin and metalloproteinase domain-containing protein 15 OS=Homo sapiens GN=ADAM15 PE=1 SV=4	122.44	1484.06	34	prot00090				0	0				0	0	0	0	0	0			0	0	0		0	0	0	0						0									0	0				0
MYDGF_HUMAN	Myeloid-derived growth factor OS=Homo sapiens GN=MYDGF PE=1 SV=1	122.2	883.87	12	prot01817									0	0	0	0	0	0	0	0	0	0			0	0
PCD17_HUMAN	Protocadherin-17 OS=Homo sapiens GN=PCDH17 PE=2 SV=2	121.86	634.38	15	prot02077	0	0	0			0	0		0				0		0						0	0	0	0
NCEH1_HUMAN	Neutral cholesterol ester hydrolase 1 OS=Homo sapiens GN=NCEH1 PE=1 SV=3	121.84	4789.03	85	prot01868		0	0	0				0	0	0	0			0			0	0	0	0	0	0	0	0	0	0		0	0	0	0	0	0	0	0	0	0	0	0	0	0	0	0	0
LRC47_HUMAN	Leucine-rich repeat-containing protein 47 OS=Homo sapiens GN=LRRC47 PE=1 SV=1	121.38	2539.3	45	prot01634		0	0			0	0			0	0	0		0	0		0	0			0	0		0					0	0				0			0		0				0
CAZA1_HUMAN	F-actin-capping protein subunit alpha-1 OS=Homo sapiens GN=CAPZA1 PE=1 SV=3	121.18	1345.3	18	prot00407	0	0	0	0	0	0		0	0	0	0	0	0	0
CHPF2_HUMAN	Chondroitin sulfate glucuronyltransferase OS=Homo sapiens GN=CHPF2 PE=2 SV=2	121.09	1643.68	35	prot00516		0	0	0	0	0	0	0	0	0	0	0	0	0	0	0	0	0	0	0	0	0		0															0	0
PGRC2_HUMAN	Membrane-associated progesterone receptor component 2 OS=Homo sapiens GN=PGRMC2 PE=1 SV=1	120.89	772.186	11	prot02143	0	0	0	0	0	0	0	0				0																	0	0
FBN2_HUMAN	Fibrillin-2 OS=Homo sapiens GN=FBN2 PE=1 SV=3	120.63	4727.83	65	prot00989				0					0			0	0	0			0	0	0	0	0	0	0	0			0	0	0								0		0	0				0
TR150_HUMAN	Thyroid hormone receptor-associated protein 3 OS=Homo sapiens GN=THRAP3 PE=1 SV=2	120.607	1320.77	31	prot03150																	0	0	0	0								0		0						0			0	0			0	0
EIF3C_HUMAN	Eukaryotic translation initiation factor 3 subunit C OS=Homo sapiens GN=EIF3C PE=1 SV=1	120.54	2055.22	37	prot00870		0	0		0	0	0		0	0	0	0	0	0	0	0								0									0											0
C1QR1_HUMAN	Complement component C1q receptor OS=Homo sapiens GN=CD93 PE=1 SV=3	120.53	418.17	9	prot00357													0	0	0	0		0		0
EIF3D_HUMAN	Eukaryotic translation initiation factor 3 subunit D OS=Homo sapiens GN=EIF3D PE=1 SV=1	120.45	372.75	7	prot00871			0		0	0		0			0		0			0
EPHA4_HUMAN	Ephrin type-A receptor 4 OS=Homo sapiens GN=EPHA4 PE=1 SV=1	120.36	414.08	8	prot00902														0	0						0	0	0	0
DX39B_HUMAN	Spliceosome RNA helicase DDX39B OS=Homo sapiens GN=DDX39B PE=1 SV=1	120.36	3892.44	71	prot00807	0	0	0	0	0		0	0	0	0	0	0	0	0	0		0	0	0	0					0	0	0		0	0	0	0	0	0	0	0	0	0	0	0	0	0	0	0
RAB10_HUMAN	Ras-related protein Rab-10 OS=Homo sapiens GN=RAB10 PE=1 SV=1	120.14	1179.78	16	prot02343	0	0	0	0	0		0	0		0	0	0	0	0	0	0
NUCB2_HUMAN	Nucleobindin-2 OS=Homo sapiens GN=NUCB2 PE=1 SV=2	119.95	635.02	11	prot01975	0				0	0		0	0	0	0	0	0	0	0
K1C24_HUMAN	Keratin, type I cytoskeletal 24 OS=Homo sapiens GN=KRT24 PE=1 SV=1	119.87	1188.74	12	prot01452	0	0	0	0	0	0		0	0	0	0	0	0
LC7L2_HUMAN		119.574	790.188	12	prot01585	0	0		0		0	0		0		0	0		0
ESYT1_HUMAN	Extended synaptotagmin-1 OS=Homo sapiens GN=ESYT1 PE=1 SV=1	119.47	2518.56	50	prot00933		0	0	0	0	0	0	0	0	0	0	0	0	0		0	0	0	0		0	0	0	0					0	0	0				0				0	0			0
LACRT_HUMAN	Extracellular glycoprotein lacritin OS=Homo sapiens GN=LACRT PE=1 SV=1	119.43	1418.49	15	prot01564	0	0	0	0	0	0	0	0	0	0	0	0		0	0	0
RT14_HUMAN	28S ribosomal protein S14, mitochondrial OS=Homo sapiens GN=MRPS14 PE=1 SV=1	118.74	375.31	6	prot02606																	0				0								0
TLN2_HUMAN		118.664	1243.64	22	prot03078		0	0	0	0	0		0	0	0	0	0	0	0	0			0									0		0	0						0			0
VPS35_HUMAN	Vacuolar protein sorting-associated protein 35 OS=Homo sapiens GN=VPS35 PE=1 SV=2	118.4	1773.79	33	prot03282	0	0	0	0	0	0	0	0		0	0		0	0			0												0						0
PLVAP_HUMAN	Plasmalemma vesicle-associated protein OS=Homo sapiens GN=PLVAP PE=2 SV=1	117.86	2598.35	44	prot02199						0							0	0	0	0					0	0	0	0					0		0	0
SQRD_HUMAN	Sulfide:quinone oxidoreductase, mitochondrial OS=Homo sapiens GN=SQRDL PE=1 SV=1	117.86	1121.92	17	prot02834		0	0	0	0	0	0	0		0	0		0	0	0	0
ADT4_HUMAN	ADP/ATP translocase 4 OS=Homo sapiens GN=SLC25A31 PE=2 SV=1	117.85	2839.26	50	prot00104	0	0	0	0	0	0	0	0	0	0	0	0	0	0	0	0	0	0	0	0	0		0						0	0	0					0				0
ARC1B_HUMAN	Actin-related protein 2/3 complex subunit 1B OS=Homo sapiens GN=ARPC1B PE=1 SV=3	117.71	886.38	17	prot00215	0	0	0	0	0	0	0	0	0	0	0		0	0			0												0	0
SPB9_HUMAN	Serpin B9 OS=Homo sapiens GN=SERPINB9 PE=1 SV=1	117.7	906.93	13	prot02806	0	0	0	0	0	0	0	0	0	0	0	0		0
ARF3_HUMAN	ADP-ribosylation factor 3 OS=Homo sapiens GN=ARF3 PE=1 SV=2	117.56	438.16	8	prot00217	0		0			0			0	0		0	0	0
ERAP1_HUMAN	Endoplasmic reticulum aminopeptidase 1 OS=Homo sapiens GN=ERAP1 PE=1 SV=3	117.43	830.24	14	prot00911	0	0	0					0	0	0	0	0	0	0			0	0	0	0
TPIS_HUMAN	Triosephosphate isomerase OS=Homo sapiens GN=TPI1 PE=1 SV=3	117.3	1752.17	27	prot03137	0	0	0	0	0	0	0	0	0	0	0	0		0	0	0																							0					0
GNAS2_HUMAN	Guanine nucleotide-binding protein G(s) subunit alpha isoforms short OS=Homo sapiens GN=GNAS PE=1 SV=1	116.88	1506.42	28	prot01129				0	0	0	0	0		0		0	0		0	0				0	0		0		0				0	0		0								0			0
PGK2_HUMAN	Phosphoglycerate kinase 2 OS=Homo sapiens GN=PGK2 PE=1 SV=3	116.17	1487.44	27	prot02140	0	0	0	0	0	0	0	0	0	0	0	0	0	0	0	0	0	0											0	0													0
RAB2A_HUMAN	Ras-related protein Rab-2A OS=Homo sapiens GN=RAB2A PE=1 SV=1	116.16	717.24	11	prot02354	0	0	0	0				0	0	0	0	0	0	0
MYL3_HUMAN	Myosin light chain 3 OS=Homo sapiens GN=MYL3 PE=1 SV=3	116.12	1033.76	17	prot01833					0	0	0	0					0	0	0	0	0	0	0										0	0
HUWE1_HUMAN	E3 ubiquitin-protein ligase HUWE1 OS=Homo sapiens GN=HUWE1 PE=1 SV=3	116.1	1759.71	42	prot01316		0	0	0					0	0							0	0	0	0	0		0	0	0	0	0	0	0	0	0	0			0				0	0
CYFP2_HUMAN	Cytoplasmic FMR1-interacting protein 2 OS=Homo sapiens GN=CYFIP2 PE=1 SV=2	115.81	1789.79	45	prot00678		0	0			0			0	0	0	0		0	0	0	0	0	0	0	0				0	0	0	0	0		0	0							0	0			0	0
LMO7_HUMAN	LIM domain only protein 7 OS=Homo sapiens GN=LMO7 PE=1 SV=3	115.76	1488.31	31	prot01618	0	0		0						0		0	0			0	0	0																0			0				0			0
TITIN_HUMAN	Titin OS=Homo sapiens GN=TTN PE=1 SV=4	114.36	3766.77	69	prot03072	0	0	0	0	0	0	0	0	0	0	0	0	0	0			0	0	0	0	0	0	0	0	0		0	0	0	0		0	0	0	0				0	0			0	0
MAN1_HUMAN	Inner nuclear membrane protein Man1 OS=Homo sapiens GN=LEMD3 PE=1 SV=2	114.25	401.11	9	prot01685																	0	0		0	0																			0
CDK1_HUMAN	Cyclin-dependent kinase 1 OS=Homo sapiens GN=CDK1 PE=1 SV=3	113.69	3310.66	57	prot00465	0	0	0	0	0	0	0	0	0	0	0	0	0	0	0	0	0	0	0		0	0	0	0					0	0	0	0			0	0		0	0	0			0	0
SE1L1_HUMAN	Protein sel-1 homolog 1 OS=Homo sapiens GN=SEL1L PE=1 SV=3	113.43	465.63	9	prot02693									0	0				0			0	0												0
VCAM1_HUMAN	Vascular cell adhesion protein 1 OS=Homo sapiens GN=VCAM1 PE=1 SV=1	113.24	587.16	11	prot03265	0													0
EIF3G_HUMAN	Eukaryotic translation initiation factor 3 subunit G OS=Homo sapiens GN=EIF3G PE=1 SV=2	112.98	306.15	8	prot00874			0			0			0	0	0	0	0
CATB_HUMAN	Cathepsin B OS=Homo sapiens GN=CTSB PE=1 SV=3	112.564	1389.32	26	prot00400					0	0	0	0			0		0	0	0	0							0	0						0
RS20_HUMAN	40S ribosomal protein S20 OS=Homo sapiens GN=RPS20 PE=1 SV=1	112.33	3200.8	64	prot02580	0	0	0	0	0	0	0	0	0	0	0	0	0	0	0	0	0	0			0	0	0	0				0	0	0	0	0			0		0	0	0					0
K2C78_HUMAN	Keratin, type II cytoskeletal 78 OS=Homo sapiens GN=KRT78 PE=2 SV=2	111.89	445.97	7	prot01477						0			0	0	0	0	0
TALDO_HUMAN	Transaldolase OS=Homo sapiens GN=TALDO1 PE=1 SV=2	111.66	250.37	3	prot02966				0						0	0
AEDO_HUMAN	2-aminoethanethiol dioxygenase OS=Homo sapiens GN=ADO PE=1 SV=2	111.54	628.98	17	prot00106									0		0	0					0	0	0										0				0	0	0
SRP68_HUMAN	Signal recognition particle subunit SRP68 OS=Homo sapiens GN=SRP68 PE=1 SV=2	111.5	985.85	24	prot02850					0	0	0			0					0	0
PLXA1_HUMAN	Plexin-A1 OS=Homo sapiens GN=PLXNA1 PE=1 SV=3	111.34	488.41	10	prot02200														0	0	0						0
CLUS_HUMAN	Clusterin OS=Homo sapiens GN=CLU PE=1 SV=1	110.99	387.864	7	prot00551						0	0	0	0				0	0		0
MEGF8_HUMAN	Multiple epidermal growth factor-like domains protein 8 OS=Homo sapiens GN=MEGF8 PE=1 SV=2	110.987	847.831	11	prot01731		0	0	0	0	0	0		0	0				0	0	0
PDIP3_HUMAN	Polymerase delta-interacting protein 3 OS=Homo sapiens GN=POLDIP3 PE=1 SV=2	110.934	1473.96	32	prot02106					0				0		0		0																						0			0		0				0
LRC32_HUMAN	Leucine-rich repeat-containing protein 32 OS=Homo sapiens GN=LRRC32 PE=1 SV=1	110.85	672.8	10	prot01632					0	0		0	0	0	0		0	0	0	0
PROF2_HUMAN	Profilin-2 OS=Homo sapiens GN=PFN2 PE=1 SV=3	110.76	1560.01	26	prot02255	0	0	0	0	0	0	0	0		0	0	0	0				0			0									0	0									0	0			0
LAMB3_HUMAN	Laminin subunit beta-3 OS=Homo sapiens GN=LAMB3 PE=1 SV=1	110.56	1017.72	20	prot01570									0																				0										0	0
SPTN1_HUMAN	Spectrin alpha chain, non-erythrocytic 1 OS=Homo sapiens GN=SPTAN1 PE=1 SV=3	110.367	446.612	7	prot02829					0								0	0				0												0
GLSK_HUMAN	Glutaminase kidney isoform, mitochondrial OS=Homo sapiens GN=GLS PE=1 SV=1	109.93	758.07	12	prot01116	0	0	0	0	0	0	0	0	0	0		0	0
SPRC_HUMAN	SPARC OS=Homo sapiens GN=SPARC PE=1 SV=1	109.89	716.34	13	prot02820						0	0	0	0	0	0	0	0	0	0	0					0			0
ARF4_HUMAN	ADP-ribosylation factor 4 OS=Homo sapiens GN=ARF4 PE=1 SV=3	109.84	772.82	11	prot00218	0	0	0	0	0	0		0	0			0	0	0
QSOX1_HUMAN	Sulfhydryl oxidase 1 OS=Homo sapiens GN=QSOX1 PE=1 SV=3	109.79	1503.47	30	prot02338					0	0	0			0			0	0		0					0	0	0	0					0		0
MYO1E_HUMAN	Unconventional myosin-Ie OS=Homo sapiens GN=MYO1E PE=1 SV=2	109.75	641.61	13	prot01843									0		0		0	0	0			0				0	0						0														0
ANO6_HUMAN	Anoctamin-6 OS=Homo sapiens GN=ANO6 PE=1 SV=2	109.7	565.86	10	prot00171													0	0	0						0	0	0	0
SC16A_HUMAN	Protein transport protein Sec16A OS=Homo sapiens GN=SEC16A PE=1 SV=3	109.67	602.6	12	prot02669										0						0	0	0			0	0		0
NDRG1_HUMAN	Protein NDRG1 OS=Homo sapiens GN=NDRG1 PE=1 SV=1	109.427	1065.7	23	prot01878	0																																										0
TMTC3_HUMAN	Transmembrane and TPR repeat-containing protein 3 OS=Homo sapiens GN=TMTC3 PE=1 SV=2	109.204	976.239	21	prot03110	0	0	0	0	0	0	0	0	0	0	0	0	0	0	0	0	0		0
SRP72_HUMAN	Signal recognition particle subunit SRP72 OS=Homo sapiens GN=SRP72 PE=1 SV=3	108.91	823.79	11	prot02851	0	0			0	0	0	0	0		0	0	0		0
IF2A_HUMAN	Eukaryotic translation initiation factor 2 subunit 1 OS=Homo sapiens GN=EIF2S1 PE=1 SV=3	108.88	5562.87	85	prot01334	0	0	0	0	0	0	0	0	0	0	0	0	0	0	0	0	0	0		0	0	0	0		0	0	0	0	0	0	0	0	0		0	0	0	0	0	0		0	0	0
SFXN1_HUMAN	Sideroflexin-1 OS=Homo sapiens GN=SFXN1 PE=1 SV=4	108.84	3466.72	56	prot02722	0	0	0	0	0	0	0	0	0	0	0	0	0	0	0	0	0	0			0	0	0	0					0	0		0							0	0			0	0
1B81_HUMAN	HLA class I histocompatibility antigen, B-81 alpha chain OS=Homo sapiens GN=HLA-B PE=1 SV=1	108.79	186.82	3	prot00020													0	0								0
SYAM_HUMAN	Alanine--tRNA ligase, mitochondrial OS=Homo sapiens GN=AARS2 PE=1 SV=1	108.67	1199.35	27	prot02917			0	0	0	0			0	0	0	0					0		0									0	0	0	0	0							0
CSDE1_HUMAN	Cold shock domain-containing protein E1 OS=Homo sapiens GN=CSDE1 PE=1 SV=2	108.6	2004.16	52	prot00632						0					0								0	0	0	0	0	0	0	0	0				0	0				0	0	0	0	0		0	0	0
LMNB1_HUMAN	Lamin-B1 OS=Homo sapiens GN=LMNB1 PE=1 SV=2	108.22	1893.37	49	prot01616	0					0						0	0	0	0	0	0	0	0	0				0	0	0		0		0					0	0	0		0				0	0
ITPR3_HUMAN		108.12	1583.01	31	prot01419	0	0	0		0	0		0	0	0	0	0	0	0	0	0	0		0			0		0									0						0
SRP14_HUMAN	Signal recognition particle 14 kDa protein OS=Homo sapiens GN=SRP14 PE=1 SV=2	107.88	1207.78	15	prot02847	0	0	0	0	0	0	0	0	0	0	0	0	0	0
SYVC_HUMAN	Valine--tRNA ligase OS=Homo sapiens GN=VARS PE=1 SV=4	107.71	742.76	16	prot02947	0	0	0	0	0		0				0	0		0
GP126_HUMAN	G-protein coupled receptor 126 OS=Homo sapiens GN=GPR126 PE=1 SV=3	107.31	503.95	8	prot01147													0	0	0	0					0	0	0
CRIM1_HUMAN		107.12	2125.04	42	prot00623					0	0		0			0				0	0	0	0		0						0			0	0	0	0
BAP31_HUMAN	B-cell receptor-associated protein 31 OS=Homo sapiens GN=BCAP31 PE=1 SV=3	107.03	562.747	11	prot00307		0		0			0	0	0	0	0	0	0	0	0
HEXA_HUMAN	Beta-hexosaminidase subunit alpha OS=Homo sapiens GN=HEXA PE=1 SV=2	106.98	314.08	4	prot01255						0	0						0	0
KRT85_HUMAN	Keratin, type II cuticular Hb5 OS=Homo sapiens GN=KRT85 PE=1 SV=1	106.83	893.58	16	prot01555				0					0	0	0							0										0	0	0	0	0
NSF_HUMAN	Vesicle-fusing ATPase OS=Homo sapiens GN=NSF PE=1 SV=3	106.66	1618.72	34	prot01963					0	0	0	0					0				0	0	0	0	0	0		0	0				0	0		0											0
COCA1_HUMAN	Collagen alpha-1(XII) chain OS=Homo sapiens GN=COL12A1 PE=1 SV=2	106.28	496.23	9	prot00581					0	0			0	0	0	0	0	0								0
B3A2_HUMAN	Anion exchange protein 2 OS=Homo sapiens GN=SLC4A2 PE=1 SV=4	106.24	1020.64	16	prot00299													0	0	0	0					0	0	0	0
CLH2_HUMAN	Clathrin heavy chain 2 OS=Homo sapiens GN=CLTCL1 PE=1 SV=2	106.07	976.567	13	prot00541	0	0	0	0	0	0	0		0	0	0	0	0	0
COPG2_HUMAN	Coatomer subunit gamma-2 OS=Homo sapiens GN=COPG2 PE=1 SV=1	105.95	3802.29	75	prot00598	0	0	0	0	0	0	0	0	0	0	0	0	0	0			0	0		0	0				0	0	0	0		0	0	0	0	0	0	0			0	0			0	0
KIF5C_HUMAN		105.894	350.724	6	prot01527					0	0	0	0					0	0
G3BP1_HUMAN	Ras GTPase-activating protein-binding protein 1 OS=Homo sapiens GN=G3BP1 PE=1 SV=1	105.57	799.39	14	prot01062	0	0	0	0	0	0		0		0	0	0	0	0	0	0
SCAM3_HUMAN	Secretory carrier-associated membrane protein 3 OS=Homo sapiens GN=SCAMP3 PE=1 SV=3	105.39	5164.79	81	prot02681					0	0		0	0	0		0	0	0		0	0	0	0	0	0	0		0	0	0	0	0	0	0	0	0	0	0	0	0	0	0	0	0	0	0	0	0
K1C27_HUMAN	Keratin, type I cytoskeletal 27 OS=Homo sapiens GN=KRT27 PE=1 SV=2	105.12	1371.26	18	prot01454	0	0	0	0	0	0	0	0	0	0	0	0																							0				0	0				0
IF4G1_HUMAN	Eukaryotic translation initiation factor 4 gamma 1 OS=Homo sapiens GN=EIF4G1 PE=1 SV=4	104.81	1970.41	44	prot01347	0		0			0	0	0	0	0		0	0				0	0	0	0	0	0	0	0	0	0		0	0		0					0			0					0
ATD3A_HUMAN	ATPase family AAA domain-containing protein 3A OS=Homo sapiens GN=ATAD3A PE=1 SV=2	104.5	3023.17	63	prot00271	0	0		0	0	0	0	0	0	0	0	0		0	0	0	0				0		0													0	0	0	0	0		0	0	0
TSP2_HUMAN	Thrombospondin-2 OS=Homo sapiens GN=THBS2 PE=1 SV=2	104.47	5388.78	85	prot03184	0	0	0	0	0	0	0	0	0	0	0	0	0	0	0	0	0	0	0	0	0	0	0	0		0	0	0	0	0	0	0			0	0			0	0			0	0
HS904_HUMAN	Putative heat shock protein HSP 90-alpha A4 OS=Homo sapiens GN=HSP90AA4P PE=5 SV=1	104.02	1925.04	30	prot01300	0	0	0	0	0	0	0	0	0	0	0	0	0	0	0	0	0	0	0	0	0	0							0	0													0	0
SCRB2_HUMAN	Lysosome membrane protein 2 OS=Homo sapiens GN=SCARB2 PE=1 SV=2	103.85	212.52	3	prot02688						0							0	0
NFM_HUMAN	Neurofilament medium polypeptide OS=Homo sapiens GN=NEFM PE=1 SV=3	103.844	2204.62	46	prot01912			0	0	0	0	0		0	0		0	0			0				0				0	0		0	0			0	0
NUCL_HUMAN	Nucleolin OS=Homo sapiens GN=NCL PE=1 SV=3	103.794	1343.73	32	prot01976					0				0				0	0		0		0											0	0			0
SYYC_HUMAN	Tyrosine--tRNA ligase, cytoplasmic OS=Homo sapiens GN=YARS PE=1 SV=4	103.76	776.27	18	prot02949					0	0	0	0	0												0								0										0
RL37A_HUMAN	60S ribosomal protein L37a OS=Homo sapiens GN=RPL37A PE=1 SV=2	103.46	1529.55	30	prot02496			0	0	0	0		0	0	0	0	0	0	0	0		0	0			0			0					0	0						0								0
SNX2_HUMAN	Sorting nexin-2 OS=Homo sapiens GN=SNX2 PE=1 SV=2	103.394	1200.86	31	prot02786						0	0										0	0	0						0				0	0	0				0	0			0	0			0	0
TXNL1_HUMAN	Thioredoxin-like protein 1 OS=Homo sapiens GN=TXNL1 PE=1 SV=3	103.3	799.84	11	prot03204	0	0	0	0		0			0	0	0	0	0	0
AMPL_HUMAN	Cytosol aminopeptidase OS=Homo sapiens GN=LAP3 PE=1 SV=3	103.2	974.35	15	prot00153		0	0	0	0	0	0	0	0	0	0	0	0	0	0	0
ADRM1_HUMAN	Proteasomal ubiquitin receptor ADRM1 OS=Homo sapiens GN=ADRM1 PE=1 SV=2	102.7	4886.8	91	prot00099	0	0	0	0	0	0	0	0	0	0	0	0	0	0	0	0	0	0	0	0	0	0	0	0	0	0	0	0	0	0	0	0	0	0	0	0	0	0	0	0			0	0
MYL1_HUMAN	Myosin light chain 1/3, skeletal muscle isoform OS=Homo sapiens GN=MYL1 PE=2 SV=3	102.62	102.62	1	prot01832							0
SC24C_HUMAN	Protein transport protein Sec24C OS=Homo sapiens GN=SEC24C PE=1 SV=3	102.59	930.01	21	prot02673																	0						0						0	0	0	0							0	0				0
CTBP1_HUMAN	C-terminal-binding protein 1 OS=Homo sapiens GN=CTBP1 PE=1 SV=2	102.55	164.85	3	prot00643											0
TM131_HUMAN	Transmembrane protein 131 OS=Homo sapiens GN=TMEM131 PE=1 SV=3	102.39	442.894	8	prot03083									0	0	0	0	0		0			0					0
DX39A_HUMAN	ATP-dependent RNA helicase DDX39A OS=Homo sapiens GN=DDX39A PE=1 SV=2	102.04	257.37	3	prot00806						0							0															0
PYGB_HUMAN	Glycogen phosphorylase, brain form OS=Homo sapiens GN=PYGB PE=1 SV=5	102	838.45	16	prot02329		0		0	0	0	0	0	0		0	0	0	0		0
PAPS2_HUMAN	Bifunctional 3'-phosphoadenosine 5'-phosphosulfate synthase 2 OS=Homo sapiens GN=PAPSS2 PE=1 SV=2	101.88	3482.07	68	prot02057	0	0	0	0	0	0			0	0	0	0	0			0	0	0	0	0	0	0	0	0						0					0				0	0			0	0
GNS_HUMAN	N-acetylglucosamine-6-sulfatase OS=Homo sapiens GN=GNS PE=1 SV=3	101.32	795.05	15	prot01137					0	0	0	0			0		0	0							0								0	0	0	0
LRRF2_HUMAN	Leucine-rich repeat flightless-interacting protein 2 OS=Homo sapiens GN=LRRFIP2 PE=1 SV=1	101.09	1840.22	38	prot01646					0	0	0	0					0	0	0	0	0	0					0	0					0	0
TNFL4_HUMAN	Tumor necrosis factor ligand superfamily member 4 OS=Homo sapiens GN=TNFSF4 PE=1 SV=1	101.074	605.955	11	prot03117						0		0					0	0	0	0					0	0	0	0						0
NRG1_HUMAN	Pro-neuregulin-1, membrane-bound isoform OS=Homo sapiens GN=NRG1 PE=1 SV=3	100.89	748.39	14	prot01956						0		0					0	0	0	0
SHAN3_HUMAN	SH3 and multiple ankyrin repeat domains protein 3 OS=Homo sapiens GN=SHANK3 PE=1 SV=3	100.81	1460.9	37	prot02731																	0	0	0	0	0			0			0	0			0		0		0					0				0
ICAM1_HUMAN	Intercellular adhesion molecule 1 OS=Homo sapiens GN=ICAM1 PE=1 SV=2	100.66	1334.86	29	prot01327													0	0	0	0					0	0	0	0													0		0	0
BCAM_HUMAN	Basal cell adhesion molecule OS=Homo sapiens GN=BCAM PE=1 SV=2	100.58	414.27	9	prot00314													0	0	0	0					0	0	0	0
ARP2_HUMAN	Actin-related protein 2 OS=Homo sapiens GN=ACTR2 PE=1 SV=1	100.17	1790.69	42	prot00232	0	0	0		0	0	0	0	0	0	0	0	0		0	0	0												0	0
UTRO_HUMAN	Utrophin OS=Homo sapiens GN=UTRN PE=1 SV=2	100.16	2929.39	60	prot03250		0											0	0			0	0	0	0	0	0	0		0	0			0		0		0		0	0			0	0			0	0
GFAP_HUMAN	Glial fibrillary acidic protein OS=Homo sapiens GN=GFAP PE=1 SV=1	99.92	1770.7	28	prot01101																	0		0	0		0			0	0		0		0
HCD2_HUMAN	3-hydroxyacyl-CoA dehydrogenase type-2 OS=Homo sapiens GN=HSD17B10 PE=1 SV=3	99.79	382.69	9	prot01239		0	0					0	0	0			0	0			0	0
SYSC_HUMAN	Serine--tRNA ligase, cytoplasmic OS=Homo sapiens GN=SARS PE=1 SV=3	99.7137	2105.52	50	prot02943	0	0	0	0	0	0	0	0	0	0	0	0	0	0	0	0	0				0	0	0	0						0						0	0	0	0					0
CNT3B_HUMAN	Contactin-associated protein-like 3B OS=Homo sapiens GN=CNTNAP3B PE=2 SV=2	99.6937	344.124	5	prot00565
LONM_HUMAN	Lon protease homolog, mitochondrial OS=Homo sapiens GN=LONP1 PE=1 SV=2	99.6737	1131.57	24	prot01620	0			0	0	0	0	0	0		0		0	0	0	0		0			0		0						0
FILA2_HUMAN	Filaggrin-2 OS=Homo sapiens GN=FLG2 PE=1 SV=1	99.6	610.18	12	prot01004		0	0	0	0	0	0	0	0	0	0	0		0
PCDGK_HUMAN	Protocadherin gamma-C3 OS=Homo sapiens GN=PCDHGC3 PE=1 SV=1	99.55	616.62	16	prot02082													0	0	0	0					0	0	0	0
CLPT1_HUMAN	Cleft lip and palate transmembrane protein 1 OS=Homo sapiens GN=CLPTM1 PE=1 SV=1	99.51	761.56	11	prot00549							0	0	0	0	0	0	0	0	0	0						0
ADA10_HUMAN	Disintegrin and metalloproteinase domain-containing protein 10 OS=Homo sapiens GN=ADAM10 PE=1 SV=1	99.2637	1935.07	46	prot00089						0	0		0	0	0	0	0	0	0	0	0	0	0	0	0	0	0	0					0	0										0
SRSF3_HUMAN	Serine/arginine-rich splicing factor 3 OS=Homo sapiens GN=SRSF3 PE=1 SV=1	99.21	1149.6	16	prot02860	0	0	0	0	0	0	0	0	0	0	0	0	0	0	0	0
UGDH_HUMAN	UDP-glucose 6-dehydrogenase OS=Homo sapiens GN=UGDH PE=1 SV=1	99.02	728.494	14	prot03233					0	0		0	0		0	0	0	0				0
RL36A_HUMAN	60S ribosomal protein L36a OS=Homo sapiens GN=RPL36A PE=1 SV=2	98.87	1766.97	35	prot02493									0	0	0	0						0	0	0							0		0	0		0							0
DEST_HUMAN	Destrin OS=Homo sapiens GN=DSTN PE=1 SV=3	98.7	1065.45	16	prot00738	0	0	0	0	0	0	0	0	0	0	0	0
AKAP2_HUMAN	A-kinase anchor protein 2 OS=Homo sapiens GN=AKAP2 PE=1 SV=3	98.45	2475.44	51	prot00129					0	0	0	0		0	0		0	0	0	0	0			0															0	0	0		0	0			0	0
OS9_HUMAN		98.17	1034.55	22	prot02012					0	0				0		0	0	0	0		0	0	0	0	0	0	0	0
H90B4_HUMAN	Putative heat shock protein HSP 90-beta 4 OS=Homo sapiens GN=HSP90AB4P PE=5 SV=1	98.04	3564.68	54	prot01230	0	0	0	0	0	0	0	0	0	0	0	0	0	0	0	0	0	0											0	0									0				0
RB11B_HUMAN	Ras-related protein Rab-11B OS=Homo sapiens GN=RAB11B PE=1 SV=4	97.97	2035.92	44	prot02390	0	0	0	0	0	0	0	0		0			0	0	0	0	0	0		0	0	0	0							0		0				0			0	0			0	0
DDX47_HUMAN	Probable ATP-dependent RNA helicase DDX47 OS=Homo sapiens GN=DDX47 PE=1 SV=1	97.73	2522.54	50	prot00726	0	0			0	0	0	0	0	0		0	0		0	0	0	0		0	0	0		0		0	0												0	0			0	0
BACH_HUMAN	Cytosolic acyl coenzyme A thioester hydrolase OS=Homo sapiens GN=ACOT7 PE=1 SV=3	97.41	868.34	21	prot00302			0	0	0	0	0	0	0	0		0	0	0				0
SAP_HUMAN	Prosaposin OS=Homo sapiens GN=PSAP PE=1 SV=2	97.41	266.34	4	prot02660					0	0							0	0
RS15_HUMAN	40S ribosomal protein S15 OS=Homo sapiens GN=RPS15 PE=1 SV=2	97.38	1008.4	19	prot02573	0	0	0	0	0	0	0	0	0	0	0	0	0	0	0	0		0			0	0
ATP5L_HUMAN	ATP synthase subunit g, mitochondrial OS=Homo sapiens GN=ATP5L PE=1 SV=3	97.26	817.52	14	prot00283	0	0	0	0	0	0	0	0		0	0	0	0								0								0
KAD1_HUMAN	Adenylate kinase isoenzyme 1 OS=Homo sapiens GN=AK1 PE=1 SV=3	97.26	1133.99	21	prot01482	0	0	0	0	0	0	0	0	0	0	0	0	0	0	0	0					0	0								0
MYPT1_HUMAN	Protein phosphatase 1 regulatory subunit 12A OS=Homo sapiens GN=PPP1R12A PE=1 SV=1	97.25	1649.14	32	prot01853						0							0					0						0					0	0
CRNN_HUMAN	Cornulin OS=Homo sapiens GN=CRNN PE=1 SV=1	97.23	97.23	1	prot00627										0
KIF5A_HUMAN	Kinesin heavy chain isoform 5A OS=Homo sapiens GN=KIF5A PE=1 SV=2	96.71	419.42	6	prot01526	0				0	0	0	0					0
F1711_HUMAN	Protein FAM171A1 OS=Homo sapiens GN=FAM171A1 PE=1 SV=1	96.6273	472.387	10	prot00952													0								0	0	0	0
TMX1_HUMAN	Thioredoxin-related transmembrane protein 1 OS=Homo sapiens GN=TMX1 PE=1 SV=1	96.45	5543.5	94	prot03112	0		0	0	0	0	0	0	0	0	0	0	0	0	0	0	0	0	0	0	0	0	0	0	0	0	0	0	0	0	0	0	0	0	0	0	0	0	0	0	0	0	0	0
NOTC3_HUMAN	Neurogenic locus notch homolog protein 3 OS=Homo sapiens GN=NOTCH3 PE=1 SV=2	95.94	737.09	18	prot01946													0	0							0	0	0	0						0
H2AY_HUMAN	Core histone macro-H2A.1 OS=Homo sapiens GN=H2AFY PE=1 SV=4	95.6637	1062.18	21	prot01207																									0	0	0	0			0	0
MAGD2_HUMAN	Melanoma-associated antigen D2 OS=Homo sapiens GN=MAGED2 PE=1 SV=2	95.66	1957.69	47	prot01677	0		0	0	0	0	0	0	0	0	0	0	0	0	0	0	0	0		0	0	0		0					0		0	0			0				0					0
F213A_HUMAN	Redox-regulatory protein FAM213A OS=Homo sapiens GN=FAM213A PE=1 SV=3	95.64	855.98	14	prot00957		0	0	0	0	0	0	0	0	0	0	0		0	0																													0
K1C26_HUMAN	Keratin, type I cytoskeletal 26 OS=Homo sapiens GN=KRT26 PE=1 SV=2	95.48	836.17	13	prot01453	0	0			0	0	0	0		0	0	0		0																									0	0				0
SEC63_HUMAN	Translocation protein SEC63 homolog OS=Homo sapiens GN=SEC63 PE=1 SV=2	95.29	499.93	11	prot02694		0			0	0		0	0	0	0		0	0	0	0
UBR4_HUMAN	E3 ubiquitin-protein ligase UBR4 OS=Homo sapiens GN=UBR4 PE=1 SV=1	95.11	1228.3	29	prot03221							0									0	0	0	0	0	0	0		0		0	0	0		0		0				0
AP2M1_HUMAN	AP-2 complex subunit mu OS=Homo sapiens GN=AP2M1 PE=1 SV=2	94.87	1110.1	21	prot00192	0	0		0		0		0	0	0	0	0	0	0	0	0
CATD_HUMAN	Cathepsin D OS=Homo sapiens GN=CTSD PE=1 SV=1	94.55	362.87	5	prot00402					0	0	0						0	0
C99L2_HUMAN	CD99 antigen-like protein 2 OS=Homo sapiens GN=CD99L2 PE=1 SV=1	94.51	1277.54	22	prot00363													0	0	0	0					0	0	0	0
UN45A_HUMAN	Protein unc-45 homolog A OS=Homo sapiens GN=UNC45A PE=1 SV=1	94.02	1414.9	31	prot03243																	0	0							0					0					0	0	0	0	0	0	0		0	0
ZDHC5_HUMAN	Palmitoyltransferase ZDHHC5 OS=Homo sapiens GN=ZDHHC5 PE=1 SV=2	93.88	763.754	18	prot03346														0									0	0
COEA1_HUMAN	Collagen alpha-1(XIV) chain OS=Homo sapiens GN=COL14A1 PE=1 SV=3	93.81	3530.69	63	prot00583	0	0	0	0	0	0		0		0	0	0		0			0	0	0	0	0	0	0	0	0	0	0	0	0	0	0	0	0		0	0			0	0			0	0
APOL2_HUMAN	Apolipoprotein L2 OS=Homo sapiens GN=APOL2 PE=1 SV=1	93.78	1453.97	36	prot00208					0	0	0	0					0		0								0	0											0	0			0					0
PSMD7_HUMAN	26S proteasome non-ATPase regulatory subunit 7 OS=Homo sapiens GN=PSMD7 PE=1 SV=2	93.53	760.19	18	prot02293		0		0	0	0	0	0	0	0				0		0																			0
RAB8A_HUMAN	Ras-related protein Rab-8A OS=Homo sapiens GN=RAB8A PE=1 SV=1	93.5	250.71	3	prot02363				0					0	0
ATX2L_HUMAN	Ataxin-2-like protein OS=Homo sapiens GN=ATXN2L PE=1 SV=2	93.32	3180.14	68	prot00292					0	0	0	0							0	0			0	0	0	0	0	0			0		0	0	0		0				0		0	0			0	0
TTL12_HUMAN	Tubulin--tyrosine ligase-like protein 12 OS=Homo sapiens GN=TTLL12 PE=1 SV=2	93.28	1757.6	39	prot03194							0								0																			0	0		0		0	0			0	0
ELAV1_HUMAN	ELAV-like protein 1 OS=Homo sapiens GN=ELAVL1 PE=1 SV=2	93.21	2436.1	45	prot00879	0	0	0	0	0	0	0	0	0	0	0	0	0	0			0	0	0	0												0							0	0			0	0
PRPS2_HUMAN	Ribose-phosphate pyrophosphokinase 2 OS=Homo sapiens GN=PRPS2 PE=1 SV=2	93.12	1070.6	20	prot02267	0	0				0					0
MCM3_HUMAN	DNA replication licensing factor MCM3 OS=Homo sapiens GN=MCM3 PE=1 SV=3	93.09	1201.21	30	prot01717		0			0	0				0							0	0			0	0	0	0						0										0
DDX6_HUMAN	Probable ATP-dependent RNA helicase DDX6 OS=Homo sapiens GN=DDX6 PE=1 SV=2	93.0737	403.766	8	prot00731				0	0				0	0	0	0	0	0
RAI14_HUMAN	Ankycorbin OS=Homo sapiens GN=RAI14 PE=1 SV=2	92.84	898	17	prot02377													0				0	0											0	0
HP1B3_HUMAN	Heterochromatin protein 1-binding protein 3 OS=Homo sapiens GN=HP1BP3 PE=1 SV=1	92.81	1639.14	36	prot01292			0	0	0	0	0	0	0	0	0	0	0		0	0		0										0															0	0
PAF15_HUMAN	PCNA-associated factor OS=Homo sapiens GN=KIAA0101 PE=1 SV=1	92.68	969.382	22	prot02046			0	0	0	0	0	0		0	0	0		0	0	0																							0					0
AINX_HUMAN	Alpha-internexin OS=Homo sapiens GN=INA PE=1 SV=2	92.67	1315.32	18	prot00124	0	0		0				0			0			0	0	0	0	0			0	0	0	0					0	0
ERGI1_HUMAN	Endoplasmic reticulum-Golgi intermediate compartment protein 1 OS=Homo sapiens GN=ERGIC1 PE=1 SV=1	92.65	244.05	4	prot00919									0	0	0	0
ACSL4_HUMAN	Long-chain-fatty-acid--CoA ligase 4 OS=Homo sapiens GN=ACSL4 PE=1 SV=2	92.62	280.78	4	prot00076						0	0					0	0
S61A2_HUMAN	Protein transport protein Sec61 subunit alpha isoform 2 OS=Homo sapiens GN=SEC61A2 PE=2 SV=3	92.33	750.61	17	prot02646	0	0	0			0	0	0	0	0		0	0	0	0	0	0	0											0	0
UE2NL_HUMAN	Putative ubiquitin-conjugating enzyme E2 N-like OS=Homo sapiens GN=UBE2NL PE=1 SV=1	92.06	1168.51	23	prot03231	0	0		0	0	0	0	0		0	0	0	0	0	0	0					0																						0
UBP14_HUMAN	Ubiquitin carboxyl-terminal hydrolase 14 OS=Homo sapiens GN=USP14 PE=1 SV=3	92.04	1606	33	prot03219	0		0	0	0	0	0	0	0	0	0	0	0	0	0	0	0	0		0	0	0	0	0					0	0
SDPR_HUMAN	Serum deprivation-response protein OS=Homo sapiens GN=SDPR PE=1 SV=3	92.01	678.99	12	prot02692		0	0	0	0	0	0	0		0	0	0	0	0
TRIPC_HUMAN	E3 ubiquitin-protein ligase TRIP12 OS=Homo sapiens GN=TRIP12 PE=1 SV=1	91.94	1923.88	41	prot03171											0	0		0					0						0		0		0	0		0	0										0
RCC1_HUMAN	Regulator of chromosome condensation OS=Homo sapiens GN=RCC1 PE=1 SV=1	91.93	1227.98	26	prot02414	0	0		0	0	0	0	0	0	0	0		0	0	0	0					0														0					0
NP1L1_HUMAN	Nucleosome assembly protein 1-like 1 OS=Homo sapiens GN=NAP1L1 PE=1 SV=1	91.92	473.9	8	prot01947	0			0	0	0	0		0				0	0
TBA4B_HUMAN	Putative tubulin-like protein alpha-4B OS=Homo sapiens GN=TUBA4B PE=5 SV=2	91.76	837.64	19	prot02980	0	0	0	0	0	0	0	0	0	0	0	0	0	0	0
HLAE_HUMAN	HLA class I histocompatibility antigen, alpha chain E OS=Homo sapiens GN=HLA-E PE=1 SV=3	91.71	1624.67	32	prot01263															0	0					0	0	0						0			0
METK2_HUMAN	S-adenosylmethionine synthase isoform type-2 OS=Homo sapiens GN=MAT2A PE=1 SV=1	91.58	2056.66	43	prot01736					0	0	0			0	0	0	0	0					0	0		0									0	0			0				0	0			0	0
CPNS1_HUMAN	Calpain small subunit 1 OS=Homo sapiens GN=CAPNS1 PE=1 SV=1	91.15	271.8	5	prot00615	0	0	0									0	0
DJC13_HUMAN	DnaJ homolog subfamily C member 13 OS=Homo sapiens GN=DNAJC13 PE=1 SV=5	90.85	112.2	2	prot00760													0											0
S10AB_HUMAN	Protein S100-A11 OS=Homo sapiens GN=S100A11 PE=1 SV=2	90.52	3151.88	74	prot02624		0	0	0	0	0	0	0	0				0	0			0	0	0	0	0	0			0	0	0			0	0	0	0	0	0			0	0	0		0	0	0
EIF3E_HUMAN	Eukaryotic translation initiation factor 3 subunit E OS=Homo sapiens GN=EIF3E PE=1 SV=1	90.37	1070.56	23	prot00872	0	0		0	0	0	0	0	0	0	0	0	0	0	0	0
RUVB2_HUMAN	RuvB-like 2 OS=Homo sapiens GN=RUVBL2 PE=1 SV=3	90.11	4715.86	76	prot02616						0	0								0	0	0	0	0	0	0	0	0	0	0	0	0	0	0	0	0	0	0	0	0	0	0	0	0	0	0	0	0	0
TOIP2_HUMAN	Torsin-1A-interacting protein 2 OS=Homo sapiens GN=TOR1AIP2 PE=1 SV=1	89.63	287.61	5	prot03124										0	0	0	0	0
ATPO_HUMAN	ATP synthase subunit O, mitochondrial OS=Homo sapiens GN=ATP5O PE=1 SV=1	89.5	1955.46	47	prot00289	0	0		0	0	0	0	0	0		0				0	0	0	0	0	0	0	0			0	0	0	0	0	0	0	0			0	0			0	0			0	0
RL39_HUMAN	60S ribosomal protein L39 OS=Homo sapiens GN=RPL39 PE=1 SV=2	89.42	532.33	13	prot02499																	0	0	0								0	0
SEM6B_HUMAN	Semaphorin-6B OS=Homo sapiens GN=SEMA6B PE=1 SV=4	89.16	461.87	9	prot02700											0	0	0		0		0						0
AAK1_HUMAN	AP2-associated protein kinase 1 OS=Homo sapiens GN=AAK1 PE=1 SV=3	89.11	1779.96	42	prot00043									0			0					0	0	0	0	0		0	0	0	0	0	0	0	0		0			0	0				0				0
HM13_HUMAN	Minor histocompatibility antigen H13 OS=Homo sapiens GN=HM13 PE=1 SV=1	88.97	491.19	11	prot01266			0		0	0	0		0	0	0		0	0	0	0
MIF_HUMAN	Macrophage migration inhibitory factor OS=Homo sapiens GN=MIF PE=1 SV=4	88.92	4060.7	82	prot01747	0	0	0	0	0	0	0	0	0	0	0	0	0	0	0	0	0	0				0							0		0	0	0	0	0	0	0	0	0	0	0	0	0	0
AP2A1_HUMAN	AP-2 complex subunit alpha-1 OS=Homo sapiens GN=AP2A1 PE=1 SV=3	88.9	152.87	2	prot00188													0	0
PVRL2_HUMAN	Nectin-2 OS=Homo sapiens GN=PVRL2 PE=1 SV=1	88.61	485.31	10	prot02324													0			0					0	0	0	0
PAK2_HUMAN	Serine/threonine-protein kinase PAK 2 OS=Homo sapiens GN=PAK2 PE=1 SV=3	88.56	3268.76	73	prot02050		0	0	0	0	0		0	0	0	0	0	0		0	0	0	0	0	0	0	0	0	0	0	0		0	0		0	0			0			0	0	0			0	0
RL36L_HUMAN	60S ribosomal protein L36a-like OS=Homo sapiens GN=RPL36AL PE=1 SV=3	88.2	2127.13	49	prot02494	0			0					0	0	0	0		0	0						0	0	0	0					0							0			0
SRGN_HUMAN	Serglycin OS=Homo sapiens GN=SRGN PE=1 SV=3	88.15	1524.19	31	prot02844								0							0	0													0	0	0	0					0
JAM3_HUMAN	Junctional adhesion molecule C OS=Homo sapiens GN=JAM3 PE=1 SV=1	88.08	241.01	5	prot01427													0	0		0						0	0
PLIN3_HUMAN	Perilipin-3 OS=Homo sapiens GN=PLIN3 PE=1 SV=3	88	274.71	5	prot02186							0						0				0	0											0
ROBO4_HUMAN	Roundabout homolog 4 OS=Homo sapiens GN=ROBO4 PE=1 SV=1	88	372.464	7	prot02541													0								0	0
XXLT1_HUMAN	Xyloside xylosyltransferase 1 OS=Homo sapiens GN=XXYLT1 PE=1 SV=1	87.69	2174.37	54	prot03324								0									0	0	0	0	0	0	0	0	0	0	0	0	0	0	0	0	0		0	0			0	0			0	0
ATP5I_HUMAN	ATP synthase subunit e, mitochondrial OS=Homo sapiens GN=ATP5I PE=1 SV=2	87.55	2871.17	62	prot00282										0							0	0	0	0					0		0	0		0	0	0	0		0	0	0	0	0	0			0	0
AGRIN_HUMAN	Agrin OS=Homo sapiens GN=AGRN PE=1 SV=5	87.43	219.76	4	prot00115										0		0	0	0
ANTR1_HUMAN	Anthrax toxin receptor 1 OS=Homo sapiens GN=ANTXR1 PE=1 SV=2	87.36	385.71	7	prot00179																					0	0	0
RAB7A_HUMAN	Ras-related protein Rab-7a OS=Homo sapiens GN=RAB7A PE=1 SV=1	87.18	2174.23	49	prot02362	0																0	0				0		0										0	0		0		0	0		0	0	0
TOR1A_HUMAN	Torsin-1A OS=Homo sapiens GN=TOR1A PE=1 SV=1	87.14	361.92	5	prot03132									0	0	0	0	0
1433F_HUMAN	14-3-3 protein eta OS=Homo sapiens GN=YWHAH PE=1 SV=4	87.12	601.33	10	prot00004							0						0	0			0	0											0
RRAS2_HUMAN	Ras-related protein R-Ras2 OS=Homo sapiens GN=RRAS2 PE=1 SV=1	87.06	738.61	14	prot02559	0				0	0	0		0	0	0		0	0	0			0			0								0
RS30_HUMAN	40S ribosomal protein S30 OS=Homo sapiens GN=FAU PE=1 SV=1	86.95	4250.3	81	prot02593											0	0					0	0	0	0	0	0	0	0	0	0	0	0	0	0	0	0	0	0	0	0	0	0	0	0	0	0	0	0
RINI_HUMAN	Ribonuclease inhibitor OS=Homo sapiens GN=RNH1 PE=1 SV=2	86.92	380.55	6	prot02455			0	0					0			0	0	0
TEN3_HUMAN	Teneurin-3 OS=Homo sapiens GN=TENM3 PE=2 SV=3	86.91	221.64	4	prot03022							0						0	0	0
ETFA_HUMAN		86.89	410.61	8	prot00935	0							0		0	0	0	0
ETHE1_HUMAN	Persulfide dioxygenase ETHE1, mitochondrial OS=Homo sapiens GN=ETHE1 PE=1 SV=2	86.86	1296.36	30	prot00937	0	0	0	0	0	0	0	0	0	0	0	0	0		0	0															0								0
HNRPR_HUMAN	Heterogeneous nuclear ribonucleoprotein R OS=Homo sapiens GN=HNRNPR PE=1 SV=1	86.64	1569.49	44	prot01287	0	0	0	0	0	0	0	0	0	0	0	0	0	0	0	0		0	0			0				0			0	0	0	0											0
SRC8_HUMAN	Src substrate cortactin OS=Homo sapiens GN=CTTN PE=1 SV=2	86.6	3076.22	62	prot02840					0	0		0			0			0	0		0	0	0	0	0	0		0			0		0	0						0			0	0				0
AKIP_HUMAN	Aurora kinase A-interacting protein OS=Homo sapiens GN=AURKAIP1 PE=1 SV=1	86.4	1190.29	30	prot00131	0	0	0	0													0	0	0	0		0	0	0				0	0	0	0	0							0				0
1C05_HUMAN	HLA class I histocompatibility antigen, Cw-5 alpha chain OS=Homo sapiens GN=HLA-C PE=1 SV=1	85.97	85.97	1	prot00024														0
TNPO1_HUMAN	Transportin-1 OS=Homo sapiens GN=TNPO1 PE=1 SV=2	85.91	915.14	20	prot03119		0	0	0	0	0	0	0	0	0	0	0	0	0	0	0		0			0	0								0
STXB1_HUMAN	Syntaxin-binding protein 1 OS=Homo sapiens GN=STXBP1 PE=1 SV=1	85.88	1061.31	23	prot02896																																							0	0			0	0
ATD3B_HUMAN	ATPase family AAA domain-containing protein 3B OS=Homo sapiens GN=ATAD3B PE=1 SV=1	85.76	856.13	20	prot00272			0		0	0	0	0	0	0	0	0	0	0	0		0							0
ERG_HUMAN	Transcriptional regulator ERG OS=Homo sapiens GN=ERG PE=1 SV=2	85.68	215.36	4	prot00917		0								0	0	0
SPTC1_HUMAN	Serine palmitoyltransferase 1 OS=Homo sapiens GN=SPTLC1 PE=1 SV=1	85.66	613.07	12	prot02827	0	0	0	0			0	0	0	0	0	0	0
FA5_HUMAN	Coagulation factor V OS=Homo sapiens GN=F5 PE=1 SV=4	85.59	231.81	4	prot00968													0	0
UBA1_HUMAN	Ubiquitin-like modifier-activating enzyme 1 OS=Homo sapiens GN=UBA1 PE=1 SV=3	85.49	396.34	8	prot03212		0								0							0	0											0
CD99_HUMAN	CD99 antigen OS=Homo sapiens GN=CD99 PE=1 SV=1	85.45	2357.16	50	prot00460							0			0				0	0	0		0		0	0	0	0	0									0		0	0			0					0
ABCF2_HUMAN	ATP-binding cassette sub-family F member 2 OS=Homo sapiens GN=ABCF2 PE=1 SV=2	85.43	3649.48	92	prot00054	0	0	0	0	0	0	0	0	0	0	0	0	0	0	0	0	0	0	0	0	0	0	0	0	0	0	0	0	0	0	0	0	0	0	0	0	0	0	0	0	0	0	0	0
MAGT1_HUMAN	Magnesium transporter protein 1 OS=Homo sapiens GN=MAGT1 PE=1 SV=1	85.4	1313.25	35	prot01681	0	0	0	0	0	0	0		0	0	0	0	0	0	0	0	0	0	0		0	0		0						0										0
TRIP6_HUMAN	Thyroid receptor-interacting protein 6 OS=Homo sapiens GN=TRIP6 PE=1 SV=3	85.32	557.03	16	prot03169						0	0							0	0	0	0	0		0									0	0
F1712_HUMAN	Protein FAM171A2 OS=Homo sapiens GN=FAM171A2 PE=1 SV=1	85.29	238.25	4	prot00953																					0	0	0
HSDL2_HUMAN	Hydroxysteroid dehydrogenase-like protein 2 OS=Homo sapiens GN=HSDL2 PE=1 SV=1	85.28	162.63	4	prot01304				0	0				0		0
PGAM5_HUMAN	Serine/threonine-protein phosphatase PGAM5, mitochondrial OS=Homo sapiens GN=PGAM5 PE=1 SV=2	85.24	1071.01	24	prot02132	0	0	0	0	0	0	0	0	0	0	0	0	0	0	0	0														0
ROA3_HUMAN	Heterogeneous nuclear ribonucleoprotein A3 OS=Homo sapiens GN=HNRNPA3 PE=1 SV=2	85.2	421.51	9	prot02538	0	0	0	0					0	0	0	0		0
THIL_HUMAN	Acetyl-CoA acetyltransferase, mitochondrial OS=Homo sapiens GN=ACAT1 PE=1 SV=1	85.13	1388.56	31	prot03048			0		0	0						0				0		0						0																			0
MCP_HUMAN	Membrane cofactor protein OS=Homo sapiens GN=CD46 PE=1 SV=3	85.11	409.01	8	prot01723													0	0	0	0					0		0
CATA_HUMAN	Catalase OS=Homo sapiens GN=CAT PE=1 SV=3	85.09	695.01	13	prot00399					0	0	0		0	0	0																												0
1433G_HUMAN	14-3-3 protein gamma OS=Homo sapiens GN=YWHAG PE=1 SV=2	85.02	986.9	19	prot00005	0	0	0	0		0	0		0	0	0	0		0			0	0											0	0									0
PABP1_HUMAN	Polyadenylate-binding protein 1 OS=Homo sapiens GN=PABPC1 PE=1 SV=2	84.96	455.104	10	prot02043													0																														0
CXCR4_HUMAN	C-X-C chemokine receptor type 4 OS=Homo sapiens GN=CXCR4 PE=1 SV=1	84.8	411.24	8	prot00674															0						0	0	0	0
RAGP1_HUMAN	Ran GTPase-activating protein 1 OS=Homo sapiens GN=RANGAP1 PE=1 SV=1	84.74	918.99	23	prot02376					0	0	0	0	0	0	0	0						0																	0					0				0
RS28_HUMAN	40S ribosomal protein S28 OS=Homo sapiens GN=RPS28 PE=1 SV=1	84.57	595.66	15	prot02590	0	0		0	0	0	0	0	0	0	0	0	0	0	0	0
PTPRF_HUMAN	Receptor-type tyrosine-protein phosphatase F OS=Homo sapiens GN=PTPRF PE=1 SV=2	84.54	150.21	4	prot02308														0							0	0
GDS1_HUMAN	Rap1 GTPase-GDP dissociation stimulator 1 OS=Homo sapiens GN=RAP1GDS1 PE=1 SV=3	84.44	305.84	8	prot01097		0				0			0		0	0	0	0		0
M4K5_HUMAN	Mitogen-activated protein kinase kinase kinase kinase 5 OS=Homo sapiens GN=MAP4K5 PE=1 SV=1	84.44	230.52	6	prot01670								0							0	0						0
NAA50_HUMAN	N-alpha-acetyltransferase 50 OS=Homo sapiens GN=NAA50 PE=1 SV=1	84.4	2070.22	59	prot01858	0		0		0	0	0	0	0	0	0	0	0	0	0	0	0	0	0	0	0	0	0	0			0		0	0			0		0	0	0			0		0	0	0
HBB_HUMAN	Hemoglobin subunit beta OS=Homo sapiens GN=HBB PE=1 SV=2	84.34	156.16	2	prot01236			0	0
RL3L_HUMAN	60S ribosomal protein L3-like OS=Homo sapiens GN=RPL3L PE=2 SV=3	84.3	3380.54	77	prot02500	0	0	0	0		0	0	0	0	0	0	0	0	0	0			0		0	0	0	0	0	0	0	0	0	0	0	0	0	0	0	0	0		0	0				0	0
NUP93_HUMAN	Nuclear pore complex protein Nup93 OS=Homo sapiens GN=NUP93 PE=1 SV=2	84.25	1079.78	24	prot01984		0	0	0	0				0	0	0	0		0	0
EIF2A_HUMAN	Eukaryotic translation initiation factor 2A OS=Homo sapiens GN=EIF2A PE=1 SV=3	84.24	1084.76	27	prot00867	0	0	0	0			0		0	0	0	0	0	0		0	0				0			0					0				0						0
TIM50_HUMAN	Mitochondrial import inner membrane translocase subunit TIM50 OS=Homo sapiens GN=TIMM50 PE=1 SV=2	84.14	4075.23	73	prot03069					0	0	0	0	0	0	0		0	0	0		0	0	0	0	0	0	0	0	0	0	0		0	0	0	0	0		0	0			0	0			0	0
CN37_HUMAN	2',3'-cyclic-nucleotide 3'-phosphodiesterase OS=Homo sapiens GN=CNP PE=1 SV=2	84.08	439.56	11	prot00559					0	0		0	0			0	0
RS5_HUMAN	40S ribosomal protein S5 OS=Homo sapiens GN=RPS5 PE=1 SV=4	83.8037	2252.89	53	prot02598	0	0	0	0	0	0	0	0	0	0			0		0		0	0	0	0					0	0	0	0	0	0	0	0	0	0	0	0	0		0	0			0	0
P5CR1_HUMAN	Pyrroline-5-carboxylate reductase 1, mitochondrial OS=Homo sapiens GN=PYCR1 PE=1 SV=2	83.75	897.22	23	prot02034					0	0	0		0	0	0	0	0	0	0			0		0			0						0				0	0								0
ROAA_HUMAN	Heterogeneous nuclear ribonucleoprotein A/B OS=Homo sapiens GN=HNRNPAB PE=1 SV=2	83.52	480.5	7	prot02539	0	0	0	0						0		0	0
SH3G1_HUMAN	Endophilin-A2 OS=Homo sapiens GN=SH3GL1 PE=1 SV=1	83.5	1103.15	21	prot02729					0	0												0																					0					0
PCNA_HUMAN	Proliferating cell nuclear antigen OS=Homo sapiens GN=PCNA PE=1 SV=1	83.31	899.62	22	prot02090	0	0	0	0	0	0	0	0	0	0	0	0	0	0			0	0			0	0								0
GPX1_HUMAN	Glutathione peroxidase 1 OS=Homo sapiens GN=GPX1 PE=1 SV=4	83.26	475.62	9	prot01158	0	0	0		0				0		0	0	0	0
P121A_HUMAN	Nuclear envelope pore membrane protein POM 121 OS=Homo sapiens GN=POM121 PE=1 SV=2	83.1649	108.946	2	prot02026																							0
THOC4_HUMAN	THO complex subunit 4 OS=Homo sapiens GN=ALYREF PE=1 SV=3	83.08	956.96	23	prot03052																							0																0	0
VDAC1_HUMAN	Voltage-dependent anion-selective channel protein 1 OS=Homo sapiens GN=VDAC1 PE=1 SV=2	82.99	761.96	16	prot03266	0				0	0	0	0	0	0	0	0	0	0	0			0
MIC19_HUMAN	MICOS complex subunit MIC19 OS=Homo sapiens GN=CHCHD3 PE=1 SV=1	82.98	1027.14	28	prot01743							0										0		0														0		0				0	0			0	0
RL35A_HUMAN	60S ribosomal protein L35a OS=Homo sapiens GN=RPL35A PE=1 SV=2	82.83	2781.77	63	prot02491	0	0	0	0		0			0	0	0	0	0	0	0	0	0	0	0	0	0					0		0	0				0	0		0			0	0			0	0
NAGK_HUMAN	N-acetyl-D-glucosamine kinase OS=Homo sapiens GN=NAGK PE=1 SV=4	82.82	82.82	1	prot01859													0
QCR1_HUMAN	Cytochrome b-c1 complex subunit 1, mitochondrial OS=Homo sapiens GN=UQCRC1 PE=1 SV=3	82.72	848.21	22	prot02333	0	0							0		0	0			0			0				0							0	0
MOT4_HUMAN	Monocarboxylate transporter 4 OS=Homo sapiens GN=SLC16A3 PE=1 SV=1	82.63	134.55	3	prot01773													0	0	0
ASNS_HUMAN	Asparagine synthetase [glutamine-hydrolyzing] OS=Homo sapiens GN=ASNS PE=1 SV=4	82.18	241.21	7	prot00247						0						0	0	0
RAB5A_HUMAN	Ras-related protein Rab-5A OS=Homo sapiens GN=RAB5A PE=1 SV=2	82.12	901.82	23	prot02357					0				0				0								0	0	0	0															0					0
EIFCL_HUMAN	Eukaryotic translation initiation factor 3 subunit C-like protein OS=Homo sapiens GN=EIF3CL PE=3 SV=1	81.96	81.96	1	prot00878													0
PIEZ1_HUMAN	Piezo-type mechanosensitive ion channel component 1 OS=Homo sapiens GN=PIEZO1 PE=1 SV=4	81.7912	469.811	12	prot02159														0			0		0			0	0	0
FLOT1_HUMAN	Flotillin-1 OS=Homo sapiens GN=FLOT1 PE=1 SV=3	81.78	421.86	10	prot01018					0		0				0																				0	0
E41L3_HUMAN	Band 4.1-like protein 3 OS=Homo sapiens GN=EPB41L3 PE=1 SV=2	81.74	1661.22	43	prot00833	0	0	0		0		0	0	0	0	0	0		0	0	0	0	0			0		0						0	0
TMED4_HUMAN	Transmembrane emp24 domain-containing protein 4 OS=Homo sapiens GN=TMED4 PE=1 SV=1	81.67	117.48	2	prot03099													0	0
ARPC4_HUMAN	Actin-related protein 2/3 complex subunit 4 OS=Homo sapiens GN=ARPC4 PE=1 SV=3	81.42	495.22	13	prot00239			0	0			0	0																			0		0	0
LRC40_HUMAN	Leucine-rich repeat-containing protein 40 OS=Homo sapiens GN=LRRC40 PE=1 SV=1	81.39	689.11	16	prot01633				0													0																						0
KCY_HUMAN	UMP-CMP kinase OS=Homo sapiens GN=CMPK1 PE=1 SV=3	81.19	308.14	9	prot01504					0	0			0		0	0	0	0
LBR_HUMAN	Lamin-B receptor OS=Homo sapiens GN=LBR PE=1 SV=2	81.15	1161.48	26	prot01583					0	0									0	0			0				0												0				0	0				0
GNAS1_HUMAN	Guanine nucleotide-binding protein G(s) subunit alpha isoforms XLas OS=Homo sapiens GN=GNAS PE=1 SV=2	80.94	203.9	3	prot01128	0	0		0
DAG1_HUMAN	Dystroglycan OS=Homo sapiens GN=DAG1 PE=1 SV=2	80.84	364.55	8	prot00687													0	0	0	0					0		0	0
ATP4A_HUMAN	Potassium-transporting ATPase alpha chain 1 OS=Homo sapiens GN=ATP4A PE=2 SV=5	80.77	553.05	8	prot00280					0		0	0	0	0	0	0		0
PLPL6_HUMAN	Neuropathy target esterase OS=Homo sapiens GN=PNPLA6 PE=1 SV=2	80.69	397.51	10	prot02194									0	0	0	0		0		0
DPYL3_HUMAN	Dihydropyrimidinase-related protein 3 OS=Homo sapiens GN=DPYSL3 PE=1 SV=1	80.58	840.1	22	prot00793				0		0			0	0	0	0	0	0																			0	0					0				0
CTBP2_HUMAN	C-terminal-binding protein 2 OS=Homo sapiens GN=CTBP2 PE=1 SV=1	80.4	783.69	20	prot00644			0				0	0		0								0			0		0							0														0
SPEE_HUMAN	Spermidine synthase OS=Homo sapiens GN=SRM PE=1 SV=1	79.8	897.69	26	prot02814	0	0	0	0	0			0	0	0	0	0					0	0															0						0	0	0	0		0
CTGE2_HUMAN	cTAGE family member 2 OS=Homo sapiens GN=CTAGE1 PE=1 SV=2	79.67	326.57	6	prot00648	0								0			0					0	0																					0
STT3A_HUMAN	Dolichyl-diphosphooligosaccharide--protein glycosyltransferase subunit STT3A OS=Homo sapiens GN=STT3A PE=1 SV=2	79.57	843.41	18	prot02890			0	0	0	0	0		0	0	0	0		0	0	0	0	0				0		0
HNRH3_HUMAN	Heterogeneous nuclear ribonucleoprotein H3 OS=Homo sapiens GN=HNRNPH3 PE=1 SV=2	79.55	547.6	13	prot01278	0			0	0		0		0		0	0
MYO9B_HUMAN		79.36	288.82	5	prot01850																	0	0											0	0	0
TAGL3_HUMAN	Transgelin-3 OS=Homo sapiens GN=TAGLN3 PE=1 SV=2	79.33	1955.57	42	prot02965	0	0	0	0	0	0	0	0	0		0	0					0	0	0	0					0		0	0	0	0			0		0	0			0	0		0	0	0
IF2P_HUMAN	Eukaryotic translation initiation factor 5B OS=Homo sapiens GN=EIF5B PE=1 SV=4	79.13	286.23	6	prot01341					0			0									0	0				0										0
IMDH1_HUMAN	Inosine-5'-monophosphate dehydrogenase 1 OS=Homo sapiens GN=IMPDH1 PE=1 SV=2	79.09	1006.05	22	prot01379			0	0	0	0		0	0	0	0	0									0	0																						0
MBOA7_HUMAN	Lysophospholipid acyltransferase 7 OS=Homo sapiens GN=MBOAT7 PE=1 SV=2	79.01	3463.79	68	prot01713	0		0						0	0	0	0	0	0			0	0	0	0	0	0	0	0	0	0	0	0			0	0			0	0	0	0	0	0		0	0	0
PDIA5_HUMAN		78.93	635.473	17	prot02104					0			0	0	0	0	0	0	0	0	0		0									0		0	0
COPB2_HUMAN	Coatomer subunit beta' OS=Homo sapiens GN=COPB2 PE=1 SV=2	78.88	1044.7	25	prot00594				0	0	0				0	0		0	0			0	0		0	0		0	0					0	0		0	0							0			0
RL40_HUMAN	Ubiquitin-60S ribosomal protein L40 OS=Homo sapiens GN=UBA52 PE=1 SV=2	78.69	99.79	2	prot02502				0
RM39_HUMAN	39S ribosomal protein L39, mitochondrial OS=Homo sapiens GN=MRPL39 PE=1 SV=3	78.54	127.764	2	prot02517										0			0
UGGG2_HUMAN	UDP-glucose:glycoprotein glucosyltransferase 2 OS=Homo sapiens GN=UGGT2 PE=1 SV=4	78.23	187.71	3	prot03235									0	0	0
BAX_HUMAN	Apoptosis regulator BAX OS=Homo sapiens GN=BAX PE=1 SV=1	78.22	1323.11	28	prot00311	0																0	0				0							0		0								0	0			0	0
NID1_HUMAN	Nidogen-1 OS=Homo sapiens GN=NID1 PE=1 SV=3	78.22	869.09	20	prot01920						0										0		0			0	0	0	0							0	0
1C08_HUMAN	HLA class I histocompatibility antigen, Cw-8 alpha chain OS=Homo sapiens GN=HLA-C PE=1 SV=1	78.2	182.51	3	prot00025																0					0	0
1C01_HUMAN	HLA class I histocompatibility antigen, Cw-1 alpha chain OS=Homo sapiens GN=HLA-C PE=1 SV=1	78.02	78.02	1	prot00022													0
PML_HUMAN	Protein PML OS=Homo sapiens GN=PML PE=1 SV=3	77.8	120.22	3	prot02208					0
MYH16_HUMAN	Putative uncharacterized protein MYH16 OS=Homo sapiens GN=MYH16 PE=1 SV=2	77.76	5716.97	96	prot01825	0	0	0	0	0	0	0	0	0	0	0	0	0	0	0	0	0	0	0	0	0	0	0	0	0	0	0	0	0	0	0	0	0	0	0	0	0	0	0	0	0	0	0	0
NP1L4_HUMAN	Nucleosome assembly protein 1-like 4 OS=Homo sapiens GN=NAP1L4 PE=1 SV=1	77.7	109.44	2	prot01948													0	0
ELOV1_HUMAN	Elongation of very long chain fatty acids protein 1 OS=Homo sapiens GN=ELOVL1 PE=1 SV=1	77.68	2775.24	71	prot00883	0	0	0	0	0	0	0	0	0	0	0	0	0	0	0	0	0	0	0	0	0	0	0		0	0	0	0	0	0	0	0			0	0	0		0	0			0	0
FKB1A_HUMAN	Peptidyl-prolyl cis-trans isomerase FKBP1A OS=Homo sapiens GN=FKBP1A PE=1 SV=2	77.38	2245.47	52	prot01009	0	0	0		0		0	0	0																					0	0	0	0			0			0	0	0		0
LYRIC_HUMAN	Protein LYRIC OS=Homo sapiens GN=MTDH PE=1 SV=2	77.38	799.56	24	prot01663					0	0	0						0	0								0				0				0		0	0						0				0
HNRPD_HUMAN	Heterogeneous nuclear ribonucleoprotein D0 OS=Homo sapiens GN=HNRNPD PE=1 SV=1	77.37	1438.81	35	prot01281									0	0	0	0	0	0			0		0		0	0	0					0			0	0			0				0	0			0	0
PRC2A_HUMAN	Protein PRRC2A OS=Homo sapiens GN=PRRC2A PE=1 SV=3	77.33	326.46	10	prot02241																								0
IBP7_HUMAN	Insulin-like growth factor-binding protein 7 OS=Homo sapiens GN=IGFBP7 PE=1 SV=1	77.32	800.67	22	prot01325													0		0		0	0	0	0	0	0	0	0		0			0	0	0	0
FKBP9_HUMAN	Peptidyl-prolyl cis-trans isomerase FKBP9 OS=Homo sapiens GN=FKBP9 PE=1 SV=2	77.21	896.58	23	prot01013	0	0	0		0	0	0	0	0		0	0	0	0			0	0	0												0
ADAS_HUMAN	Alkyldihydroxyacetonephosphate synthase, peroxisomal OS=Homo sapiens GN=AGPS PE=1 SV=1	77.12	950.66	27	prot00094		0			0	0	0	0		0	0		0		0				0			0							0	0	0		0		0				0				0
EIF3H_HUMAN	Eukaryotic translation initiation factor 3 subunit H OS=Homo sapiens GN=EIF3H PE=1 SV=1	77.02	602.66	12	prot00875																	0	0			0			0									0		0									0
RAB5B_HUMAN	Ras-related protein Rab-5B OS=Homo sapiens GN=RAB5B PE=1 SV=1	77.01	997.55	26	prot02358	0		0	0	0	0	0	0	0	0		0		0	0						0	0	0
NUCB1_HUMAN	Nucleobindin-1 OS=Homo sapiens GN=NUCB1 PE=1 SV=4	76.96	823.51	17	prot01974						0				0	0	0											0	0									0
ATG9A_HUMAN	Autophagy-related protein 9A OS=Homo sapiens GN=ATG9A PE=1 SV=3	76.91	658.61	14	prot00276					0		0		0				0		0							0							0			0
RS25_HUMAN	40S ribosomal protein S25 OS=Homo sapiens GN=RPS25 PE=1 SV=1	76.76	2561.8	63	prot02584	0		0	0	0	0	0		0				0	0	0	0	0	0	0	0	0	0	0	0	0	0	0	0	0	0	0	0	0		0				0	0			0	0
GP180_HUMAN	Integral membrane protein GPR180 OS=Homo sapiens GN=GPR180 PE=2 SV=1	76.6	400.52	8	prot01151		0		0	0	0			0	0	0			0
P121C_HUMAN	Nuclear envelope pore membrane protein POM 121C OS=Homo sapiens GN=POM121C PE=1 SV=2	76.5012	1405.11	26	prot02027																	0	0	0	0									0	0
ACOT9_HUMAN	Acyl-coenzyme A thioesterase 9, mitochondrial OS=Homo sapiens GN=ACOT9 PE=1 SV=2	76.48	2199.05	53	prot00070	0	0	0	0	0	0	0	0	0	0	0		0	0		0	0	0	0	0		0			0			0	0	0	0	0				0		0	0	0	0		0	0
TIA1_HUMAN	Nucleolysin TIA-1 isoform p40 OS=Homo sapiens GN=TIA1 PE=1 SV=3	76.22	341.64	5	prot03059						0			0			0	0	0
CSK23_HUMAN	Casein kinase II subunit alpha 3 OS=Homo sapiens GN=CSNK2A3 PE=1 SV=2	76.18	536.55	10	prot00636			0			0	0			0	0	0	0	0	0	0
S39A7_HUMAN	Zinc transporter SLC39A7 OS=Homo sapiens GN=SLC39A7 PE=1 SV=2	76.0337	367.227	9	prot02640									0	0				0			0	0			0	0	0	0
PSD12_HUMAN	26S proteasome non-ATPase regulatory subunit 12 OS=Homo sapiens GN=PSMD12 PE=1 SV=3	75.98	201.55	5	prot02284		0	0			0		0					0
LASP1_HUMAN	LIM and SH3 domain protein 1 OS=Homo sapiens GN=LASP1 PE=1 SV=2	75.81	1779.67	42	prot01580		0	0	0	0	0	0	0	0	0	0	0		0	0	0		0		0	0	0							0	0		0							0	0			0
TGFR2_HUMAN	TGF-beta receptor type-2 OS=Homo sapiens GN=TGFBR2 PE=1 SV=2	75.69	291.142	8	prot03040													0	0																		0
PLXA3_HUMAN	Plexin-A3 OS=Homo sapiens GN=PLXNA3 PE=1 SV=2	75.49	295.06	8	prot02202													0	0	0	0				0	0	0	0
UCHL1_HUMAN	Ubiquitin carboxyl-terminal hydrolase isozyme L1 OS=Homo sapiens GN=UCHL1 PE=1 SV=2	75.42	893.1	18	prot03226	0	0	0	0		0		0	0		0	0	0	0	0	0					0	0							0	0		0
IF5A2_HUMAN	Eukaryotic translation initiation factor 5A-2 OS=Homo sapiens GN=EIF5A2 PE=1 SV=3	75.36	288.35	6	prot01350		0							0	0	0	0	0
ARF5_HUMAN	ADP-ribosylation factor 5 OS=Homo sapiens GN=ARF5 PE=1 SV=2	75.34	694.3	14	prot00219	0	0	0	0	0	0	0	0	0	0	0	0	0	0
TICN1_HUMAN	Testican-1 OS=Homo sapiens GN=SPOCK1 PE=1 SV=1	75.32	596.44	13	prot03061					0	0	0			0	0	0	0	0	0			0				0							0	0
1433S_HUMAN	14-3-3 protein sigma OS=Homo sapiens GN=SFN PE=1 SV=1	75.08	2011.69	53	prot00006	0		0	0			0		0	0	0		0	0			0	0		0	0	0							0	0	0	0	0	0	0				0	0				0
PPT1_HUMAN	Palmitoyl-protein thioesterase 1 OS=Homo sapiens GN=PPT1 PE=1 SV=1	75.0437	870.472	18	prot02233					0	0		0							0	0					0	0	0						0	0
ITCH_HUMAN	E3 ubiquitin-protein ligase Itchy homolog OS=Homo sapiens GN=ITCH PE=1 SV=2	75.04	220.1	7	prot01412					0		0																	0						0
PON2_HUMAN	Serum paraoxonase/arylesterase 2 OS=Homo sapiens GN=PON2 PE=1 SV=3	75.04	385.16	9	prot02217		0	0	0	0				0	0	0	0		0
SGTA_HUMAN	Small glutamine-rich tetratricopeptide repeat-containing protein alpha OS=Homo sapiens GN=SGTA PE=1 SV=1	74.88	676.3	19	prot02727														0				0	0		0		0	0					0	0					0
1C17_HUMAN	HLA class I histocompatibility antigen, Cw-17 alpha chain OS=Homo sapiens GN=HLA-C PE=1 SV=1	74.67	571.06	11	prot00028			0		0	0	0	0			0	0			0								0
GNL1_HUMAN	Guanine nucleotide-binding protein-like 1 OS=Homo sapiens GN=GNL1 PE=1 SV=2	74.61	1385.98	34	prot01134	0	0	0	0			0	0		0	0						0			0										0						0							0	0
IFIT1_HUMAN	Interferon-induced protein with tetratricopeptide repeats 1 OS=Homo sapiens GN=IFIT1 PE=1 SV=2	74.6	185.07	3	prot01353					0		0	0
COL12_HUMAN	Collectin-12 OS=Homo sapiens GN=COLEC12 PE=1 SV=3	74.47	292.1	6	prot00590																					0	0
C170L_HUMAN	Cep170-like protein OS=Homo sapiens GN=CEP170P1 PE=5 SV=2	74.3	363.3	9	prot00356					0	0	0						0		0	0
CO5A2_HUMAN	Collagen alpha-2(V) chain OS=Homo sapiens GN=COL5A2 PE=1 SV=3	74.16	320.77	8	prot00576						0		0				0	0	0	0	0						0
ODO1_HUMAN	2-oxoglutarate dehydrogenase, mitochondrial OS=Homo sapiens GN=OGDH PE=1 SV=3	73.96	429.51	11	prot01998			0		0		0			0				0						0						0						0											0
NOS3_HUMAN	Nitric oxide synthase, endothelial OS=Homo sapiens GN=NOS3 PE=1 SV=3	73.9437	2117.57	50	prot01941						0							0	0	0	0	0	0		0					0	0	0	0		0	0	0	0		0	0	0	0	0	0		0	0	0
SYT11_HUMAN	Synaptotagmin-11 OS=Homo sapiens GN=SYT11 PE=1 SV=2	73.91	1790.91	36	prot02944					0	0	0	0	0				0	0								0							0	0
NSUN2_HUMAN		73.83	371.68	8	prot01964				0	0	0	0							0	0	0
SENP3_HUMAN	Sentrin-specific protease 3 OS=Homo sapiens GN=SENP3 PE=1 SV=2	73.74	615.849	17	prot02701																		0	0				0	0															0
DECR2_HUMAN	Peroxisomal 2,4-dienoyl-CoA reductase OS=Homo sapiens GN=DECR2 PE=1 SV=1	73.67	514.3	13	prot00733									0
BT2A1_HUMAN	Butyrophilin subfamily 2 member A1 OS=Homo sapiens GN=BTN2A1 PE=1 SV=3	73.4937	144.967	3	prot00348													0	0	0
STIM1_HUMAN	Stromal interaction molecule 1 OS=Homo sapiens GN=STIM1 PE=1 SV=3	73.49	517.717	9	prot02879				0	0				0	0	0	0	0		0	0
CND1_HUMAN	Condensin complex subunit 1 OS=Homo sapiens GN=NCAPD2 PE=1 SV=3	73.44	425.44	13	prot00560																				0																				0				0
ITF2_HUMAN	Transcription factor 4 OS=Homo sapiens GN=TCF4 PE=1 SV=3	73.4	544.5	9	prot01413			0	0	0	0	0		0	0				0	0
PLSI_HUMAN		73.35	394.66	9	prot02196			0	0		0				0	0	0	0	0																	0
MIC60_HUMAN	MICOS complex subunit MIC60 OS=Homo sapiens GN=IMMT PE=1 SV=1	73.32	636.15	18	prot01744					0	0		0	0	0	0		0	0			0	0				0							0	0	0	0
COPB_HUMAN	Coatomer subunit beta OS=Homo sapiens GN=COPB1 PE=1 SV=3	73.03	1779.51	54	prot00593	0		0	0	0	0	0	0	0	0	0	0	0	0	0	0		0		0	0	0	0	0					0	0					0	0			0	0				0
ODPB_HUMAN	Pyruvate dehydrogenase E1 component subunit beta, mitochondrial OS=Homo sapiens GN=PDHB PE=1 SV=3	72.96	554.64	15	prot02002					0	0	0	0	0	0					0	0			0											0
GBF1_HUMAN	Golgi-specific brefeldin A-resistance guanine nucleotide exchange factor 1 OS=Homo sapiens GN=GBF1 PE=1 SV=2	72.82	237.53	4	prot01083		0			0	0	0
DAZP1_HUMAN	DAZ-associated protein 1 OS=Homo sapiens GN=DAZAP1 PE=1 SV=1	72.72	542.79	13	prot00690		0	0	0		0	0	0	0	0	0	0			0	0
P3H3_HUMAN	Prolyl 3-hydroxylase 3 OS=Homo sapiens GN=P3H3 PE=1 SV=1	72.7	234.24	5	prot02030									0	0	0	0						0
RBM4_HUMAN	RNA-binding protein 4 OS=Homo sapiens GN=RBM4 PE=1 SV=1	72.54	711.05	19	prot02407					0	0			0		0	0		0	0	0					0			0					0							0
RRP1B_HUMAN	Ribosomal RNA processing protein 1 homolog B OS=Homo sapiens GN=RRP1B PE=1 SV=3	72.49	991.434	22	prot02564										0												0		0
ACON_HUMAN	Aconitate hydratase, mitochondrial OS=Homo sapiens GN=ACO2 PE=1 SV=2	72.38	586.49	13	prot00069						0																							0	0
TM245_HUMAN	Transmembrane protein 245 OS=Homo sapiens GN=TMEM245 PE=1 SV=2	72.21	493.14	14	prot03088							0	0		0	0	0					0	0											0
GNL3_HUMAN	Guanine nucleotide-binding protein-like 3 OS=Homo sapiens GN=GNL3 PE=1 SV=2	72.1	1359.57	32	prot01135														0	0	0					0	0		0															0
TMM59_HUMAN	Transmembrane protein 59 OS=Homo sapiens GN=TMEM59 PE=1 SV=1	72.06	767.99	23	prot03106					0								0		0	0					0	0	0	0					0
FA43A_HUMAN	Protein FAM43A OS=Homo sapiens GN=FAM43A PE=2 SV=2	72.04	210.67	4	prot00965																	0				0	0
LMF2_HUMAN	Lipase maturation factor 2 OS=Homo sapiens GN=LMF2 PE=1 SV=2	71.98	530.16	10	prot01614		0	0	0		0	0	0		0	0	0		0
EDEM3_HUMAN	ER degradation-enhancing alpha-mannosidase-like protein 3 OS=Homo sapiens GN=EDEM3 PE=1 SV=2	71.79	193.67	4	prot00842									0		0		0	0
PRS6B_HUMAN	26S protease regulatory subunit 6B OS=Homo sapiens GN=PSMC4 PE=1 SV=2	71.79	1095.25	27	prot02274	0	0	0	0	0	0	0	0	0	0	0	0	0	0	0	0	0	0												0	0									0
LARP4_HUMAN	La-related protein 4 OS=Homo sapiens GN=LARP4 PE=1 SV=3	71.73	317.94	9	prot01579	0		0
CTR2_HUMAN	Cationic amino acid transporter 2 OS=Homo sapiens GN=SLC7A2 PE=1 SV=2	71.63	287.86	8	prot00655
HNRC4_HUMAN		71.61	205.25	5	prot01274
PDLI5_HUMAN	PDZ and LIM domain protein 5 OS=Homo sapiens GN=PDLIM5 PE=1 SV=5	71.47	788.29	21	prot02109			0	0		0	0	0	0	0	0	0	0	0					0																					0
ANTR2_HUMAN		71.45	262.55	6	prot00180					0								0	0	0	0
MYCT1_HUMAN	Myc target protein 1 OS=Homo sapiens GN=MYCT1 PE=1 SV=1	71.36	1456.5	38	prot01816					0	0	0	0					0		0	0					0	0	0	0					0	0	0					0			0
TOM22_HUMAN	Mitochondrial import receptor subunit TOM22 homolog OS=Homo sapiens GN=TOMM22 PE=1 SV=3	71.29	436.53	12	prot03128																																		0			0					0		0
NIPA_HUMAN	Nuclear-interacting partner of ALK OS=Homo sapiens GN=ZC3HC1 PE=1 SV=1	71.29	475.87	13	prot01923																					0																		0				0
LC1L1_HUMAN	Putative lipocalin 1-like protein 1 OS=Homo sapiens GN=LCN1P1 PE=5 SV=1	71.21	871.07	14	prot01584	0	0	0	0	0	0	0	0	0	0	0	0			0	0
IGJ_HUMAN	Immunoglobulin J chain OS=Homo sapiens GN=JCHAIN PE=1 SV=4	71.19	220.81	4	prot01359		0	0	0										0
PDS5A_HUMAN	Sister chromatid cohesion protein PDS5 homolog A OS=Homo sapiens GN=PDS5A PE=1 SV=1	71.14	71.14	1	prot02113													0
ELMO1_HUMAN	Engulfment and cell motility protein 1 OS=Homo sapiens GN=ELMO1 PE=1 SV=2	71.11	422.07	10	prot00881	0	0		0	0		0	0			0	0																															0	0
DNJB4_HUMAN	DnaJ homolog subfamily B member 4 OS=Homo sapiens GN=DNAJB4 PE=1 SV=1	70.92	266.74	7	prot00770	0	0															0	0			0	0							0
TWF1_HUMAN	Twinfilin-1 OS=Homo sapiens GN=TWF1 PE=1 SV=3	70.88	1831.13	51	prot03196							0	0		0										0						0		0	0				0				0					0		0
EFNB1_HUMAN	Ephrin-B1 OS=Homo sapiens GN=EFNB1 PE=1 SV=1	70.84	70.84	1	prot00853													0
BAF_HUMAN	Barrier-to-autointegration factor OS=Homo sapiens GN=BANF1 PE=1 SV=1	70.81	402.29	9	prot00303	0	0		0					0	0	0	0	0	0
ABCE1_HUMAN	ATP-binding cassette sub-family E member 1 OS=Homo sapiens GN=ABCE1 PE=1 SV=1	70.61	510.07	12	prot00052	0		0	0		0	0	0	0	0	0	0	0	0
XPO2_HUMAN	Exportin-2 OS=Homo sapiens GN=CSE1L PE=1 SV=3	70.48	2630.46	85	prot03316	0	0	0	0	0	0	0	0	0	0	0	0			0		0	0	0	0	0	0	0	0	0	0	0	0	0	0	0	0			0	0	0	0	0	0		0	0	0
DCTN1_HUMAN	Dynactin subunit 1 OS=Homo sapiens GN=DCTN1 PE=1 SV=3	70.4337	476.141	12	prot00705		0			0			0		0			0	0	0	0	0	0												0
RL7L_HUMAN		70.39	5463.51	96	prot02507	0	0	0	0	0	0	0	0	0	0	0	0	0	0	0	0	0	0	0	0	0	0	0	0	0	0	0	0	0	0	0	0	0	0	0	0	0	0	0	0	0	0	0	0
RAC2_HUMAN	Ras-related C3 botulinum toxin substrate 2 OS=Homo sapiens GN=RAC2 PE=1 SV=1	70.37	267.61	8	prot02367																		0												0									0				0	0
ACSF3_HUMAN	Acyl-CoA synthetase family member 3, mitochondrial OS=Homo sapiens GN=ACSF3 PE=1 SV=3	70.33	504.02	11	prot00074		0		0	0	0		0	0	0	0	0
WWP2_HUMAN	NEDD4-like E3 ubiquitin-protein ligase WWP2 OS=Homo sapiens GN=WWP2 PE=1 SV=2	70.32	959.63	20	prot03311					0	0	0						0	0		0							0							0
GIMA6_HUMAN	GTPase IMAP family member 6 OS=Homo sapiens GN=GIMAP6 PE=2 SV=1	70.24	1928.9	36	prot01108																													0	0			0						0	0			0	0
SUN1_HUMAN	SUN domain-containing protein 1 OS=Homo sapiens GN=SUN1 PE=1 SV=3	70.12	354.05	7	prot02907									0	0	0	0	0	0				0
AIP_HUMAN	AH receptor-interacting protein OS=Homo sapiens GN=AIP PE=1 SV=2	70.1	151.84	4	prot00125																														0
MICA2_HUMAN	Protein-methionine sulfoxide oxidase MICAL2 OS=Homo sapiens GN=MICAL2 PE=1 SV=1	70.1	93.07	2	prot01745																	0	0
LDLR_HUMAN	Low-density lipoprotein receptor OS=Homo sapiens GN=LDLR PE=1 SV=1	69.96	639.72	13	prot01591					0	0	0	0					0	0		0					0	0		0					0	0
LIPE_HUMAN	Endothelial lipase OS=Homo sapiens GN=LIPG PE=1 SV=1	69.95	614.01	14	prot01608						0	0	0		0	0	0	0	0		0	0		0										0
EDC4_HUMAN	Enhancer of mRNA-decapping protein 4 OS=Homo sapiens GN=EDC4 PE=1 SV=1	69.85	890.01	25	prot00840																						0							0									0					0	0
P66A_HUMAN	Transcriptional repressor p66-alpha OS=Homo sapiens GN=GATAD2A PE=1 SV=1	69.62	90.61	2	prot02039				0
FKB15_HUMAN	FK506-binding protein 15 OS=Homo sapiens GN=FKBP15 PE=1 SV=2	69.5937	265.901	6	prot01008					0		0		0					0	0
CE290_HUMAN	Centrosomal protein of 290 kDa OS=Homo sapiens GN=CEP290 PE=1 SV=2	69.5337	2875.3	72	prot00478					0	0	0	0					0	0	0	0	0	0			0	0	0										0	0	0	0	0	0	0	0	0	0	0	0
DNJC3_HUMAN	DnaJ homolog subfamily C member 3 OS=Homo sapiens GN=DNAJC3 PE=1 SV=1	69.53	452.5	11	prot00773						0	0		0	0	0		0		0	0	0	0			0
STX12_HUMAN	Syntaxin-12 OS=Homo sapiens GN=STX12 PE=1 SV=1	69.42	148.21	4	prot02892																																			0									0
SYAC_HUMAN	Alanine--tRNA ligase, cytoplasmic OS=Homo sapiens GN=AARS PE=1 SV=2	69.34	447.74	11	prot02916		0			0	0				0	0		0	0
DDX56_HUMAN		69.25	747.7	27	prot00730			0									0																						0					0	0		0
ERLEC_HUMAN	Endoplasmic reticulum lectin 1 OS=Homo sapiens GN=ERLEC1 PE=1 SV=1	69.21	259.8	6	prot00920	0								0		0	0	0	0
BMPR2_HUMAN	Bone morphogenetic protein receptor type-2 OS=Homo sapiens GN=BMPR2 PE=1 SV=2	69.2	348.59	8	prot00333							0							0							0	0		0						0
CHD4_HUMAN	Chromodomain-helicase-DNA-binding protein 4 OS=Homo sapiens GN=CHD4 PE=1 SV=2	69.19	594.61	18	prot00511																																											0
AHSA1_HUMAN	Activator of 90 kDa heat shock protein ATPase homolog 1 OS=Homo sapiens GN=AHSA1 PE=1 SV=1	69.14	278.46	8	prot00120									0	0		0					0
PYGM_HUMAN	Glycogen phosphorylase, muscle form OS=Homo sapiens GN=PYGM PE=1 SV=6	69.06	398.22	10	prot02330			0	0		0	0	0	0	0	0	0			0
DNSL1_HUMAN	Deoxyribonuclease-1-like 1 OS=Homo sapiens GN=DNASE1L1 PE=1 SV=1	69.03	117.68	2	prot00777													0	0
TBL2_HUMAN	Transducin beta-like protein 2 OS=Homo sapiens GN=TBL2 PE=1 SV=1	69.03	235.65	6	prot02999																	0	0																					0	0
BABA1_HUMAN	BRISC and BRCA1-A complex member 1 OS=Homo sapiens GN=BABAM1 PE=1 SV=1	69	69	1	prot00301					0
IASPP_HUMAN	RelA-associated inhibitor OS=Homo sapiens GN=PPP1R13L PE=1 SV=4	69	1576.39	35	prot01324																																			0		0		0			0	0
EXC6B_HUMAN	Exocyst complex component 6B OS=Homo sapiens GN=EXOC6B PE=1 SV=3	68.96	546.201	12	prot00940																														0	0
AP3S1_HUMAN	AP-3 complex subunit sigma-1 OS=Homo sapiens GN=AP3S1 PE=1 SV=1	68.95	1200.82	32	prot00198						0	0		0			0			0	0																	0							0				0
1C18_HUMAN	HLA class I histocompatibility antigen, Cw-18 alpha chain OS=Homo sapiens GN=HLA-C PE=1 SV=1	68.89	582.9	13	prot00029		0	0	0	0	0	0								0						0								0
INVO_HUMAN	Involucrin OS=Homo sapiens GN=IVL PE=1 SV=2	68.87	96.77	2	prot01388									0	0
KT33A_HUMAN	Keratin, type I cuticular Ha3-I OS=Homo sapiens GN=KRT33A PE=2 SV=2	68.87	123.62	2	prot01560											0	0
RA1L2_HUMAN	Heterogeneous nuclear ribonucleoprotein A1-like 2 OS=Homo sapiens GN=HNRNPA1L2 PE=2 SV=2	68.77	114.03	2	prot02341									0					0
RAB15_HUMAN	Ras-related protein Rab-15 OS=Homo sapiens GN=RAB15 PE=1 SV=1	68.75	652.52	12	prot02347	0	0	0	0	0	0	0		0	0	0	0	0
CAB45_HUMAN	45 kDa calcium-binding protein OS=Homo sapiens GN=SDF4 PE=1 SV=1	68.74	157.82	3	prot00367											0	0	0
NU155_HUMAN	Nuclear pore complex protein Nup155 OS=Homo sapiens GN=NUP155 PE=1 SV=1	68.56	706.91	17	prot01969	0	0																					0																0
G3BP2_HUMAN	Ras GTPase-activating protein-binding protein 2 OS=Homo sapiens GN=G3BP2 PE=1 SV=2	68.39	825.07	26	prot01063			0			0			0		0	0		0	0	0				0	0						0	0			0												0
DECR_HUMAN	2,4-dienoyl-CoA reductase, mitochondrial OS=Homo sapiens GN=DECR1 PE=1 SV=1	68.15	293.51	8	prot00732										0							0				0
RN213_HUMAN	E3 ubiquitin-protein ligase RNF213 OS=Homo sapiens GN=RNF213 PE=1 SV=3	68.0773	218.999	6	prot02528						0							0				0																		0
P66B_HUMAN	Transcriptional repressor p66-beta OS=Homo sapiens GN=GATAD2B PE=1 SV=1	68.05	321.804	7	prot02040					0					0	0	0																																0
HNRL2_HUMAN	Heterogeneous nuclear ribonucleoprotein U-like protein 2 OS=Homo sapiens GN=HNRNPUL2 PE=1 SV=1	68.0137	134.897	2	prot01279																	0	0
DOCK6_HUMAN	Dedicator of cytokinesis protein 6 OS=Homo sapiens GN=DOCK6 PE=1 SV=3	67.98	764.031	18	prot00782															0							0				0								0
UBXN1_HUMAN	UBX domain-containing protein 1 OS=Homo sapiens GN=UBXN1 PE=1 SV=2	67.94	1190.95	31	prot03224					0	0	0	0	0	0	0	0	0	0							0																		0
RAC1_HUMAN	Ras-related C3 botulinum toxin substrate 1 OS=Homo sapiens GN=RAC1 PE=1 SV=1	67.91	630.82	12	prot02366	0	0		0	0		0	0	0	0	0						0	0											0
DC1L2_HUMAN	Cytoplasmic dynein 1 light intermediate chain 2 OS=Homo sapiens GN=DYNC1LI2 PE=1 SV=1	67.72	699.502	18	prot00694								0	0	0	0		0	0	0	0																	0		0					0
IMA7_HUMAN	Importin subunit alpha-7 OS=Homo sapiens GN=KPNA6 PE=1 SV=1	67.54	1121.95	28	prot01377																0		0			0		0	0					0														0	0
RUVB1_HUMAN	RuvB-like 1 OS=Homo sapiens GN=RUVBL1 PE=1 SV=1	67.19	705.25	17	prot02615						0				0	0	0		0
SRSF6_HUMAN	Serine/arginine-rich splicing factor 6 OS=Homo sapiens GN=SRSF6 PE=1 SV=2	67.12	1211.49	33	prot02862							0													0		0					0	0		0	0	0				0			0				0	0
MAST3_HUMAN	Microtubule-associated serine/threonine-protein kinase 3 OS=Homo sapiens GN=MAST3 PE=1 SV=2	67.11	914.344	25	prot01704		0			0	0		0	0				0		0	0	0	0	0	0			0	0	0	0	0	0	0	0		0							0				0
EF1B_HUMAN	Elongation factor 1-beta OS=Homo sapiens GN=EEF1B2 PE=1 SV=3	66.89	683.07	14	prot00846	0	0	0	0	0	0	0	0	0	0	0	0	0	0
PLP2_HUMAN	Proteolipid protein 2 OS=Homo sapiens GN=PLP2 PE=1 SV=1	66.8	3795.91	88	prot02191	0		0	0	0	0	0	0	0		0		0	0		0	0	0	0	0	0	0	0	0	0	0	0	0	0	0	0	0	0	0	0	0	0	0	0	0	0	0	0	0
PESC_HUMAN	Pescadillo homolog OS=Homo sapiens GN=PES1 PE=1 SV=1	66.63	345.24	9	prot02123																	0
DLDH_HUMAN	Dihydrolipoyl dehydrogenase, mitochondrial OS=Homo sapiens GN=DLD PE=1 SV=2	66.59	524.29	13	prot00763	0	0	0	0	0	0	0	0			0	0		0
LCAP_HUMAN	Leucyl-cystinyl aminopeptidase OS=Homo sapiens GN=LNPEP PE=1 SV=3	66.53	314.32	8	prot01587					0						0	0	0	0	0	0						0
PTBP3_HUMAN	Polypyrimidine tract-binding protein 3 OS=Homo sapiens GN=PTBP3 PE=1 SV=2	66.48	447.18	11	prot02298						0		0	0		0	0	0	0	0	0						0	0
SYLC_HUMAN	Leucine--tRNA ligase, cytoplasmic OS=Homo sapiens GN=LARS PE=1 SV=2	66.45	2811.52	61	prot02932					0	0		0	0		0	0			0	0	0	0	0	0	0	0	0	0	0	0	0	0	0	0	0	0								0
PROF1_HUMAN	Profilin-1 OS=Homo sapiens GN=PFN1 PE=1 SV=2	66.31	913.82	17	prot02254	0	0	0	0	0	0	0	0	0	0	0	0		0	0	0																							0				0
ILK_HUMAN	Integrin-linked protein kinase OS=Homo sapiens GN=ILK PE=1 SV=2	66.27	303.09	8	prot01370	0	0	0		0	0			0				0	0
IF4G2_HUMAN	Eukaryotic translation initiation factor 4 gamma 2 OS=Homo sapiens GN=EIF4G2 PE=1 SV=1	66.08	280.94	8	prot01348		0			0			0					0	0
CO3_HUMAN	Complement C3 OS=Homo sapiens GN=C3 PE=1 SV=2	65.81	282.04	8	prot00570				0	0	0	0	0		0			0	0
GUAA_HUMAN	GMP synthase [glutamine-hydrolyzing] OS=Homo sapiens GN=GMPS PE=1 SV=1	65.78	218.47	7	prot01188											0
STXB3_HUMAN	Syntaxin-binding protein 3 OS=Homo sapiens GN=STXBP3 PE=1 SV=2	65.69	1388.94	34	prot02898																	0	0	0	0					0	0					0	0			0	0								0
AIMP1_HUMAN	Aminoacyl tRNA synthase complex-interacting multifunctional protein 1 OS=Homo sapiens GN=AIMP1 PE=1 SV=2	65.62	65.62	1	prot00122											0
SH3G2_HUMAN	Endophilin-A1 OS=Homo sapiens GN=SH3GL2 PE=1 SV=1	65.56	3008.5	72	prot02730					0	0	0	0	0						0	0	0		0	0	0	0	0	0	0	0	0	0	0		0	0	0			0	0		0	0			0	0
2ABA_HUMAN	Serine/threonine-protein phosphatase 2A 55 kDa regulatory subunit B alpha isoform OS=Homo sapiens GN=PPP2R2A PE=1 SV=1	65.49	490.87	14	prot00033		0	0		0	0		0	0	0	0	0	0	0	0	0
LRP8_HUMAN	Low-density lipoprotein receptor-related protein 8 OS=Homo sapiens GN=LRP8 PE=1 SV=4	65.41	224.4	5	prot01643													0
SARNP_HUMAN	SAP domain-containing ribonucleoprotein OS=Homo sapiens GN=SARNP PE=1 SV=3	65.25	65.25	1	prot02662
APOB_HUMAN	Apolipoprotein B-100 OS=Homo sapiens GN=APOB PE=1 SV=2	65.16	1235.36	39	prot00206						0	0	0					0	0	0	0		0		0	0	0	0	0		0	0	0	0	0	0	0								0			0
PSMD4_HUMAN	26S proteasome non-ATPase regulatory subunit 4 OS=Homo sapiens GN=PSMD4 PE=1 SV=1	65.14	194.48	5	prot02291						0			0		0	0		0
PTPRM_HUMAN		65.1	264.32	7	prot02311																					0		0	0
ATPG_HUMAN	ATP synthase subunit gamma, mitochondrial OS=Homo sapiens GN=ATP5C1 PE=1 SV=1	65.09	433.38	9	prot00287				0	0	0	0	0			0	0	0	0
PSAL_HUMAN	Puromycin-sensitive aminopeptidase-like protein OS=Homo sapiens GN=NPEPPSL1 PE=2 SV=3	65.05	278.68	7	prot02281			0		0	0	0	0	0					0
SNX18_HUMAN	Sorting nexin-18 OS=Homo sapiens GN=SNX18 PE=1 SV=2	64.98	496.35	9	prot02785	0	0	0	0					0	0		0			0	0
CING_HUMAN	Cingulin OS=Homo sapiens GN=CGN PE=1 SV=2	64.86	284.194	8	prot00524		0	0						0	0		0	0	0
PLSL_HUMAN	Plastin-2 OS=Homo sapiens GN=LCP1 PE=1 SV=6	64.82	659.65	15	prot02197			0	0	0	0	0	0	0	0	0	0	0	0	0		0					0
LTBP1_HUMAN	Latent-transforming growth factor beta-binding protein 1 OS=Homo sapiens GN=LTBP1 PE=1 SV=4	64.78	230.02	5	prot01652									0	0	0		0	0
SMAD3_HUMAN	Mothers against decapentaplegic homolog 3 OS=Homo sapiens GN=SMAD3 PE=1 SV=1	64.66	220.55	5	prot02757						0				0	0	0		0
K1C28_HUMAN	Keratin, type I cytoskeletal 28 OS=Homo sapiens GN=KRT28 PE=1 SV=2	64.61	376.61	9	prot01455													0	0																		0	0			0
MYOME_HUMAN	Myomegalin OS=Homo sapiens GN=PDE4DIP PE=1 SV=1	64.5937	520.065	14	prot01852	0	0	0	0			0		0	0	0	0	0	0	0	0	0
MCM4_HUMAN	DNA replication licensing factor MCM4 OS=Homo sapiens GN=MCM4 PE=1 SV=5	64.34	171.51	4	prot01718						0		0			0
SELN_HUMAN	Selenoprotein N OS=Homo sapiens GN=SEPN1 PE=1 SV=5	64.34	825.5	23	prot02696	0	0	0		0				0	0	0		0	0				0	0	0																			0	0
BASP1_HUMAN	Brain acid soluble protein 1 OS=Homo sapiens GN=BASP1 PE=1 SV=2	64.31	259.35	6	prot00310	0	0	0										0
LIMA1_HUMAN	LIM domain and actin-binding protein 1 OS=Homo sapiens GN=LIMA1 PE=1 SV=1	64.31	318.34	9	prot01598																	0
PDLI4_HUMAN	PDZ and LIM domain protein 4 OS=Homo sapiens GN=PDLIM4 PE=1 SV=2	64.29	571.12	17	prot02108					0		0	0			0						0	0	0	0					0					0													0	0
ROBO1_HUMAN	Roundabout homolog 1 OS=Homo sapiens GN=ROBO1 PE=1 SV=1	64.18	393.38	10	prot02540													0	0							0	0	0	0
WIBG_HUMAN	Partner of Y14 and mago OS=Homo sapiens GN=WIBG PE=1 SV=1	64.07	244.08	6	prot03306	0	0		0						0	0	0
IMA5_HUMAN	Importin subunit alpha-5 OS=Homo sapiens GN=KPNA1 PE=1 SV=3	64	694.67	19	prot01375		0	0	0		0			0				0	0				0				0	0	0
DSRAD_HUMAN	Double-stranded RNA-specific adenosine deaminase OS=Homo sapiens GN=ADAR PE=1 SV=4	63.89	373.67	11	prot00802								0									0	0											0	0														0
SYNC_HUMAN	Asparagine--tRNA ligase, cytoplasmic OS=Homo sapiens GN=NARS PE=1 SV=1	63.79	446.88	15	prot02934		0		0					0	0																																	0
GNA12_HUMAN	Guanine nucleotide-binding protein subunit alpha-12 OS=Homo sapiens GN=GNA12 PE=1 SV=4	63.72	361.17	10	prot01124											0	0																		0									0	0			0	0
SRRT_HUMAN	Serrate RNA effector molecule homolog OS=Homo sapiens GN=SRRT PE=1 SV=1	63.66	206.66	6	prot02857				0		0		0	0						0	0
LIMD1_HUMAN	LIM domain-containing protein 1 OS=Homo sapiens GN=LIMD1 PE=1 SV=1	63.65	194.63	4	prot01600						0
K2C80_HUMAN	Keratin, type II cytoskeletal 80 OS=Homo sapiens GN=KRT80 PE=1 SV=2	63.49	400.17	8	prot01480	0	0	0	0	0	0			0	0
PRP31_HUMAN	U4/U6 small nuclear ribonucleoprotein Prp31 OS=Homo sapiens GN=PRPF31 PE=1 SV=2	63.49	802.6	21	prot02260																					0		0	0	0								0		0	0			0	0
BAZ1B_HUMAN	Tyrosine-protein kinase BAZ1B OS=Homo sapiens GN=BAZ1B PE=1 SV=2	63.3837	359.721	11	prot00313	0		0	0						0	0	0	0	0										0
ADA17_HUMAN	Disintegrin and metalloproteinase domain-containing protein 17 OS=Homo sapiens GN=ADAM17 PE=1 SV=1	63.24	293.18	8	prot00091										0	0	0	0	0	0						0
1B50_HUMAN	HLA class I histocompatibility antigen, B-50 alpha chain OS=Homo sapiens GN=HLA-B PE=1 SV=1	63.13	234.28	5	prot00017														0								0
GNAT1_HUMAN	Guanine nucleotide-binding protein G(t) subunit alpha-1 OS=Homo sapiens GN=GNAT1 PE=1 SV=5	63.12	177.11	3	prot01130			0						0		0
FPPS_HUMAN	Farnesyl pyrophosphate synthase OS=Homo sapiens GN=FDPS PE=1 SV=4	63.12	718.68	16	prot01026	0	0	0	0	0	0	0	0		0	0		0	0				0				0								0
JCAD_HUMAN	Junctional protein associated with coronary artery disease OS=Homo sapiens GN=KIAA1462 PE=1 SV=3	63.1	109.25	2	prot01428																	0	0
HORN_HUMAN	Hornerin OS=Homo sapiens GN=HRNR PE=1 SV=2	63.0973	245.239	6	prot01291			0	0					0																											0
CLN6_HUMAN	Ceroid-lipofuscinosis neuronal protein 6 OS=Homo sapiens GN=CLN6 PE=1 SV=1	63.06	360.88	8	prot00546																	0
EMD_HUMAN	Emerin OS=Homo sapiens GN=EMD PE=1 SV=1	63.05	967.27	28	prot00890											0	0					0	0																	0					0			0	0
ACTN4_HUMAN	Alpha-actinin-4 OS=Homo sapiens GN=ACTN4 PE=1 SV=2	63	455.97	12	prot00084						0					0		0				0	0	0						0		0		0	0
HYAL2_HUMAN	Hyaluronidase-2 OS=Homo sapiens GN=HYAL2 PE=1 SV=4	62.95	104.05	2	prot01321													0	0
KAPCB_HUMAN	cAMP-dependent protein kinase catalytic subunit beta OS=Homo sapiens GN=PRKACB PE=1 SV=2	62.94	998.46	28	prot01489										0			0	0	0	0		0		0	0	0	0	0					0
PELO_HUMAN	Protein pelota homolog OS=Homo sapiens GN=PELO PE=1 SV=2	62.92	508.69	14	prot02117		0	0	0	0		0	0		0	0	0	0	0
KIFC1_HUMAN	Kinesin-like protein KIFC1 OS=Homo sapiens GN=KIFC1 PE=1 SV=2	62.79	531.01	12	prot01529																																												0
RS27_HUMAN	40S ribosomal protein S27 OS=Homo sapiens GN=RPS27 PE=1 SV=3	62.79	470.3	14	prot02587	0	0	0	0		0	0	0	0	0	0	0	0	0	0
STIM2_HUMAN	Stromal interaction molecule 2 OS=Homo sapiens GN=STIM2 PE=1 SV=2	62.79	551.39	16	prot02880												0			0		0	0	0	0																			0
CLCA_HUMAN	Clathrin light chain A OS=Homo sapiens GN=CLTA PE=1 SV=1	62.77	1645.64	46	prot00535																		0									0			0	0				0	0	0	0	0	0		0	0	0
S39AA_HUMAN	Zinc transporter ZIP10 OS=Homo sapiens GN=SLC39A10 PE=1 SV=2	62.63	307.38	7	prot02641													0									0		0
STX4_HUMAN	Syntaxin-4 OS=Homo sapiens GN=STX4 PE=1 SV=2	62.62	290.96	8	prot02894	0			0				0	0				0		0							0
1C03_HUMAN	HLA class I histocompatibility antigen, Cw-3 alpha chain OS=Homo sapiens GN=HLA-C PE=1 SV=2	62.54	62.54	1	prot00023														0
NNTM_HUMAN	NAD(P) transhydrogenase, mitochondrial OS=Homo sapiens GN=NNT PE=1 SV=3	62.4	315.58	8	prot01930		0	0	0				0		0	0																				0
SMCA4_HUMAN	Transcription activator BRG1 OS=Homo sapiens GN=SMARCA4 PE=1 SV=2	62.39	332.11	8	prot02765						0						0	0		0	0							0
COIA1_HUMAN	Collagen alpha-1(XVIII) chain OS=Homo sapiens GN=COL18A1 PE=1 SV=5	62.27	400.41	12	prot00588						0				0	0	0	0		0	0					0	0
DDX42_HUMAN	ATP-dependent RNA helicase DDX42 OS=Homo sapiens GN=DDX42 PE=1 SV=1	62.15	315.67	9	prot00724					0	0					0										0
SC23A_HUMAN	Protein transport protein Sec23A OS=Homo sapiens GN=SEC23A PE=1 SV=2	62.13	824.7	17	prot02671		0	0	0	0	0	0	0	0	0	0	0	0	0		0					0
GIMA1_HUMAN	GTPase IMAP family member 1 OS=Homo sapiens GN=GIMAP1 PE=1 SV=1	62.1	811.28	18	prot01106	0	0	0	0		0	0	0	0	0	0			0									0
GABR2_HUMAN	Gamma-aminobutyric acid type B receptor subunit 2 OS=Homo sapiens GN=GABBR2 PE=1 SV=1	61.96	412.68	10	prot01068													0	0	0	0								0
ODPAT_HUMAN	Pyruvate dehydrogenase E1 component subunit alpha, testis-specific form, mitochondrial OS=Homo sapiens GN=PDHA2 PE=1 SV=1	61.93	615.34	19	prot02001				0	0	0		0	0	0	0	0		0	0	0					0			0
ITM2B_HUMAN	Integral membrane protein 2B OS=Homo sapiens GN=ITM2B PE=1 SV=1	61.92	720.83	18	prot01416							0	0													0	0	0						0	0	0	0
RIF1_HUMAN	Telomere-associated protein RIF1 OS=Homo sapiens GN=RIF1 PE=1 SV=2	61.8	3732.7	96	prot02453	0	0	0	0	0	0	0	0	0	0	0	0	0	0	0	0	0	0	0	0	0	0	0	0	0	0	0	0	0	0	0	0	0	0	0	0	0	0	0	0	0	0	0	0
S29A1_HUMAN	Equilibrative nucleoside transporter 1 OS=Homo sapiens GN=SLC29A1 PE=1 SV=3	61.75	61.75	1	prot02635														0
CAN1_HUMAN	Calpain-1 catalytic subunit OS=Homo sapiens GN=CAPN1 PE=1 SV=1	61.73	1302.63	36	prot00388										0	0	0		0																									0
PICK1_HUMAN		61.7	526.76	14	prot02158	0			0	0	0	0	0	0	0	0	0	0	0	0
DDX1_HUMAN	ATP-dependent RNA helicase DDX1 OS=Homo sapiens GN=DDX1 PE=1 SV=2	61.59	248.35	7	prot00713									0	0	0	0
ANAG_HUMAN	Alpha-N-acetylglucosaminidase OS=Homo sapiens GN=NAGLU PE=1 SV=2	61.55	145.59	4	prot00161																		0
ITPR2_HUMAN	Inositol 1,4,5-trisphosphate receptor type 2 OS=Homo sapiens GN=ITPR2 PE=1 SV=2	61.48	256.38	7	prot01418				0					0	0		0		0					0
DDX54_HUMAN	ATP-dependent RNA helicase DDX54 OS=Homo sapiens GN=DDX54 PE=1 SV=2	61.38	462.26	12	prot00729
UBC12_HUMAN	NEDD8-conjugating enzyme Ubc12 OS=Homo sapiens GN=UBE2M PE=1 SV=1	61.38	1286.01	25	prot03215																																											0
RL37_HUMAN	60S ribosomal protein L37 OS=Homo sapiens GN=RPL37 PE=1 SV=2	61.36	107.34	3	prot02495																																				0
PIGG_HUMAN	GPI ethanolamine phosphate transferase 2 OS=Homo sapiens GN=PIGG PE=1 SV=1	61	109.36	2	prot02161									0		0
PRC2C_HUMAN	Protein PRRC2C OS=Homo sapiens GN=PRRC2C PE=1 SV=4	60.92	449.45	14	prot02242																0
PIN1_HUMAN	Peptidyl-prolyl cis-trans isomerase NIMA-interacting 1 OS=Homo sapiens GN=PIN1 PE=1 SV=1	60.89	422.04	14	prot02166
ALG2_HUMAN		60.8837	3307.92	79	prot00142	0	0	0	0	0	0	0	0	0	0	0	0	0	0	0	0	0	0	0	0	0	0	0	0	0				0	0	0	0	0	0		0				0				0
K154L_HUMAN	UPF0606 protein KIAA1549L OS=Homo sapiens GN=KIAA1549L PE=2 SV=2	60.84	110.33	3	prot01439																								0
CKAP2_HUMAN	Cytoskeleton-associated protein 2 OS=Homo sapiens GN=CKAP2 PE=1 SV=1	60.64	141.38	3	prot00529										0	0	0
RAB43_HUMAN	Ras-related protein Rab-43 OS=Homo sapiens GN=RAB43 PE=1 SV=1	60.62	632.16	12	prot02356	0	0	0	0	0	0	0		0	0	0	0	0
RB33B_HUMAN	Ras-related protein Rab-33B OS=Homo sapiens GN=RAB33B PE=1 SV=1	60.62	632.16	12	prot02392	0	0	0	0	0	0	0		0	0	0	0	0
RB39A_HUMAN	Ras-related protein Rab-39A OS=Homo sapiens GN=RAB39A PE=1 SV=2	60.62	632.16	12	prot02393	0	0	0	0	0	0	0		0	0	0	0	0
SAE1_HUMAN	SUMO-activating enzyme subunit 1 OS=Homo sapiens GN=SAE1 PE=1 SV=1	60.53	457.35	13	prot02652			0					0					0				0
CPNE1_HUMAN	Copine-1 OS=Homo sapiens GN=CPNE1 PE=1 SV=1	60.46	572.52	16	prot00614	0		0	0	0	0	0		0	0		0	0	0	0	0						0	0	0
PP4R4_HUMAN		60.41	677.664	17	prot02225										0		0	0	0
CAND1_HUMAN	Cullin-associated NEDD8-dissociated protein 1 OS=Homo sapiens GN=CAND1 PE=1 SV=2	60.4	1121.72	30	prot00390	0			0					0		0		0				0										0							0							0
AT8B1_HUMAN	Phospholipid-transporting ATPase IC OS=Homo sapiens GN=ATP8B1 PE=1 SV=3	60.3737	456.298	11	prot00269																					0	0	0	0
SEPT2_HUMAN	Septin-2 OS=Homo sapiens GN=SEPT2 PE=1 SV=1	60.34	325.23	9	prot02704				0																										0
PABP4_HUMAN	Polyadenylate-binding protein 4 OS=Homo sapiens GN=PABPC4 PE=1 SV=1	60.29	119.86	2	prot02045													0	0
MYCB2_HUMAN	E3 ubiquitin-protein ligase MYCBP2 OS=Homo sapiens GN=MYCBP2 PE=1 SV=3	60.2337	1015.37	27	prot01813	0	0	0	0	0	0	0	0	0	0	0	0																	0	0	0	0
GMPPA_HUMAN	Mannose-1-phosphate guanyltransferase alpha OS=Homo sapiens GN=GMPPA PE=1 SV=1	60.23	784.41	23	prot01123						0	0				0	0				0					0
PP1R8_HUMAN	Nuclear inhibitor of protein phosphatase 1 OS=Homo sapiens GN=PPP1R8 PE=1 SV=2	60.03	168.57	4	prot02223																	0													0
NU205_HUMAN	Nuclear pore complex protein Nup205 OS=Homo sapiens GN=NUP205 PE=1 SV=3	59.96	897.83	21	prot01971	0	0	0	0		0	0	0	0	0	0	0	0	0		0														0
MCM6_HUMAN	DNA replication licensing factor MCM6 OS=Homo sapiens GN=MCM6 PE=1 SV=1	59.9337	1130.77	31	prot01720			0			0		0			0	0					0			0										0	0		0		0		0		0				0	0
PTSS2_HUMAN	Phosphatidylserine synthase 2 OS=Homo sapiens GN=PTDSS2 PE=1 SV=1	59.91	858.52	28	prot02313						0	0		0	0	0				0		0		0	0		0	0										0		0		0		0
MARCS_HUMAN	Myristoylated alanine-rich C-kinase substrate OS=Homo sapiens GN=MARCKS PE=1 SV=4	59.83	203.55	5	prot01695			0								0	0		0																										0
SELB_HUMAN	Selenocysteine-specific elongation factor OS=Homo sapiens GN=EEFSEC PE=1 SV=4	59.7	605.02	15	prot02695	0												0																						0				0	0
ASPM_HUMAN	Abnormal spindle-like microcephaly-associated protein OS=Homo sapiens GN=ASPM PE=1 SV=2	59.6786	256.371	7	prot00250		0	0	0				0	0
CO1A1_HUMAN	Collagen alpha-1(I) chain OS=Homo sapiens GN=COL1A1 PE=1 SV=5	59.6037	344.863	9	prot00568																					0	0	0	0
KR87P_HUMAN		59.58	132.63	3	prot01547											0	0
MAST4_HUMAN	Microtubule-associated serine/threonine-protein kinase 4 OS=Homo sapiens GN=MAST4 PE=1 SV=3	59.52	1748.16	53	prot01705	0	0	0	0	0	0	0	0	0	0	0			0		0	0	0				0		0	0			0	0		0	0		0	0		0	0	0	0			0	0
NOP2_HUMAN	Probable 28S rRNA (cytosine(4447)-C(5))-methyltransferase OS=Homo sapiens GN=NOP2 PE=1 SV=2	59.49	630.75	16	prot01939				0																								0
GNAI1_HUMAN	Guanine nucleotide-binding protein G(i) subunit alpha-1 OS=Homo sapiens GN=GNAI1 PE=1 SV=2	59.4837	59.4837	1	prot01126											0
VAT1_HUMAN	Synaptic vesicle membrane protein VAT-1 homolog OS=Homo sapiens GN=VAT1 PE=1 SV=2	59.43	1265.89	44	prot03258													0																		0	0	0	0	0	0	0		0	0	0	0	0	0
PDLI7_HUMAN	PDZ and LIM domain protein 7 OS=Homo sapiens GN=PDLIM7 PE=1 SV=1	59.36	1544.77	45	prot02110			0			0	0	0	0		0				0	0	0		0	0										0						0			0				0
CLP1L_HUMAN	Cleft lip and palate transmembrane protein 1-like protein OS=Homo sapiens GN=CLPTM1L PE=1 SV=1	59.29	221.15	4	prot00547										0	0	0	0
RHG18_HUMAN	Rho GTPase-activating protein 18 OS=Homo sapiens GN=ARHGAP18 PE=1 SV=3	59.2737	320.659	8	prot02442					0	0	0			0	0	0		0		0
ARF1_HUMAN	ADP-ribosylation factor 1 OS=Homo sapiens GN=ARF1 PE=1 SV=2	59.2	103.14	2	prot00216		0		0
AMOL2_HUMAN		59.1737	1064.89	29	prot00150					0	0	0	0	0	0	0	0	0	0	0	0		0			0	0	0	0					0	0	0	0
PBIP1_HUMAN	Pre-B-cell leukemia transcription factor-interacting protein 1 OS=Homo sapiens GN=PBXIP1 PE=1 SV=1	59.09	59.09	1	prot02068																			0
1B78_HUMAN	HLA class I histocompatibility antigen, B-78 alpha chain OS=Homo sapiens GN=HLA-B PE=1 SV=1	59.04	59.04	1	prot00019														0
THOC1_HUMAN	THO complex subunit 1 OS=Homo sapiens GN=THOC1 PE=1 SV=1	59.01	440.7	14	prot03050																																					0
SRP19_HUMAN	Signal recognition particle 19 kDa protein OS=Homo sapiens GN=SRP19 PE=1 SV=3	58.96	58.96	1	prot02848									0
SH2D3_HUMAN	SH2 domain-containing protein 3C OS=Homo sapiens GN=SH2D3C PE=1 SV=1	58.9137	108.074	2	prot02728										0	0
RUXF_HUMAN	Small nuclear ribonucleoprotein F OS=Homo sapiens GN=SNRPF PE=1 SV=1	58.84	316.29	7	prot02617	0		0							0	0	0	0	0
CSRP1_HUMAN	Cysteine and glycine-rich protein 1 OS=Homo sapiens GN=CSRP1 PE=1 SV=3	58.71	1065.44	33	prot00640																	0	0			0		0	0					0	0	0				0	0			0	0			0	0
S1PR1_HUMAN	Sphingosine 1-phosphate receptor 1 OS=Homo sapiens GN=S1PR1 PE=1 SV=2	58.7	744.39	22	prot02630													0	0	0	0					0	0	0	0						0
CF132_HUMAN	Uncharacterized protein C6orf132 OS=Homo sapiens GN=C6orf132 PE=1 SV=4	58.65	973.437	30	prot00493						0				0		0	0		0	0					0	0
DD19A_HUMAN	ATP-dependent RNA helicase DDX19A OS=Homo sapiens GN=DDX19A PE=1 SV=1	58.62	107.07	2	prot00709							0	0
PEAR1_HUMAN	Platelet endothelial aggregation receptor 1 OS=Homo sapiens GN=PEAR1 PE=1 SV=1	58.57	392.68	11	prot02115													0	0	0	0					0	0	0	0
SRRM1_HUMAN	Serine/arginine repetitive matrix protein 1 OS=Homo sapiens GN=SRRM1 PE=1 SV=2	58.41	426.87	13	prot02855
BSN_HUMAN		58.3537	526.861	14	prot00346		0	0	0	0	0	0	0	0	0	0	0	0	0
YIPF5_HUMAN	Protein YIPF5 OS=Homo sapiens GN=YIPF5 PE=1 SV=1	58.35	132.91	4	prot03330	0			0				0
IF4B_HUMAN	Eukaryotic translation initiation factor 4B OS=Homo sapiens GN=EIF4B PE=1 SV=2	58.34	520.34	17	prot01345																	0																0		0				0
PARP1_HUMAN	Poly [ADP-ribose] polymerase 1 OS=Homo sapiens GN=PARP1 PE=1 SV=4	58.34	942.83	26	prot02061					0								0	0			0	0			0	0
CYTB_HUMAN	Cystatin-B OS=Homo sapiens GN=CSTB PE=1 SV=2	58.31	87.29	2	prot00680										0				0
RS21_HUMAN	40S ribosomal protein S21 OS=Homo sapiens GN=RPS21 PE=1 SV=1	58.24	397.82	12	prot02581																																								0			0	0
S43A3_HUMAN	Solute carrier family 43 member 3 OS=Homo sapiens GN=SLC43A3 PE=1 SV=2	58.23	58.23	1	prot02643													0
MCM5_HUMAN	DNA replication licensing factor MCM5 OS=Homo sapiens GN=MCM5 PE=1 SV=5	58.22	541.39	14	prot01719		0	0	0	0	0		0	0	0	0	0	0	0
GNAT3_HUMAN	Guanine nucleotide-binding protein G(t) subunit alpha-3 OS=Homo sapiens GN=GNAT3 PE=2 SV=2	58.17	1445.5	39	prot01131	0	0	0	0	0	0	0	0	0	0	0	0					0	0	0									0	0	0	0					0			0	0			0	0
K2C72_HUMAN	Keratin, type II cytoskeletal 72 OS=Homo sapiens GN=KRT72 PE=1 SV=2	58.13	529.21	15	prot01473				0					0	0	0							0											0		0	0
REPI1_HUMAN	Replication initiator 1 OS=Homo sapiens GN=REPIN1 PE=1 SV=1	58.1	382.94	10	prot02427																																				0
GSLG1_HUMAN	Golgi apparatus protein 1 OS=Homo sapiens GN=GLG1 PE=1 SV=2	58.1	362.48	12	prot01181													0	0
GFPT2_HUMAN	Glutamine--fructose-6-phosphate aminotransferase [isomerizing] 2 OS=Homo sapiens GN=GFPT2 PE=1 SV=3	58.09	964.15	25	prot01103	0	0	0	0	0	0	0	0	0	0	0	0					0	0	0			0								0		0
EFNA1_HUMAN	Ephrin-A1 OS=Homo sapiens GN=EFNA1 PE=1 SV=2	57.95	497.14	11	prot00852																																							0	0
NLGN2_HUMAN	Neuroligin-2 OS=Homo sapiens GN=NLGN2 PE=1 SV=1	57.91	101.23	3	prot01927						0							0		0
S20A2_HUMAN		57.87	1028.96	32	prot02631																	0											0			0		0	0	0	0	0	0	0	0		0	0	0
LAP2B_HUMAN	Lamina-associated polypeptide 2, isoforms beta/gamma OS=Homo sapiens GN=TMPO PE=1 SV=2	57.86	650.13	18	prot01574				0		0	0		0	0	0	0		0										0
MGP_HUMAN	Matrix Gla protein OS=Homo sapiens GN=MGP PE=1 SV=2	57.85	1072.45	30	prot01740										0				0		0					0	0	0	0					0
SYMC_HUMAN	Methionine--tRNA ligase, cytoplasmic OS=Homo sapiens GN=MARS PE=1 SV=2	57.61	550.19	13	prot02933	0		0		0	0	0	0	0	0	0	0									0	0
S10AG_HUMAN	Protein S100-A16 OS=Homo sapiens GN=S100A16 PE=1 SV=1	57.59	2109.52	59	prot02625						0			0	0						0	0	0	0	0	0	0	0	0	0	0	0	0	0	0	0	0	0		0				0	0			0	0
VAMP3_HUMAN	Vesicle-associated membrane protein 3 OS=Homo sapiens GN=VAMP3 PE=1 SV=3	57.53	322.59	9	prot03252				0		0		0	0	0			0	0																													0
UCRI_HUMAN	Cytochrome b-c1 complex subunit Rieske, mitochondrial OS=Homo sapiens GN=UQCRFS1 PE=1 SV=2	57.51	2302.73	62	prot03229		0					0	0								0			0	0	0	0	0	0	0	0	0	0	0		0	0				0			0	0			0	0
NDUA9_HUMAN	NADH dehydrogenase [ubiquinone] 1 alpha subcomplex subunit 9, mitochondrial OS=Homo sapiens GN=NDUFA9 PE=1 SV=2	57.47	57.47	1	prot01882													0
EXOC4_HUMAN	Exocyst complex component 4 OS=Homo sapiens GN=EXOC4 PE=1 SV=1	57.46	159.34	4	prot00944											0		0	0									0
GOLI4_HUMAN	Golgi integral membrane protein 4 OS=Homo sapiens GN=GOLIM4 PE=1 SV=1	57.45	193.39	4	prot01144																							0	0					0
T106B_HUMAN	Transmembrane protein 106B OS=Homo sapiens GN=TMEM106B PE=1 SV=2	57.35	57.35	1	prot02952													0
ARPC2_HUMAN	Actin-related protein 2/3 complex subunit 2 OS=Homo sapiens GN=ARPC2 PE=1 SV=1	57.24	306.85	9	prot00237																		0								0	0	0	0	0
ERF3B_HUMAN	Eukaryotic peptide chain release factor GTP-binding subunit ERF3B OS=Homo sapiens GN=GSPT2 PE=1 SV=2	57.15	110.29	2	prot00916					0		0
SYNE2_HUMAN	Nesprin-2 OS=Homo sapiens GN=SYNE2 PE=1 SV=3	57.1337	529.558	17	prot02936		0	0	0	0	0			0	0			0	0	0															0
YIF1B_HUMAN	Protein YIF1B OS=Homo sapiens GN=YIF1B PE=1 SV=1	57.1	246.34	5	prot03329																		0				0		0
RAB13_HUMAN	Ras-related protein Rab-13 OS=Homo sapiens GN=RAB13 PE=1 SV=1	56.92	660.15	20	prot02345					0	0			0		0	0						0											0	0	0		0
TNF10_HUMAN	Tumor necrosis factor ligand superfamily member 10 OS=Homo sapiens GN=TNFSF10 PE=1 SV=1	56.91	140.4	3	prot03116										0		0		0
HNRDL_HUMAN	Heterogeneous nuclear ribonucleoprotein D-like OS=Homo sapiens GN=HNRNPDL PE=1 SV=3	56.83	146.93	4	prot01275											0	0	0	0
PFKAM_HUMAN	ATP-dependent 6-phosphofructokinase, muscle type OS=Homo sapiens GN=PFKM PE=1 SV=2	56.8	160.55	4	prot02127	0	0	0											0
FURIN_HUMAN	Furin OS=Homo sapiens GN=FURIN PE=1 SV=2	56.79	406.3	9	prot01048																	0				0	0	0						0	0		0
LRC59_HUMAN	Leucine-rich repeat-containing protein 59 OS=Homo sapiens GN=LRRC59 PE=1 SV=1	56.75	488.06	13	prot01635	0	0	0	0	0	0		0	0	0	0	0	0	0
RHEB_HUMAN	GTP-binding protein Rheb OS=Homo sapiens GN=RHEB PE=1 SV=1	56.74	441.92	12	prot02439	0	0			0		0	0	0	0	0	0	0		0	0
NEGR1_HUMAN	Neuronal growth regulator 1 OS=Homo sapiens GN=NEGR1 PE=1 SV=3	56.72	56.72	1	prot01897
PRS6A_HUMAN	26S protease regulatory subunit 6A OS=Homo sapiens GN=PSMC3 PE=1 SV=3	56.67	293.67	10	prot02273					0	0				0			0	0								0
ATPK_HUMAN	ATP synthase subunit f, mitochondrial OS=Homo sapiens GN=ATP5J2 PE=1 SV=3	56.63	326.78	8	prot00288			0	0			0	0		0	0	0		0
AT2C1_HUMAN	Calcium-transporting ATPase type 2C member 1 OS=Homo sapiens GN=ATP2C1 PE=1 SV=3	56.6	103.26	2	prot00266								0					0
FXR2_HUMAN	Fragile X mental retardation syndrome-related protein 2 OS=Homo sapiens GN=FXR2 PE=1 SV=2	56.57	631.08	22	prot01054									0	0	0						0																0						0	0			0	0
LEG9_HUMAN	Galectin-9 OS=Homo sapiens GN=LGALS9 PE=1 SV=2	56.49	98.12	2	prot01594													0
SCAR3_HUMAN	Scavenger receptor class A member 3 OS=Homo sapiens GN=SCARA3 PE=1 SV=1	56.4	263.05	8	prot02682						0	0			0		0	0	0	0	0
SUCA_HUMAN	Succinyl-CoA ligase [ADP/GDP-forming] subunit alpha, mitochondrial OS=Homo sapiens GN=SUCLG1 PE=1 SV=4	56.12	123.19	3	prot02900				0	0	0
FBN1_HUMAN	Fibrillin-1 OS=Homo sapiens GN=FBN1 PE=1 SV=3	56.01	123.9	3	prot00988										0		0	0
TCP2L_HUMAN		55.9937	530.277	14	prot03005	0	0	0	0	0		0		0	0	0	0	0	0		0																		0
SRSF2_HUMAN		55.71	130.62	3	prot02859				0					0	0
PPR18_HUMAN	Phostensin OS=Homo sapiens GN=PPP1R18 PE=1 SV=1	55.7	437.11	11	prot02231	0	0		0	0	0		0				0			0	0																	0
PSD11_HUMAN	26S proteasome non-ATPase regulatory subunit 11 OS=Homo sapiens GN=PSMD11 PE=1 SV=3	55.67	423.14	10	prot02283	0	0	0	0		0	0		0	0	0	0
PPIB_HUMAN		55.65	1105.41	39	prot02228				0		0	0		0	0	0	0		0	0	0					0	0
CD276_HUMAN	CD276 antigen OS=Homo sapiens GN=CD276 PE=1 SV=1	55.54	106.5	2	prot00456													0	0
GCDH_HUMAN	Glutaryl-CoA dehydrogenase, mitochondrial OS=Homo sapiens GN=GCDH PE=1 SV=1	55.38	157.66	5	prot01090																																												0
FERM2_HUMAN	Fermitin family homolog 2 OS=Homo sapiens GN=FERMT2 PE=1 SV=1	55.37	165.17	5	prot00999									0	0			0	0	0
DYH7_HUMAN		55.2	471.181	17	prot00816				0										0						0													0	0	0				0	0		0
NDUAD_HUMAN	NADH dehydrogenase [ubiquinone] 1 alpha subcomplex subunit 13 OS=Homo sapiens GN=NDUFA13 PE=1 SV=3	55.17	55.17	1	prot01884				0
SC11A_HUMAN	Signal peptidase complex catalytic subunit SEC11A OS=Homo sapiens GN=SEC11A PE=1 SV=1	55.13	305.15	10	prot02668									0	0	0	0						0																					0
RAB28_HUMAN		55.11	1851.39	54	prot02353	0	0	0	0	0	0	0	0	0	0	0	0					0	0	0	0	0	0				0	0	0	0	0	0	0	0				0		0	0			0	0
E2AK2_HUMAN	Interferon-induced, double-stranded RNA-activated protein kinase OS=Homo sapiens GN=EIF2AK2 PE=1 SV=2	55.07	180.69	5	prot00829					0	0		0				0	0
FHL2_HUMAN	Four and a half LIM domains protein 2 OS=Homo sapiens GN=FHL2 PE=1 SV=3	55.06	504.46	13	prot01002		0	0	0	0	0	0	0	0	0	0	0	0	0
ALDOA_HUMAN	Fructose-bisphosphate aldolase A OS=Homo sapiens GN=ALDOA PE=1 SV=2	55.05	742.268	23	prot00140	0	0		0	0	0		0	0																										0				0	0			0	0
STAT1_HUMAN	Signal transducer and activator of transcription 1-alpha/beta OS=Homo sapiens GN=STAT1 PE=1 SV=2	54.98	951.07	23	prot02877	0	0	0	0	0	0	0	0	0	0	0	0	0	0				0				0							0	0
DC1L1_HUMAN	Cytoplasmic dynein 1 light intermediate chain 1 OS=Homo sapiens GN=DYNC1LI1 PE=1 SV=3	54.97	75.25	2	prot00693													0
PNO1_HUMAN	RNA-binding protein PNO1 OS=Homo sapiens GN=PNO1 PE=1 SV=1	54.96	132.95	3	prot02211					0		0							0
ARP3B_HUMAN	Actin-related protein 3B OS=Homo sapiens GN=ACTR3B PE=2 SV=1	54.94	332.25	7	prot00234					0	0	0	0					0	0
SP16H_HUMAN	FACT complex subunit SPT16 OS=Homo sapiens GN=SUPT16H PE=1 SV=1	54.88	1150.61	32	prot02797				0	0		0	0	0	0		0			0		0					0								0					0	0								0
SHRM3_HUMAN	Protein Shroom3 OS=Homo sapiens GN=SHROOM3 PE=1 SV=2	54.77	1517.62	51	prot02737						0	0	0		0					0	0	0	0	0	0					0	0	0	0			0		0	0	0	0		0	0	0		0
MYH15_HUMAN	Myosin-15 OS=Homo sapiens GN=MYH15 PE=1 SV=5	54.7337	218.036	8	prot01824			0				0											0											0	0
AP2A2_HUMAN	AP-2 complex subunit alpha-2 OS=Homo sapiens GN=AP2A2 PE=1 SV=2	54.71	352.59	9	prot00189		0						0		0	0	0	0	0	0
FZD8_HUMAN	Frizzled-8 OS=Homo sapiens GN=FZD8 PE=1 SV=1	54.71	384.3	9	prot01060																0					0	0	0	0
TNIK_HUMAN		54.71	320.34	9	prot03118		0						0	0	0	0	0		0	0
SOAT1_HUMAN	Sterol O-acyltransferase 1 OS=Homo sapiens GN=SOAT1 PE=1 SV=3	54.62	78.07	2	prot02790													0	0
PRPK_HUMAN	TP53-regulating kinase OS=Homo sapiens GN=TP53RK PE=1 SV=2	54.6	382.97	11	prot02266																		0																									0
RAP1B_HUMAN	Ras-related protein Rap-1b OS=Homo sapiens GN=RAP1B PE=1 SV=1	54.6	89.74	2	prot02387	0									0
SURF6_HUMAN	Surfeit locus protein 6 OS=Homo sapiens GN=SURF6 PE=1 SV=3	54.57	620.627	20	prot02910		0	0						0	0	0	0																																0
MET_HUMAN	Hepatocyte growth factor receptor OS=Homo sapiens GN=MET PE=1 SV=4	54.44	149.17	4	prot01733													0	0							0
SAFB1_HUMAN	Scaffold attachment factor B1 OS=Homo sapiens GN=SAFB PE=1 SV=4	54.42	417.43	13	prot02654
NOL6_HUMAN	Nucleolar protein 6 OS=Homo sapiens GN=NOL6 PE=1 SV=2	54.4	113.33	3	prot01934										0		0										0
TINAL_HUMAN	Tubulointerstitial nephritis antigen-like OS=Homo sapiens GN=TINAGL1 PE=1 SV=1	54.37	106.36	3	prot03071										0	0	0
PRS10_HUMAN	26S protease regulatory subunit 10B OS=Homo sapiens GN=PSMC6 PE=1 SV=1	54.36	306.43	9	prot02270		0		0		0	0	0	0						0	0
TES_HUMAN	Testin OS=Homo sapiens GN=TES PE=1 SV=1	54.33	107.26	3	prot03025													0	0		0
SPTC2_HUMAN	Serine palmitoyltransferase 2 OS=Homo sapiens GN=SPTLC2 PE=1 SV=1	54.3	380.86	9	prot02828				0	0	0	0	0		0	0	0		0
HLAF_HUMAN	HLA class I histocompatibility antigen, alpha chain F OS=Homo sapiens GN=HLA-F PE=2 SV=3	54.28	54.28	1	prot01264													0
RHOA_HUMAN	Transforming protein RhoA OS=Homo sapiens GN=RHOA PE=1 SV=1	54.27	553.53	15	prot02446		0	0		0	0	0	0	0	0	0	0	0	0	0	0					0
1B82_HUMAN	HLA class I histocompatibility antigen, B-82 alpha chain OS=Homo sapiens GN=HLA-B PE=1 SV=1	54.11	185.47	4	prot00021																0					0									0
SEM3F_HUMAN	Semaphorin-3F OS=Homo sapiens GN=SEMA3F PE=2 SV=2	54.1	782.9	23	prot02697					0	0	0			0	0		0	0			0	0			0	0		0						0		0
RFA1_HUMAN	Replication protein A 70 kDa DNA-binding subunit OS=Homo sapiens GN=RPA1 PE=1 SV=2	54.08	374.35	11	prot02431	0																																		0
MA7D1_HUMAN	MAP7 domain-containing protein 1 OS=Homo sapiens GN=MAP7D1 PE=1 SV=1	53.87	577.42	17	prot01673													0					0	0				0												0				0			0	0
NAT10_HUMAN	N-acetyltransferase 10 OS=Homo sapiens GN=NAT10 PE=1 SV=2	53.82	187.91	5	prot01863						0		0			0		0		0
SRS11_HUMAN	Serine/arginine-rich splicing factor 11 OS=Homo sapiens GN=SRSF11 PE=1 SV=1	53.74	240.83	7	prot02858			0	0		0			0		0		0	0
RL10L_HUMAN	60S ribosomal protein L10-like OS=Homo sapiens GN=RPL10L PE=1 SV=3	53.73	608.45	19	prot02461		0				0	0	0	0	0	0	0	0	0		0					0	0
CTGF_HUMAN	Connective tissue growth factor OS=Homo sapiens GN=CTGF PE=1 SV=2	53.67	638.79	16	prot00650					0	0	0	0	0	0	0	0	0	0	0	0					0	0	0	0
HS105_HUMAN	Heat shock protein 105 kDa OS=Homo sapiens GN=HSPH1 PE=1 SV=1	53.6	368.16	13	prot01295						0	0							0			0					0																	0	0
OASL_HUMAN	2'-5'-oligoadenylate synthase-like protein OS=Homo sapiens GN=OASL PE=1 SV=2	53.57	228.41	6	prot01991								0						0
GOGB1_HUMAN	Golgin subfamily B member 1 OS=Homo sapiens GN=GOLGB1 PE=1 SV=2	53.3137	1242.71	39	prot01143	0	0	0	0	0	0	0	0		0	0		0	0	0	0	0	0	0	0	0	0	0	0	0		0	0	0	0
DIAP1_HUMAN	Protein diaphanous homolog 1 OS=Homo sapiens GN=DIAPH1 PE=1 SV=2	53.28	123.84	3	prot00753						0							0	0
PEPL_HUMAN	Periplakin OS=Homo sapiens GN=PPL PE=1 SV=4	53.2773	297.068	8	prot02118							0		0	0							0	0											0	0
CUL4B_HUMAN	Cullin-4B OS=Homo sapiens GN=CUL4B PE=1 SV=4	53.19	197.48	6	prot00663					0		0					0			0	0
K319L_HUMAN	Dyslexia-associated protein KIAA0319-like protein OS=Homo sapiens GN=KIAA0319L PE=1 SV=2	53.1	349.37	11	prot01481																						0
PHP14_HUMAN	14 kDa phosphohistidine phosphatase OS=Homo sapiens GN=PHPT1 PE=1 SV=1	53.07	536.38	14	prot02150	0	0	0	0	0	0			0	0	0	0	0	0	0	0
PARK7_HUMAN		52.99	505.4	16	prot02060	0	0	0	0	0	0	0	0	0		0	0		0
YES_HUMAN	Tyrosine-protein kinase Yes OS=Homo sapiens GN=YES1 PE=1 SV=3	52.96	120.57	3	prot03327													0
BMX_HUMAN	Cytoplasmic tyrosine-protein kinase BMX OS=Homo sapiens GN=BMX PE=1 SV=1	52.92	728.57	20	prot00334			0	0		0	0	0	0	0	0	0					0								0
KT33B_HUMAN	Keratin, type I cuticular Ha3-II OS=Homo sapiens GN=KRT33B PE=1 SV=3	52.89	52.89	1	prot01561									0
PDP1_HUMAN	[Pyruvate dehydrogenase [acetyl-transferring]]-phosphatase 1, mitochondrial OS=Homo sapiens GN=PDP1 PE=1 SV=3	52.79	84.74	2	prot02111													0	0
CA2D1_HUMAN	Voltage-dependent calcium channel subunit alpha-2/delta-1 OS=Homo sapiens GN=CACNA2D1 PE=1 SV=3	52.75	128.95	3	prot00366													0	0		0
EXD2_HUMAN	Exonuclease 3'-5' domain-containing protein 2 OS=Homo sapiens GN=EXD2 PE=1 SV=2	52.62	149.12	4	prot00941		0					0		0		0
PUR8_HUMAN	Adenylosuccinate lyase OS=Homo sapiens GN=ADSL PE=1 SV=2	52.53	461.29	12	prot02319					0			0			0		0	0	0						0		0						0	0
RN123_HUMAN	E3 ubiquitin-protein ligase RNF123 OS=Homo sapiens GN=RNF123 PE=1 SV=1	52.51	197.44	5	prot02526	0			0		0							0	0
GNA13_HUMAN	Guanine nucleotide-binding protein subunit alpha-13 OS=Homo sapiens GN=GNA13 PE=1 SV=2	52.46	1045.9	30	prot01125	0	0	0	0	0	0	0	0	0	0							0		0	0								0	0		0					0
NFXL1_HUMAN	NF-X1-type zinc finger protein NFXL1 OS=Homo sapiens GN=NFXL1 PE=1 SV=2	52.35	89.43	2	prot01914																		0
SPCS3_HUMAN	Signal peptidase complex subunit 3 OS=Homo sapiens GN=SPCS3 PE=1 SV=1	52.34	143.62	3	prot02809										0	0		0
RN170_HUMAN	E3 ubiquitin-protein ligase RNF170 OS=Homo sapiens GN=RNF170 PE=1 SV=2	52.27	143.54	4	prot02527					0		0		0		0
MRP_HUMAN	MARCKS-related protein OS=Homo sapiens GN=MARCKSL1 PE=1 SV=2	52.23	224.2	5	prot01788	0			0			0		0	0
LARP1_HUMAN	La-related protein 1 OS=Homo sapiens GN=LARP1 PE=1 SV=2	52.15	346.73	10	prot01578																		0
SRCAP_HUMAN	Helicase SRCAP OS=Homo sapiens GN=SRCAP PE=1 SV=3	52.11	725.757	26	prot02841										0			0	0	0	0
UHRF2_HUMAN	E3 ubiquitin-protein ligase UHRF2 OS=Homo sapiens GN=UHRF2 PE=1 SV=1	52.06	1024.73	31	prot03236																	0		0	0	0	0	0			0							0		0	0			0	0				0
WDR43_HUMAN	WD repeat-containing protein 43 OS=Homo sapiens GN=WDR43 PE=1 SV=3	51.9837	463.031	14	prot03295																				0				0	0		0	0	0	0
NAA16_HUMAN	N-alpha-acetyltransferase 16, NatA auxiliary subunit OS=Homo sapiens GN=NAA16 PE=1 SV=2	51.96	105.094	3	prot01857									0				0	0
RRP12_HUMAN	RRP12-like protein OS=Homo sapiens GN=RRP12 PE=1 SV=2	51.9537	180.705	5	prot02562										0				0			0	0															0
SYNE1_HUMAN	Nesprin-1 OS=Homo sapiens GN=SYNE1 PE=1 SV=4	51.8837	592.248	20	prot02935			0			0	0	0	0		0	0	0	0	0							0		0	0			0		0
EXOC5_HUMAN	Exocyst complex component 5 OS=Homo sapiens GN=EXOC5 PE=1 SV=1	51.86	492.85	15	prot00945																											0											0	0				0	0
RPR1A_HUMAN	Regulation of nuclear pre-mRNA domain-containing protein 1A OS=Homo sapiens GN=RPRD1A PE=1 SV=1	51.83	501.01	15	prot02557																																			0					0				0
RBM28_HUMAN	RNA-binding protein 28 OS=Homo sapiens GN=RBM28 PE=1 SV=3	51.8	143.28	4	prot02403			0						0		0	0
SUCO_HUMAN	SUN domain-containing ossification factor OS=Homo sapiens GN=SUCO PE=1 SV=1	51.79	155.51	4	prot02903										0	0	0					0
ZY11B_HUMAN		51.77	1260.08	40	prot03378				0	0	0	0	0	0	0	0	0	0	0		0				0	0	0	0			0			0		0	0	0		0				0	0				0
SPTN2_HUMAN	Spectrin beta chain, non-erythrocytic 2 OS=Homo sapiens GN=SPTBN2 PE=1 SV=3	51.7412	473.927	15	prot02830	0		0	0			0	0	0	0		0
LRRF1_HUMAN	Leucine-rich repeat flightless-interacting protein 1 OS=Homo sapiens GN=LRRFIP1 PE=1 SV=2	51.71	133.48	3	prot01645														0							0	0
NFH_HUMAN	Neurofilament heavy polypeptide OS=Homo sapiens GN=NEFH PE=1 SV=4	51.7012	202.271	5	prot01908	0		0					0	0																					0
AP3D1_HUMAN	AP-3 complex subunit delta-1 OS=Homo sapiens GN=AP3D1 PE=1 SV=1	51.59	202.25	5	prot00195				0	0			0							0															0
BCR_HUMAN	Breakpoint cluster region protein OS=Homo sapiens GN=BCR PE=1 SV=2	51.53	818.795	27	prot00319									0	0		0		0		0	0	0		0										0									0	0			0	0
ABLM1_HUMAN	Actin-binding LIM protein 1 OS=Homo sapiens GN=ABLIM1 PE=1 SV=3	51.45	386.427	10	prot00058					0	0		0	0			0																	0	0
PPGB_HUMAN	Lysosomal protective protein OS=Homo sapiens GN=CTSA PE=1 SV=2	51.3	242.66	6	prot02226					0	0	0	0					0	0
ERBB2_HUMAN	Receptor tyrosine-protein kinase erbB-2 OS=Homo sapiens GN=ERBB2 PE=1 SV=1	51.29	234.06	7	prot00913																0					0			0
NIBL1_HUMAN	Niban-like protein 1 OS=Homo sapiens GN=FAM129B PE=1 SV=3	51.27	293.41	9	prot01919	0	0	0	0	0	0	0						0
OXA1L_HUMAN	Mitochondrial inner membrane protein OXA1L OS=Homo sapiens GN=OXA1L PE=1 SV=3	51.12	1640.39	56	prot02023							0						0					0		0	0	0	0	0	0	0			0	0		0					0		0	0			0	0
KC1E_HUMAN	Casein kinase I isoform epsilon OS=Homo sapiens GN=CSNK1E PE=1 SV=1	51.1	392.394	12	prot01495															0		0	0					0		0				0	0						0
GDF15_HUMAN	Growth/differentiation factor 15 OS=Homo sapiens GN=GDF15 PE=2 SV=3	51.07	496.4	15	prot01094																	0	0			0	0	0	0
ZO1_HUMAN		51.04	284.97	9	prot03373																	0													0
EPHA8_HUMAN	Ephrin type-A receptor 8 OS=Homo sapiens GN=EPHA8 PE=1 SV=2	50.99	362.54	8	prot00904					0								0	0	0	0					0	0
AK17A_HUMAN	A-kinase anchor protein 17A OS=Homo sapiens GN=AKAP17A PE=1 SV=2	50.91	464.534	14	prot00126	0	0	0	0	0					0	0	0	0	0
FAT4_HUMAN	Protocadherin Fat 4 OS=Homo sapiens GN=FAT4 PE=1 SV=2	50.88	283.481	9	prot00984					0	0			0		0	0	0	0
U520_HUMAN	U5 small nuclear ribonucleoprotein 200 kDa helicase OS=Homo sapiens GN=SNRNP200 PE=1 SV=2	50.78	257.64	8	prot03208			0	0	0					0	0	0	0	0
AT2A1_HUMAN	Sarcoplasmic/endoplasmic reticulum calcium ATPase 1 OS=Homo sapiens GN=ATP2A1 PE=1 SV=1	50.76	249.3	7	prot00261		0	0	0					0	0	0	0
AGM1_HUMAN	Phosphoacetylglucosamine mutase OS=Homo sapiens GN=PGM3 PE=1 SV=1	50.72	455.5	14	prot00113																																							0				0	0
TMED3_HUMAN	Transmembrane emp24 domain-containing protein 3 OS=Homo sapiens GN=TMED3 PE=1 SV=1	50.7	188.53	5	prot03098									0		0	0	0	0
TRIP4_HUMAN		50.69	956.664	40	prot03168	0	0	0					0	0			0			0		0	0	0		0	0	0	0					0	0	0	0		0								0
PRP8_HUMAN	Pre-mRNA-processing-splicing factor 8 OS=Homo sapiens GN=PRPF8 PE=1 SV=2	50.53	572.157	18	prot02263	0	0	0	0								0		0				0
EOGT_HUMAN	EGF domain-specific O-linked N-acetylglucosamine transferase OS=Homo sapiens GN=EOGT PE=1 SV=1	50.51	177.18	5	prot00896									0	0	0		0	0
HMOX2_HUMAN	Heme oxygenase 2 OS=Homo sapiens GN=HMOX2 PE=1 SV=2	50.51	229.39	7	prot01272					0	0	0						0		0	0
SC31A_HUMAN	Protein transport protein Sec31A OS=Homo sapiens GN=SEC31A PE=1 SV=3	50.45	217.67	7	prot02675	0	0	0				0			0		0	0
PUR9_HUMAN	Bifunctional purine biosynthesis protein PURH OS=Homo sapiens GN=ATIC PE=1 SV=3	50.41	176.62	5	prot02320	0	0			0	0							0
DD19B_HUMAN	ATP-dependent RNA helicase DDX19B OS=Homo sapiens GN=DDX19B PE=1 SV=1	50.37	177.42	6	prot00710													0
GCN1L_HUMAN	Translational activator GCN1 OS=Homo sapiens GN=GCN1L1 PE=1 SV=6	50.36	527.96	16	prot01092																	0	0												0							0		0					0
RAB12_HUMAN	Ras-related protein Rab-12 OS=Homo sapiens GN=RAB12 PE=1 SV=3	50.34	256.371	7	prot02344													0
LIPA1_HUMAN		50.33	612.53	20	prot01604		0	0	0	0	0	0	0	0	0	0	0		0	0	0										0					0
ITB5_HUMAN	Integrin beta-5 OS=Homo sapiens GN=ITGB5 PE=1 SV=1	50.32	95.04	2	prot01411													0	0
RPA1_HUMAN	DNA-directed RNA polymerase I subunit RPA1 OS=Homo sapiens GN=POLR1A PE=1 SV=2	50.31	130.18	4	prot02547
SC65_HUMAN	Synaptonemal complex protein SC65 OS=Homo sapiens GN=P3H4 PE=1 SV=1	50.29	230.89	7	prot02679	0	0		0					0	0	0	0
RT05_HUMAN	28S ribosomal protein S5, mitochondrial OS=Homo sapiens GN=MRPS5 PE=1 SV=2	50.25	357.22	10	prot02604											0	0
OTOAN_HUMAN	Otoancorin OS=Homo sapiens GN=OTOA PE=1 SV=1	50.24	73.26	2	prot02017	0								0
[truncated: 148 more columns]

## Sheet: - TNFalpha - ascorbate
	ProtName	best_protein_score	sum_score	No samples in which prot was identified	number of proteins = 3379	Katja_Exp3_Sample3_1	Katja_Exp3_Sample3_1_R	Katja_Exp3_Sample3_2	Katja_Exp3_Sample3_2_R	Katja_Exp3_Sample3_3	Katja_Exp3_Sample3_3_R	Katja_Exp3_Sample3_4	Katja_Exp3_Sample3_4_R	Katja_Exp3_Sample3_5	Katja_Exp3_Sample3_5_R	Katja_Exp3_Sample3_6	Katja_Exp3_Sample3_6_R	Katja_Exp3_Sample3_7	Katja_Exp3_Sample3_7_R	Katja_Exp3_Sample3_8	Katja_Exp3_Sample3_8_R	Katja_Exp4_Sample4_1	Katja_Exp4_Sample4_1_R	Katja_Exp4_Sample4_2	Katja_Exp4_Sample4_2_R	Katja_Exp4_Sample4_3	Katja_Exp4_Sample4_3_R	Katja_Exp4_Sample4_4	Katja_Exp4_Sample4_4_R	Katja_Exp4_Sample4_5	Katja_Exp4_Sample4_5_R	Katja_Exp4_Sample4_6	Katja_Exp4Sample4_6_R	Katja_Exp4_Sample4_7	Katja_Exp4_Sample4_7_R	Katja_Exp4_Sample4_8	Katja_Exp4_Sample4_8_R	Katja_Exp5_Sample5_1a	Katja_Exp5_Sample5_1a_R	Katja_Exp5_Sample5_1b	Katja_Exp5_Sample5_1b_R	Katja_Exp5_Sample5_2a	Katja_Exp5_Sample5_2a_R	Katja_Exp5_Sample5_2b	Katja_Exp5_Sample5_2b_R	Katja_Exp5_Sample5_3a	Katja_Exp5_Sample5_3a_R	Katja_Exp5_Sample5_3b	Katja_Exp5_Sample5_3b_R
1433B_HUMAN	14-3-3 protein beta/alpha OS=Homo sapiens GN=YWHAB PE=1 SV=3	180.77	445.67	5	prot00002									0				0	0							0	0
1433F_HUMAN	14-3-3 protein eta OS=Homo sapiens GN=YWHAH PE=1 SV=4	87.12	601.33	10	prot00004							0						0	0			0	0											0
1433G_HUMAN	14-3-3 protein gamma OS=Homo sapiens GN=YWHAG PE=1 SV=2	85.02	986.9	19	prot00005	0	0	0	0		0	0		0	0	0	0		0			0	0											0	0									0
1433S_HUMAN	14-3-3 protein sigma OS=Homo sapiens GN=SFN PE=1 SV=1	75.08	2011.69	53	prot00006	0		0	0			0		0	0	0		0	0			0	0		0	0	0							0	0	0	0	0	0	0				0	0				0
1433T_HUMAN	14-3-3 protein theta OS=Homo sapiens GN=YWHAQ PE=1 SV=1	183.4	3739.23	60	prot00007	0	0	0	0	0	0	0	0	0	0	0	0	0	0	0	0	0	0		0	0	0							0	0	0	0	0	0	0					0				0
1433Z_HUMAN	14-3-3 protein zeta/delta OS=Homo sapiens GN=YWHAZ PE=1 SV=1	210.64	1635.78	15	prot00008	0	0	0	0	0	0	0	0	0	0	0	0	0	0	0
1A32_HUMAN	HLA class I histocompatibility antigen, A-32 alpha chain OS=Homo sapiens GN=HLA-A PE=1 SV=2	127.92	229.08	3	prot00011
1A33_HUMAN	HLA class I histocompatibility antigen, A-33 alpha chain OS=Homo sapiens GN=HLA-A PE=1 SV=3	142.31	540.33	6	prot00012													0	0	0	0
1A36_HUMAN	HLA class I histocompatibility antigen, A-36 alpha chain OS=Homo sapiens GN=HLA-A PE=1 SV=1	198.62	468.37	3	prot00013														0	0	0
1A69_HUMAN	HLA class I histocompatibility antigen, A-69 alpha chain OS=Homo sapiens GN=HLA-A PE=1 SV=2	238.22	428.07	2	prot00014													0	0
1A80_HUMAN	HLA class I histocompatibility antigen, A-80 alpha chain OS=Homo sapiens GN=HLA-A PE=1 SV=1	173.53	198.344	2	prot00016													0					0
1B50_HUMAN	HLA class I histocompatibility antigen, B-50 alpha chain OS=Homo sapiens GN=HLA-B PE=1 SV=1	63.13	234.28	5	prot00017														0								0
1B78_HUMAN	HLA class I histocompatibility antigen, B-78 alpha chain OS=Homo sapiens GN=HLA-B PE=1 SV=1	59.04	59.04	1	prot00019														0
1B81_HUMAN	HLA class I histocompatibility antigen, B-81 alpha chain OS=Homo sapiens GN=HLA-B PE=1 SV=1	108.79	186.82	3	prot00020													0	0								0
1B82_HUMAN	HLA class I histocompatibility antigen, B-82 alpha chain OS=Homo sapiens GN=HLA-B PE=1 SV=1	54.11	185.47	4	prot00021																0					0									0
1C01_HUMAN	HLA class I histocompatibility antigen, Cw-1 alpha chain OS=Homo sapiens GN=HLA-C PE=1 SV=1	78.02	78.02	1	prot00022													0
1C03_HUMAN	HLA class I histocompatibility antigen, Cw-3 alpha chain OS=Homo sapiens GN=HLA-C PE=1 SV=2	62.54	62.54	1	prot00023														0
1C05_HUMAN	HLA class I histocompatibility antigen, Cw-5 alpha chain OS=Homo sapiens GN=HLA-C PE=1 SV=1	85.97	85.97	1	prot00024														0
1C08_HUMAN	HLA class I histocompatibility antigen, Cw-8 alpha chain OS=Homo sapiens GN=HLA-C PE=1 SV=1	78.2	182.51	3	prot00025																0					0	0
1C12_HUMAN	HLA class I histocompatibility antigen, Cw-12 alpha chain OS=Homo sapiens GN=HLA-C PE=1 SV=2	153.51	950.81	17	prot00026																		0			0	0	0						0	0	0	0												0
1C17_HUMAN	HLA class I histocompatibility antigen, Cw-17 alpha chain OS=Homo sapiens GN=HLA-C PE=1 SV=1	74.67	571.06	11	prot00028			0		0	0	0	0			0	0			0								0
1C18_HUMAN	HLA class I histocompatibility antigen, Cw-18 alpha chain OS=Homo sapiens GN=HLA-C PE=1 SV=1	68.89	582.9	13	prot00029		0	0	0	0	0	0								0						0								0
2AAA_HUMAN	Serine/threonine-protein phosphatase 2A 65 kDa regulatory subunit A alpha isoform OS=Homo sapiens GN=PPP2R1A PE=1 SV=4	130.85	917.7	19	prot00031	0			0	0	0	0	0			0	0	0	0																									0	0			0	0
2ABA_HUMAN	Serine/threonine-protein phosphatase 2A 55 kDa regulatory subunit B alpha isoform OS=Homo sapiens GN=PPP2R2A PE=1 SV=1	65.49	490.87	14	prot00033		0	0		0	0		0	0	0	0	0	0	0	0	0
4F2_HUMAN	4F2 cell-surface antigen heavy chain OS=Homo sapiens GN=SLC3A2 PE=1 SV=3	278.89	3170.07	41	prot00036	0	0	0	0	0	0	0	0		0	0	0	0	0	0	0	0	0			0	0		0						0					0				0
5NTD_HUMAN	5'-nucleotidase OS=Homo sapiens GN=NT5E PE=1 SV=1	253.73	505.92	3	prot00037													0	0	0
6PGD_HUMAN	6-phosphogluconate dehydrogenase, decarboxylating OS=Homo sapiens GN=PGD PE=1 SV=3	144.99	2443.39	36	prot00038	0	0	0	0	0	0	0	0	0	0	0	0	0	0	0	0	0	0	0		0		0	0					0	0
A4_HUMAN	Amyloid beta A4 protein OS=Homo sapiens GN=APP PE=1 SV=3	392.83	5127.11	45	prot00041	0	0	0	0	0	0	0	0	0	0	0	0	0	0	0	0	0	0	0	0	0	0					0		0	0							0
AAK1_HUMAN	AP2-associated protein kinase 1 OS=Homo sapiens GN=AAK1 PE=1 SV=3	89.11	1779.96	42	prot00043									0			0					0	0	0	0	0		0	0	0	0	0	0	0	0		0			0	0				0				0
ABCE1_HUMAN	ATP-binding cassette sub-family E member 1 OS=Homo sapiens GN=ABCE1 PE=1 SV=1	70.61	510.07	12	prot00052	0		0	0		0	0	0	0	0	0	0	0	0
ABCF2_HUMAN	ATP-binding cassette sub-family F member 2 OS=Homo sapiens GN=ABCF2 PE=1 SV=2	85.43	3649.48	92	prot00054	0	0	0	0	0	0	0	0	0	0	0	0	0	0	0	0	0	0	0	0	0	0	0	0	0	0	0	0	0	0	0	0	0	0	0	0	0	0	0	0	0	0	0	0
ABLM1_HUMAN	Actin-binding LIM protein 1 OS=Homo sapiens GN=ABLIM1 PE=1 SV=3	51.45	386.427	10	prot00058					0	0		0	0			0																	0	0
ACACA_HUMAN	Acetyl-CoA carboxylase 1 OS=Homo sapiens GN=ACACA PE=1 SV=2	2360.75	71300.9	96	prot00060	0	0	0	0	0	0	0	0	0	0	0	0	0	0	0	0	0	0	0	0	0	0	0	0	0	0	0	0	0	0	0	0	0	0	0	0	0	0	0	0	0	0	0	0
ACACB_HUMAN	Acetyl-CoA carboxylase 2 OS=Homo sapiens GN=ACACB PE=1 SV=3	394.97	10224.2	83	prot00061	0	0	0	0	0	0	0	0	0	0	0	0	0	0	0	0	0	0			0	0	0	0		0	0	0	0	0	0	0	0	0	0		0	0	0	0	0		0	0
ACKR3_HUMAN	Atypical chemokine receptor 3 OS=Homo sapiens GN=ACKR3 PE=1 SV=3	135.43	1378.15	22	prot00067																					0	0		0															0
ACLY_HUMAN	ATP-citrate synthase OS=Homo sapiens GN=ACLY PE=1 SV=3	139.78	3064.99	50	prot00068		0		0	0	0	0		0	0	0	0	0	0		0	0	0	0		0	0	0	0					0	0	0	0			0		0		0	0			0	0
ACON_HUMAN	Aconitate hydratase, mitochondrial OS=Homo sapiens GN=ACO2 PE=1 SV=2	72.38	586.49	13	prot00069						0																							0	0
ACOT9_HUMAN	Acyl-coenzyme A thioesterase 9, mitochondrial OS=Homo sapiens GN=ACOT9 PE=1 SV=2	76.48	2199.05	53	prot00070	0	0	0	0	0	0	0	0	0	0	0		0	0		0	0	0	0	0		0			0			0	0	0	0	0				0		0	0	0	0		0	0
ACSF3_HUMAN	Acyl-CoA synthetase family member 3, mitochondrial OS=Homo sapiens GN=ACSF3 PE=1 SV=3	70.33	504.02	11	prot00074		0		0	0	0		0	0	0	0	0
ACSL3_HUMAN	Long-chain-fatty-acid--CoA ligase 3 OS=Homo sapiens GN=ACSL3 PE=1 SV=3	126.564	859.562	15	prot00075	0	0	0	0	0	0	0	0	0	0	0	0	0	0
ACSL4_HUMAN	Long-chain-fatty-acid--CoA ligase 4 OS=Homo sapiens GN=ACSL4 PE=1 SV=2	92.62	280.78	4	prot00076						0	0					0	0
ACTB_HUMAN	Actin, cytoplasmic 1 OS=Homo sapiens GN=ACTB PE=1 SV=1	2228.84	34985.3	24	prot00077					0	0	0	0							0	0	0	0																					0
ACTBL_HUMAN	Beta-actin-like protein 2 OS=Homo sapiens GN=ACTBL2 PE=1 SV=2	586.84	29731.3	96	prot00078	0	0	0	0	0	0	0	0	0	0	0	0	0	0	0	0	0	0	0	0	0	0	0	0	0	0	0	0	0	0	0	0	0	0	0	0	0	0	0	0	0	0	0	0
ACTBM_HUMAN	Putative beta-actin-like protein 3 OS=Homo sapiens GN=POTEKP PE=5 SV=1	345.41	17190.2	96	prot00079	0	0	0	0	0	0	0	0	0	0	0	0	0	0	0	0	0	0	0	0	0	0	0	0	0	0	0	0	0	0	0	0	0	0	0	0	0	0	0	0	0	0	0	0
ACTG_HUMAN	Actin, cytoplasmic 2 OS=Homo sapiens GN=ACTG1 PE=1 SV=1	2242.58	109163	86	prot00080	0	0	0	0	0		0	0	0	0	0	0	0	0	0	0			0	0	0	0	0	0	0	0	0	0	0	0	0	0	0	0	0	0	0	0	0	0	0	0	0	0
ACTH_HUMAN	Actin, gamma-enteric smooth muscle OS=Homo sapiens GN=ACTG2 PE=1 SV=1	1074.19	1074.19	1	prot00081	0
ACTN1_HUMAN	Alpha-actinin-1 OS=Homo sapiens GN=ACTN1 PE=1 SV=2	132.65	549.53	10	prot00082						0											0	0											0	0
ACTN4_HUMAN	Alpha-actinin-4 OS=Homo sapiens GN=ACTN4 PE=1 SV=2	63	455.97	12	prot00084						0					0		0				0	0	0						0		0		0	0
ACTS_HUMAN	Actin, alpha skeletal muscle OS=Homo sapiens GN=ACTA1 PE=1 SV=1	1449.23	89694	95	prot00085		0	0	0	0	0	0	0	0	0	0	0	0	0	0	0	0	0	0	0	0	0	0	0	0	0	0	0	0	0	0	0	0	0	0	0	0	0	0	0	0	0	0	0
ADA10_HUMAN	Disintegrin and metalloproteinase domain-containing protein 10 OS=Homo sapiens GN=ADAM10 PE=1 SV=1	99.2637	1935.07	46	prot00089						0	0		0	0	0	0	0	0	0	0	0	0	0	0	0	0	0	0					0	0										0
ADA15_HUMAN	Disintegrin and metalloproteinase domain-containing protein 15 OS=Homo sapiens GN=ADAM15 PE=1 SV=4	122.44	1484.06	34	prot00090				0	0				0	0	0	0	0	0			0	0	0		0	0	0	0						0									0	0				0
ADA17_HUMAN	Disintegrin and metalloproteinase domain-containing protein 17 OS=Homo sapiens GN=ADAM17 PE=1 SV=1	63.24	293.18	8	prot00091										0	0	0	0	0	0						0
ADAM9_HUMAN	Disintegrin and metalloproteinase domain-containing protein 9 OS=Homo sapiens GN=ADAM9 PE=1 SV=1	174.59	4281.15	60	prot00093	0	0		0	0		0	0	0	0	0	0	0	0	0	0	0	0	0	0	0	0	0	0					0		0	0							0				0	0
ADAS_HUMAN	Alkyldihydroxyacetonephosphate synthase, peroxisomal OS=Homo sapiens GN=AGPS PE=1 SV=1	77.12	950.66	27	prot00094		0			0	0	0	0		0	0		0		0				0			0							0	0	0		0		0				0				0
ADRM1_HUMAN	Proteasomal ubiquitin receptor ADRM1 OS=Homo sapiens GN=ADRM1 PE=1 SV=2	102.7	4886.8	91	prot00099	0	0	0	0	0	0	0	0	0	0	0	0	0	0	0	0	0	0	0	0	0	0	0	0	0	0	0	0	0	0	0	0	0	0	0	0	0	0	0	0			0	0
ADRO_HUMAN	NADPH:adrenodoxin oxidoreductase, mitochondrial OS=Homo sapiens GN=FDXR PE=1 SV=3	145.5	1891.78	39	prot00100						0		0					0		0		0	0	0	0	0	0	0	0	0				0	0		0				0			0	0			0	0
ADT1_HUMAN	ADP/ATP translocase 1 OS=Homo sapiens GN=SLC25A4 PE=1 SV=4	221.11	3297.35	26	prot00101	0	0	0	0	0	0	0	0	0	0	0	0	0	0	0		0												0	0
ADT2_HUMAN	ADP/ATP translocase 2 OS=Homo sapiens GN=SLC25A5 PE=1 SV=7	392.97	7590.97	42	prot00102	0	0	0	0	0	0	0	0	0	0	0	0	0	0	0	0	0	0	0		0	0	0	0					0	0
ADT3_HUMAN	ADP/ATP translocase 3 OS=Homo sapiens GN=SLC25A6 PE=1 SV=4	371.91	7545.69	56	prot00103	0	0	0	0	0	0	0	0	0	0	0	0	0	0	0	0		0	0	0	0	0	0						0	0	0		0						0	0			0	0
ADT4_HUMAN	ADP/ATP translocase 4 OS=Homo sapiens GN=SLC25A31 PE=2 SV=1	117.85	2839.26	50	prot00104	0	0	0	0	0	0	0	0	0	0	0	0	0	0	0	0	0	0	0	0	0		0						0	0	0					0				0
AEDO_HUMAN	2-aminoethanethiol dioxygenase OS=Homo sapiens GN=ADO PE=1 SV=2	111.54	628.98	17	prot00106									0		0	0					0	0	0										0				0	0	0
AGM1_HUMAN	Phosphoacetylglucosamine mutase OS=Homo sapiens GN=PGM3 PE=1 SV=1	50.72	455.5	14	prot00113																																							0				0	0
AGRIN_HUMAN	Agrin OS=Homo sapiens GN=AGRN PE=1 SV=5	87.43	219.76	4	prot00115										0		0	0	0
AGRL2_HUMAN	Adhesion G protein-coupled receptor L2 OS=Homo sapiens GN=ADGRL2 PE=1 SV=2	252.704	674.405	7	prot00116													0	0	0	0					0	0
AGRL4_HUMAN	Adhesion G protein-coupled receptor L4 OS=Homo sapiens GN=ADGRL4 PE=1 SV=3	255.55	1823.12	23	prot00117					0	0	0	0	0		0	0	0	0	0	0					0	0	0	0					0
AHNK_HUMAN	Neuroblast differentiation-associated protein AHNAK OS=Homo sapiens GN=AHNAK PE=1 SV=2	655.952	8817.46	80	prot00118		0	0		0	0	0	0	0	0	0	0	0	0	0	0	0	0	0	0	0	0	0	0	0	0	0	0	0	0	0	0	0			0	0		0	0				0
AHSA1_HUMAN	Activator of 90 kDa heat shock protein ATPase homolog 1 OS=Homo sapiens GN=AHSA1 PE=1 SV=1	69.14	278.46	8	prot00120									0	0		0					0
AIMP1_HUMAN	Aminoacyl tRNA synthase complex-interacting multifunctional protein 1 OS=Homo sapiens GN=AIMP1 PE=1 SV=2	65.62	65.62	1	prot00122											0
AINX_HUMAN	Alpha-internexin OS=Homo sapiens GN=INA PE=1 SV=2	92.67	1315.32	18	prot00124	0	0		0				0			0			0	0	0	0	0			0	0	0	0					0	0
AIP_HUMAN	AH receptor-interacting protein OS=Homo sapiens GN=AIP PE=1 SV=2	70.1	151.84	4	prot00125																														0
AK17A_HUMAN	A-kinase anchor protein 17A OS=Homo sapiens GN=AKAP17A PE=1 SV=2	50.91	464.534	14	prot00126	0	0	0	0	0					0	0	0	0	0
AKA12_HUMAN	A-kinase anchor protein 12 OS=Homo sapiens GN=AKAP12 PE=1 SV=4	202.47	1017.46	18	prot00127		0		0			0	0		0	0	0	0	0	0	0
AKAP2_HUMAN	A-kinase anchor protein 2 OS=Homo sapiens GN=AKAP2 PE=1 SV=3	98.45	2475.44	51	prot00129					0	0	0	0		0	0		0	0	0	0	0			0															0	0	0		0	0			0	0
AKIP_HUMAN	Aurora kinase A-interacting protein OS=Homo sapiens GN=AURKAIP1 PE=1 SV=1	86.4	1190.29	30	prot00131	0	0	0	0													0	0	0	0		0	0	0				0	0	0	0	0							0				0
ALBU_HUMAN	Serum albumin OS=Homo sapiens GN=ALB PE=1 SV=2	227.2	6275.14	76	prot00138		0		0	0	0	0	0					0	0	0	0	0	0	0	0	0	0	0	0	0	0	0	0	0	0	0	0			0	0		0	0	0		0	0	0
ALDOA_HUMAN	Fructose-bisphosphate aldolase A OS=Homo sapiens GN=ALDOA PE=1 SV=2	55.05	742.268	23	prot00140	0	0		0	0	0		0	0																										0				0	0			0	0
ALG2_HUMAN		60.8837	3307.92	79	prot00142	0	0	0	0	0	0	0	0	0	0	0	0	0	0	0	0	0	0	0	0	0	0	0	0	0				0	0	0	0	0	0		0				0				0
AMOL2_HUMAN		59.1737	1064.89	29	prot00150					0	0	0	0	0	0	0	0	0	0	0	0		0			0	0	0	0					0	0	0	0
AMPL_HUMAN	Cytosol aminopeptidase OS=Homo sapiens GN=LAP3 PE=1 SV=3	103.2	974.35	15	prot00153		0	0	0	0	0	0	0	0	0	0	0	0	0	0	0
AMPN_HUMAN	Aminopeptidase N OS=Homo sapiens GN=ANPEP PE=1 SV=4	1086.34	8042.45	32	prot00154		0			0	0	0		0	0	0		0	0	0	0		0			0	0	0	0					0	0
AMRP_HUMAN	Alpha-2-macroglobulin receptor-associated protein OS=Homo sapiens GN=LRPAP1 PE=1 SV=1	167.64	2656.77	48	prot00155					0			0	0	0	0	0	0	0	0	0	0	0	0	0	0		0	0					0	0		0			0					0				0
ANAG_HUMAN	Alpha-N-acetylglucosaminidase OS=Homo sapiens GN=NAGLU PE=1 SV=2	61.55	145.59	4	prot00161																		0
ANO6_HUMAN	Anoctamin-6 OS=Homo sapiens GN=ANO6 PE=1 SV=2	109.7	565.86	10	prot00171													0	0	0						0	0	0	0
ANTR1_HUMAN	Anthrax toxin receptor 1 OS=Homo sapiens GN=ANTXR1 PE=1 SV=2	87.36	385.71	7	prot00179																					0	0	0
ANTR2_HUMAN		71.45	262.55	6	prot00180					0								0	0	0	0
ANXA1_HUMAN	Annexin A1 OS=Homo sapiens GN=ANXA1 PE=1 SV=2	987.42	11413.3	73	prot00182	0	0	0	0	0	0	0	0	0	0	0	0	0	0	0	0	0	0			0	0	0	0					0	0				0	0	0			0	0	0	0	0	0
ANXA2_HUMAN	Annexin A2 OS=Homo sapiens GN=ANXA2 PE=1 SV=2	1691.59	49626.4	96	prot00183	0	0	0	0	0	0	0	0	0	0	0	0	0	0	0	0	0	0	0	0	0	0	0	0	0	0	0	0	0	0	0	0	0	0	0	0	0	0	0	0	0	0	0	0
ANXA5_HUMAN	Annexin A5 OS=Homo sapiens GN=ANXA5 PE=1 SV=2	138.89	3164.22	52	prot00186																0	0	0								0		0	0	0						0			0	0		0	0	0
ANXA6_HUMAN	Annexin A6 OS=Homo sapiens GN=ANXA6 PE=1 SV=3	130.96	2490.86	42	prot00187	0	0	0	0	0	0	0	0	0	0	0	0	0	0	0	0	0												0						0	0	0	0	0			0
AP2A1_HUMAN	AP-2 complex subunit alpha-1 OS=Homo sapiens GN=AP2A1 PE=1 SV=3	88.9	152.87	2	prot00188													0	0
AP2A2_HUMAN	AP-2 complex subunit alpha-2 OS=Homo sapiens GN=AP2A2 PE=1 SV=2	54.71	352.59	9	prot00189		0						0		0	0	0	0	0	0
AP2M1_HUMAN	AP-2 complex subunit mu OS=Homo sapiens GN=AP2M1 PE=1 SV=2	94.87	1110.1	21	prot00192	0	0		0		0		0	0	0	0	0	0	0	0	0
AP3D1_HUMAN	AP-3 complex subunit delta-1 OS=Homo sapiens GN=AP3D1 PE=1 SV=1	51.59	202.25	5	prot00195				0	0			0							0															0
AP3S1_HUMAN	AP-3 complex subunit sigma-1 OS=Homo sapiens GN=AP3S1 PE=1 SV=1	68.95	1200.82	32	prot00198						0	0		0			0			0	0																	0							0				0
APLP2_HUMAN	Amyloid-like protein 2 OS=Homo sapiens GN=APLP2 PE=1 SV=2	661.184	8181.7	50	prot00204	0	0	0	0	0	0	0	0	0	0	0	0	0	0	0	0	0				0	0	0	0					0	0	0	0
APOB_HUMAN	Apolipoprotein B-100 OS=Homo sapiens GN=APOB PE=1 SV=2	65.16	1235.36	39	prot00206						0	0	0					0	0	0	0		0		0	0	0	0	0		0	0	0	0	0	0	0								0			0
APOL2_HUMAN	Apolipoprotein L2 OS=Homo sapiens GN=APOL2 PE=1 SV=1	93.78	1453.97	36	prot00208					0	0	0	0					0		0								0	0											0	0			0					0
AR6P4_HUMAN	ADP-ribosylation factor-like protein 6-interacting protein 4 OS=Homo sapiens GN=ARL6IP4 PE=1 SV=2	184.87	4880	66	prot00212	0	0	0	0	0	0	0	0	0	0	0	0					0	0	0	0	0				0	0	0	0	0	0	0				0	0		0	0	0		0	0	0
ARC1B_HUMAN	Actin-related protein 2/3 complex subunit 1B OS=Homo sapiens GN=ARPC1B PE=1 SV=3	117.71	886.38	17	prot00215	0	0	0	0	0	0	0	0	0	0	0		0	0			0												0	0
ARF1_HUMAN	ADP-ribosylation factor 1 OS=Homo sapiens GN=ARF1 PE=1 SV=2	59.2	103.14	2	prot00216		0		0
ARF3_HUMAN	ADP-ribosylation factor 3 OS=Homo sapiens GN=ARF3 PE=1 SV=2	117.56	438.16	8	prot00217	0		0			0			0	0		0	0	0
ARF4_HUMAN	ADP-ribosylation factor 4 OS=Homo sapiens GN=ARF4 PE=1 SV=3	109.84	772.82	11	prot00218	0	0	0	0	0	0		0	0			0	0	0
ARF5_HUMAN	ADP-ribosylation factor 5 OS=Homo sapiens GN=ARF5 PE=1 SV=2	75.34	694.3	14	prot00219	0	0	0	0	0	0	0	0	0	0	0	0	0	0
ARGL1_HUMAN	Arginine and glutamate-rich protein 1 OS=Homo sapiens GN=ARGLU1 PE=1 SV=1	262.647	2200.56	21	prot00220	0	0	0	0	0	0	0	0	0	0	0	0	0	0																						0							0
ARP2_HUMAN	Actin-related protein 2 OS=Homo sapiens GN=ACTR2 PE=1 SV=1	100.17	1790.69	42	prot00232	0	0	0		0	0	0	0	0	0	0	0	0		0	0	0												0	0
ARP3_HUMAN	Actin-related protein 3 OS=Homo sapiens GN=ACTR3 PE=1 SV=3	127.81	1023.8	18	prot00233	0	0		0	0	0	0	0					0	0	0	0													0
ARP3B_HUMAN	Actin-related protein 3B OS=Homo sapiens GN=ACTR3B PE=2 SV=1	54.94	332.25	7	prot00234					0	0	0	0					0	0
ARPC2_HUMAN	Actin-related protein 2/3 complex subunit 2 OS=Homo sapiens GN=ARPC2 PE=1 SV=1	57.24	306.85	9	prot00237																		0								0	0	0	0	0
ARPC4_HUMAN	Actin-related protein 2/3 complex subunit 4 OS=Homo sapiens GN=ARPC4 PE=1 SV=3	81.42	495.22	13	prot00239			0	0			0	0																			0		0	0
ASNS_HUMAN	Asparagine synthetase [glutamine-hydrolyzing] OS=Homo sapiens GN=ASNS PE=1 SV=4	82.18	241.21	7	prot00247						0						0	0	0
ASPH_HUMAN	Aspartyl/asparaginyl beta-hydroxylase OS=Homo sapiens GN=ASPH PE=1 SV=3	1233.44	38362.3	93	prot00249	0	0	0	0	0	0	0	0	0	0	0	0	0	0	0	0	0	0	0	0	0	0	0	0	0	0	0	0	0	0	0	0	0	0	0	0	0	0	0	0	0	0	0	0
ASPM_HUMAN	Abnormal spindle-like microcephaly-associated protein OS=Homo sapiens GN=ASPM PE=1 SV=2	59.6786	256.371	7	prot00250		0	0	0				0	0
AT1A1_HUMAN	Sodium/potassium-transporting ATPase subunit alpha-1 OS=Homo sapiens GN=ATP1A1 PE=1 SV=1	342.28	8966.21	75	prot00255		0	0	0	0	0	0	0	0	0	0	0	0	0	0	0	0	0	0	0	0	0	0	0					0	0	0	0	0		0	0			0	0			0	0
AT1A2_HUMAN		162.96	567.79	10	prot00256														0								0
AT1A3_HUMAN	Sodium/potassium-transporting ATPase subunit alpha-3 OS=Homo sapiens GN=ATP1A3 PE=1 SV=3	142.04	1209.05	17	prot00257													0		0	0	0	0			0		0	0					0
AT2A1_HUMAN	Sarcoplasmic/endoplasmic reticulum calcium ATPase 1 OS=Homo sapiens GN=ATP2A1 PE=1 SV=1	50.76	249.3	7	prot00261		0	0	0					0	0	0	0
AT2A2_HUMAN	Sarcoplasmic/endoplasmic reticulum calcium ATPase 2 OS=Homo sapiens GN=ATP2A2 PE=1 SV=1	160.4	1550.2	23	prot00262	0	0	0	0		0	0	0	0	0	0	0	0	0	0							0								0
AT2C1_HUMAN	Calcium-transporting ATPase type 2C member 1 OS=Homo sapiens GN=ATP2C1 PE=1 SV=3	56.6	103.26	2	prot00266								0					0
AT8B1_HUMAN	Phospholipid-transporting ATPase IC OS=Homo sapiens GN=ATP8B1 PE=1 SV=3	60.3737	456.298	11	prot00269																					0	0	0	0
ATD3A_HUMAN	ATPase family AAA domain-containing protein 3A OS=Homo sapiens GN=ATAD3A PE=1 SV=2	104.5	3023.17	63	prot00271	0	0		0	0	0	0	0	0	0	0	0		0	0	0	0				0		0													0	0	0	0	0		0	0	0
ATD3B_HUMAN	ATPase family AAA domain-containing protein 3B OS=Homo sapiens GN=ATAD3B PE=1 SV=1	85.76	856.13	20	prot00272			0		0	0	0	0	0	0	0	0	0	0	0		0							0
ATF6A_HUMAN	Cyclic AMP-dependent transcription factor ATF-6 alpha OS=Homo sapiens GN=ATF6 PE=1 SV=3	335.824	2559.62	24	prot00274	0		0	0					0	0	0	0	0	0	0		0	0	0	0	0	0	0	0															0	0
ATG9A_HUMAN	Autophagy-related protein 9A OS=Homo sapiens GN=ATG9A PE=1 SV=3	76.91	658.61	14	prot00276					0		0		0				0		0							0							0			0
ATP4A_HUMAN	Potassium-transporting ATPase alpha chain 1 OS=Homo sapiens GN=ATP4A PE=2 SV=5	80.77	553.05	8	prot00280					0		0	0	0	0	0	0		0
ATP5I_HUMAN	ATP synthase subunit e, mitochondrial OS=Homo sapiens GN=ATP5I PE=1 SV=2	87.55	2871.17	62	prot00282										0							0	0	0	0					0		0	0		0	0	0	0		0	0	0	0	0	0			0	0
ATP5L_HUMAN	ATP synthase subunit g, mitochondrial OS=Homo sapiens GN=ATP5L PE=1 SV=3	97.26	817.52	14	prot00283	0	0	0	0	0	0	0	0		0	0	0	0								0								0
ATPA_HUMAN	ATP synthase subunit alpha, mitochondrial OS=Homo sapiens GN=ATP5A1 PE=1 SV=1	774.044	24906.4	94	prot00285	0	0	0	0	0	0	0	0	0	0	0	0	0	0	0	0	0	0	0	0	0	0	0	0	0	0	0	0	0	0	0	0	0	0	0	0	0	0	0	0		0	0	0
ATPB_HUMAN	ATP synthase subunit beta, mitochondrial OS=Homo sapiens GN=ATP5B PE=1 SV=3	451.15	20628.2	95	prot00286	0	0	0	0	0	0	0	0	0	0	0	0	0	0	0	0	0	0	0	0	0	0	0	0	0	0		0	0	0	0	0	0	0	0	0	0	0	0	0	0	0	0	0
ATPG_HUMAN	ATP synthase subunit gamma, mitochondrial OS=Homo sapiens GN=ATP5C1 PE=1 SV=1	65.09	433.38	9	prot00287				0	0	0	0	0			0	0	0	0
ATPK_HUMAN	ATP synthase subunit f, mitochondrial OS=Homo sapiens GN=ATP5J2 PE=1 SV=3	56.63	326.78	8	prot00288			0	0			0	0		0	0	0		0
ATPO_HUMAN	ATP synthase subunit O, mitochondrial OS=Homo sapiens GN=ATP5O PE=1 SV=1	89.5	1955.46	47	prot00289	0	0		0	0	0	0	0	0		0				0	0	0	0	0	0	0	0			0	0	0	0	0	0	0	0			0	0			0	0			0	0
ATX2L_HUMAN	Ataxin-2-like protein OS=Homo sapiens GN=ATXN2L PE=1 SV=2	93.32	3180.14	68	prot00292					0	0	0	0							0	0			0	0	0	0	0	0			0		0	0	0		0				0		0	0			0	0
AXA2L_HUMAN	Putative annexin A2-like protein OS=Homo sapiens GN=ANXA2P2 PE=5 SV=2	890.8	24114.2	92	prot00296	0	0	0	0	0	0	0	0	0	0	0	0	0	0	0	0	0	0	0	0	0	0	0	0	0	0	0	0	0	0	0	0	0	0	0	0	0	0	0	0	0	0	0	0
B3A2_HUMAN	Anion exchange protein 2 OS=Homo sapiens GN=SLC4A2 PE=1 SV=4	106.24	1020.64	16	prot00299													0	0	0	0					0	0	0	0
BABA1_HUMAN	BRISC and BRCA1-A complex member 1 OS=Homo sapiens GN=BABAM1 PE=1 SV=1	69	69	1	prot00301					0
BACH_HUMAN	Cytosolic acyl coenzyme A thioester hydrolase OS=Homo sapiens GN=ACOT7 PE=1 SV=3	97.41	868.34	21	prot00302			0	0	0	0	0	0	0	0		0	0	0				0
BAF_HUMAN	Barrier-to-autointegration factor OS=Homo sapiens GN=BANF1 PE=1 SV=1	70.81	402.29	9	prot00303	0	0		0					0	0	0	0	0	0
BAP31_HUMAN	B-cell receptor-associated protein 31 OS=Homo sapiens GN=BCAP31 PE=1 SV=3	107.03	562.747	11	prot00307		0		0			0	0	0	0	0	0	0	0	0
BASP1_HUMAN	Brain acid soluble protein 1 OS=Homo sapiens GN=BASP1 PE=1 SV=2	64.31	259.35	6	prot00310	0	0	0										0
BAX_HUMAN	Apoptosis regulator BAX OS=Homo sapiens GN=BAX PE=1 SV=1	78.22	1323.11	28	prot00311	0																0	0				0							0		0								0	0			0	0
BAZ1B_HUMAN	Tyrosine-protein kinase BAZ1B OS=Homo sapiens GN=BAZ1B PE=1 SV=2	63.3837	359.721	11	prot00313	0		0	0						0	0	0	0	0										0
BCAM_HUMAN	Basal cell adhesion molecule OS=Homo sapiens GN=BCAM PE=1 SV=2	100.58	414.27	9	prot00314													0	0	0	0					0	0	0	0
BCLF1_HUMAN	Bcl-2-associated transcription factor 1 OS=Homo sapiens GN=BCLAF1 PE=1 SV=2	128.17	1142.61	20	prot00317	0	0	0	0	0	0	0	0	0	0	0			0	0															0	0
BCR_HUMAN	Breakpoint cluster region protein OS=Homo sapiens GN=BCR PE=1 SV=2	51.53	818.795	27	prot00319									0	0		0		0		0	0	0		0										0									0	0			0	0
BMPR2_HUMAN	Bone morphogenetic protein receptor type-2 OS=Homo sapiens GN=BMPR2 PE=1 SV=2	69.2	348.59	8	prot00333							0							0							0	0		0						0
BMX_HUMAN	Cytoplasmic tyrosine-protein kinase BMX OS=Homo sapiens GN=BMX PE=1 SV=1	52.92	728.57	20	prot00334			0	0		0	0	0	0	0	0	0					0								0
BSN_HUMAN		58.3537	526.861	14	prot00346		0	0	0	0	0	0	0	0	0	0	0	0	0
BST2_HUMAN	Bone marrow stromal antigen 2 OS=Homo sapiens GN=BST2 PE=1 SV=1	173.11	380.23	5	prot00347													0	0							0	0	0
BT2A1_HUMAN	Butyrophilin subfamily 2 member A1 OS=Homo sapiens GN=BTN2A1 PE=1 SV=3	73.4937	144.967	3	prot00348													0	0	0
C170L_HUMAN	Cep170-like protein OS=Homo sapiens GN=CEP170P1 PE=5 SV=2	74.3	363.3	9	prot00356					0	0	0						0		0	0
C1QR1_HUMAN	Complement component C1q receptor OS=Homo sapiens GN=CD93 PE=1 SV=3	120.53	418.17	9	prot00357													0	0	0	0		0		0
C1TC_HUMAN	C-1-tetrahydrofolate synthase, cytoplasmic OS=Homo sapiens GN=MTHFD1 PE=1 SV=3	337.7	8955.52	90	prot00358	0		0	0	0	0	0	0	0	0	0	0	0	0	0	0	0	0	0	0	0	0	0	0		0	0	0	0	0	0	0			0	0	0	0	0	0			0	0
C1TM_HUMAN	Monofunctional C1-tetrahydrofolate synthase, mitochondrial OS=Homo sapiens GN=MTHFD1L PE=1 SV=1	174.2	2146.12	27	prot00359	0	0	0	0	0	0	0	0	0	0	0	0	0	0			0	0	0	0							0		0	0
C99L2_HUMAN	CD99 antigen-like protein 2 OS=Homo sapiens GN=CD99L2 PE=1 SV=1	94.51	1277.54	22	prot00363													0	0	0	0					0	0	0	0
CA2D1_HUMAN	Voltage-dependent calcium channel subunit alpha-2/delta-1 OS=Homo sapiens GN=CACNA2D1 PE=1 SV=3	52.75	128.95	3	prot00366													0	0		0
CAB45_HUMAN	45 kDa calcium-binding protein OS=Homo sapiens GN=SDF4 PE=1 SV=1	68.74	157.82	3	prot00367											0	0	0
CAD11_HUMAN	Cadherin-11 OS=Homo sapiens GN=CDH11 PE=2 SV=2	361.39	3578.09	24	prot00373													0	0	0	0					0	0	0	0
CAD13_HUMAN	Cadherin-13 OS=Homo sapiens GN=CDH13 PE=1 SV=1	498.45	8741.71	44	prot00374		0			0	0	0	0	0		0	0	0	0	0	0	0	0		0	0	0	0	0					0	0		0
CADH2_HUMAN	Cadherin-2 OS=Homo sapiens GN=CDH2 PE=1 SV=4	276.384	2711.84	25	prot00376							0						0	0	0	0					0	0	0	0
CADH5_HUMAN	Cadherin-5 OS=Homo sapiens GN=CDH5 PE=1 SV=5	784.73	7895.18	43	prot00379	0	0		0	0	0	0	0	0	0	0	0	0	0	0	0		0	0		0	0	0	0					0	0	0	0
CALD1_HUMAN	Caldesmon OS=Homo sapiens GN=CALD1 PE=1 SV=3	206.37	3380.81	45	prot00381	0	0	0	0	0	0	0	0	0	0	0	0	0	0	0	0	0	0				0		0					0	0									0				0
CALR_HUMAN	Calreticulin OS=Homo sapiens GN=CALR PE=1 SV=1	447.37	4968.79	18	prot00382	0	0	0	0	0	0	0	0	0	0	0	0	0	0	0	0						0							0
CALU_HUMAN		533.42	6343.54	47	prot00384	0	0	0	0	0	0	0	0	0	0	0	0	0	0	0	0	0	0	0	0	0	0	0	0			0			0								0	0	0
CALX_HUMAN		517.46	7607.7	55	prot00385	0	0	0	0	0	0	0	0	0	0	0	0	0	0	0	0	0	0	0	0	0	0	0	0	0	0	0	0	0	0	0	0							0	0
CAN1_HUMAN	Calpain-1 catalytic subunit OS=Homo sapiens GN=CAPN1 PE=1 SV=1	61.73	1302.63	36	prot00388										0	0	0		0																									0
CAN2_HUMAN		198.16	1387.37	20	prot00389	0		0	0	0	0	0	0	0	0	0	0	0	0							0								0	0
CAND1_HUMAN	Cullin-associated NEDD8-dissociated protein 1 OS=Homo sapiens GN=CAND1 PE=1 SV=2	60.4	1121.72	30	prot00390	0			0					0		0		0				0										0							0							0
CAPZB_HUMAN	F-actin-capping protein subunit beta OS=Homo sapiens GN=CAPZB PE=1 SV=4	211.04	2094.15	25	prot00395	0	0	0	0	0	0	0	0	0	0	0	0	0	0	0	0	0	0			0	0							0	0
CATA_HUMAN	Catalase OS=Homo sapiens GN=CAT PE=1 SV=3	85.09	695.01	13	prot00399					0	0	0		0	0	0																												0
CATB_HUMAN	Cathepsin B OS=Homo sapiens GN=CTSB PE=1 SV=3	112.564	1389.32	26	prot00400					0	0	0	0			0		0	0	0	0							0	0						0
CATD_HUMAN	Cathepsin D OS=Homo sapiens GN=CTSD PE=1 SV=1	94.55	362.87	5	prot00402					0	0	0						0	0
CATZ_HUMAN	Cathepsin Z OS=Homo sapiens GN=CTSZ PE=1 SV=1	178.55	4698.27	46	prot00404					0	0	0	0					0	0	0	0					0	0	0	0					0	0	0	0
CAV1_HUMAN	Caveolin-1 OS=Homo sapiens GN=CAV1 PE=1 SV=4	128.56	1223.47	23	prot00405	0	0	0	0	0	0	0	0	0	0	0	0	0	0	0	0					0	0								0						0	0			0
CAZA1_HUMAN	F-actin-capping protein subunit alpha-1 OS=Homo sapiens GN=CAPZA1 PE=1 SV=3	121.18	1345.3	18	prot00407	0	0	0	0	0	0		0	0	0	0	0	0	0
CAZA2_HUMAN	F-actin-capping protein subunit alpha-2 OS=Homo sapiens GN=CAPZA2 PE=1 SV=3	127.58	1882.03	30	prot00408	0	0	0	0	0	0	0	0	0	0	0	0					0	0	0	0						0		0	0	0
CBPD_HUMAN	Carboxypeptidase D OS=Homo sapiens GN=CPD PE=1 SV=2	215.47	1617.48	14	prot00411					0	0	0	0					0	0	0	0													0	0
CC50A_HUMAN	Cell cycle control protein 50A OS=Homo sapiens GN=TMEM30A PE=1 SV=1	145.95	1533.27	29	prot00431	0		0		0	0	0	0	0	0	0	0	0	0	0	0		0			0	0	0	0					0	0	0	0
CCAR2_HUMAN	Cell cycle and apoptosis regulator protein 2 OS=Homo sapiens GN=CCAR2 PE=1 SV=2	194.37	2556.08	36	prot00435	0	0	0	0	0	0	0	0	0	0	0	0	0	0		0					0							0		0	0		0		0	0			0				0
CCD47_HUMAN	Coiled-coil domain-containing protein 47 OS=Homo sapiens GN=CCDC47 PE=1 SV=1	217.984	5242.68	79	prot00439	0	0	0	0	0	0	0	0	0	0	0	0	0	0	0	0	0	0	0	0	0	0	0	0	0	0	0	0	0	0	0	0	0	0	0	0	0	0	0				0	0
CCPG1_HUMAN		148.56	1406.11	28	prot00451	0	0	0		0	0	0	0	0	0	0	0	0	0			0	0	0																0	0			0					0
CD109_HUMAN	CD109 antigen OS=Homo sapiens GN=CD109 PE=1 SV=2	1519.9	6837.5	22	prot00453		0			0	0	0		0	0	0	0	0	0	0	0					0	0		0
CD166_HUMAN	CD166 antigen OS=Homo sapiens GN=ALCAM PE=1 SV=2	204.37	632.73	5	prot00454													0	0	0	0						0
CD276_HUMAN	CD276 antigen OS=Homo sapiens GN=CD276 PE=1 SV=1	55.54	106.5	2	prot00456													0	0
CD44_HUMAN	CD44 antigen OS=Homo sapiens GN=CD44 PE=1 SV=3	733.21	4163.84	26	prot00458						0		0					0	0	0	0					0	0	0	0
CD99_HUMAN	CD99 antigen OS=Homo sapiens GN=CD99 PE=1 SV=1	85.45	2357.16	50	prot00460							0			0				0	0	0		0		0	0	0	0	0									0		0	0			0					0
CDC37_HUMAN	Hsp90 co-chaperone Cdc37 OS=Homo sapiens GN=CDC37 PE=1 SV=1	135.72	1330.26	19	prot00463	0	0	0	0	0	0	0	0	0	0	0	0	0	0				0
CDC42_HUMAN	Cell division control protein 42 homolog OS=Homo sapiens GN=CDC42 PE=1 SV=2	124.29	4070.3	64	prot00464	0	0		0	0	0	0	0	0	0	0	0	0	0	0	0	0	0			0	0	0	0											0				0					0
CDK1_HUMAN	Cyclin-dependent kinase 1 OS=Homo sapiens GN=CDK1 PE=1 SV=3	113.69	3310.66	57	prot00465	0	0	0	0	0	0	0	0	0	0	0	0	0	0	0	0	0	0	0		0	0	0	0					0	0	0	0			0	0		0	0	0			0	0
CE170_HUMAN	Centrosomal protein of 170 kDa OS=Homo sapiens GN=CEP170 PE=1 SV=1	204.27	4312.56	60	prot00477		0		0	0	0	0	0		0	0	0	0	0	0	0		0	0	0					0		0	0	0	0			0		0	0							0
CE290_HUMAN	Centrosomal protein of 290 kDa OS=Homo sapiens GN=CEP290 PE=1 SV=2	69.5337	2875.3	72	prot00478					0	0	0	0					0	0	0	0	0	0			0	0	0										0	0	0	0	0	0	0	0	0	0	0	0
CF132_HUMAN	Uncharacterized protein C6orf132 OS=Homo sapiens GN=C6orf132 PE=1 SV=4	58.65	973.437	30	prot00493						0				0		0	0		0	0					0	0
CH60_HUMAN	60 kDa heat shock protein, mitochondrial OS=Homo sapiens GN=HSPD1 PE=1 SV=2	973.797	46177.7	96	prot00506	0	0	0	0	0	0	0	0	0	0	0	0	0	0	0	0	0	0	0	0	0	0	0	0	0	0	0	0	0	0	0	0	0	0	0	0	0	0	0	0	0	0	0	0
CHD4_HUMAN	Chromodomain-helicase-DNA-binding protein 4 OS=Homo sapiens GN=CHD4 PE=1 SV=2	69.19	594.61	18	prot00511																																											0
CHPF2_HUMAN	Chondroitin sulfate glucuronyltransferase OS=Homo sapiens GN=CHPF2 PE=2 SV=2	121.09	1643.68	35	prot00516		0	0	0	0	0	0	0	0	0	0	0	0	0	0	0	0	0	0	0	0	0		0															0	0
CING_HUMAN	Cingulin OS=Homo sapiens GN=CGN PE=1 SV=2	64.86	284.194	8	prot00524		0	0						0	0		0	0	0
CKAP2_HUMAN	Cytoskeleton-associated protein 2 OS=Homo sapiens GN=CKAP2 PE=1 SV=1	60.64	141.38	3	prot00529										0	0	0
CKAP4_HUMAN	Cytoskeleton-associated protein 4 OS=Homo sapiens GN=CKAP4 PE=1 SV=2	2782.26	80967.8	96	prot00530	0	0	0	0	0	0	0	0	0	0	0	0	0	0	0	0	0	0	0	0	0	0	0	0	0	0	0	0	0	0	0	0	0	0	0	0	0	0	0	0	0	0	0	0
CLCA_HUMAN	Clathrin light chain A OS=Homo sapiens GN=CLTA PE=1 SV=1	62.77	1645.64	46	prot00535																		0									0			0	0				0	0	0	0	0	0		0	0	0
CLCC1_HUMAN	Chloride channel CLIC-like protein 1 OS=Homo sapiens GN=CLCC1 PE=1 SV=1	392.32	4707.7	37	prot00536	0	0	0	0	0	0	0	0	0	0	0	0	0	0	0	0	0	0	0	0	0	0	0	0					0
CLH1_HUMAN	Clathrin heavy chain 1 OS=Homo sapiens GN=CLTC PE=1 SV=5	527.3	12315.6	83	prot00540	0	0	0	0	0	0	0	0	0	0	0	0	0	0	0	0	0	0	0	0	0	0	0	0	0		0	0	0	0		0	0		0	0	0		0	0	0		0	0
CLH2_HUMAN	Clathrin heavy chain 2 OS=Homo sapiens GN=CLTCL1 PE=1 SV=2	106.07	976.567	13	prot00541	0	0	0	0	0	0	0		0	0	0	0	0	0
CLIC1_HUMAN	Chloride intracellular channel protein 1 OS=Homo sapiens GN=CLIC1 PE=1 SV=4	453.04	6511.08	40	prot00542	0	0	0	0	0	0	0	0	0	0	0	0	0	0	0	0	0	0	0		0	0							0	0						0			0	0			0	0
CLN6_HUMAN	Ceroid-lipofuscinosis neuronal protein 6 OS=Homo sapiens GN=CLN6 PE=1 SV=1	63.06	360.88	8	prot00546																	0
CLP1L_HUMAN	Cleft lip and palate transmembrane protein 1-like protein OS=Homo sapiens GN=CLPTM1L PE=1 SV=1	59.29	221.15	4	prot00547										0	0	0	0
CLPT1_HUMAN	Cleft lip and palate transmembrane protein 1 OS=Homo sapiens GN=CLPTM1 PE=1 SV=1	99.51	761.56	11	prot00549							0	0	0	0	0	0	0	0	0	0						0
CLUS_HUMAN	Clusterin OS=Homo sapiens GN=CLU PE=1 SV=1	110.99	387.864	7	prot00551						0	0	0	0				0	0		0
CN37_HUMAN	2',3'-cyclic-nucleotide 3'-phosphodiesterase OS=Homo sapiens GN=CNP PE=1 SV=2	84.08	439.56	11	prot00559					0	0		0	0			0	0
CND1_HUMAN	Condensin complex subunit 1 OS=Homo sapiens GN=NCAPD2 PE=1 SV=3	73.44	425.44	13	prot00560																				0																				0				0
CNT3B_HUMAN	Contactin-associated protein-like 3B OS=Homo sapiens GN=CNTNAP3B PE=2 SV=2	99.6937	344.124	5	prot00565
CNTP1_HUMAN	Contactin-associated protein 1 OS=Homo sapiens GN=CNTNAP1 PE=1 SV=1	366.7	7333.24	72	prot00566	0	0	0	0	0	0	0	0	0	0	0	0	0	0	0	0	0	0	0	0	0	0	0	0		0	0	0	0	0	0	0			0	0	0	0	0	0			0	0
CNTP3_HUMAN	Contactin-associated protein-like 3 OS=Homo sapiens GN=CNTNAP3 PE=2 SV=3	153.654	1342.47	24	prot00567										0	0			0			0	0		0		0							0										0
CO1A1_HUMAN	Collagen alpha-1(I) chain OS=Homo sapiens GN=COL1A1 PE=1 SV=5	59.6037	344.863	9	prot00568																					0	0	0	0
CO1A2_HUMAN	Collagen alpha-2(I) chain OS=Homo sapiens GN=COL1A2 PE=1 SV=7	180.274	1961.17	29	prot00569						0							0	0	0	0					0	0	0	0
CO3_HUMAN	Complement C3 OS=Homo sapiens GN=C3 PE=1 SV=2	65.81	282.04	8	prot00570				0	0	0	0	0		0			0	0
CO4A2_HUMAN	Collagen alpha-2(IV) chain OS=Homo sapiens GN=COL4A2 PE=1 SV=4	179.05	2365.97	50	prot00573	0	0	0	0				0	0	0	0	0					0	0	0	0	0	0	0	0	0			0	0	0	0	0			0		0	0	0	0			0
CO5A1_HUMAN	Collagen alpha-1(V) chain OS=Homo sapiens GN=COL5A1 PE=1 SV=3	144.83	1327.59	14	prot00575	0								0	0	0	0	0	0		0	0	0				0		0					0
CO5A2_HUMAN	Collagen alpha-2(V) chain OS=Homo sapiens GN=COL5A2 PE=1 SV=3	74.16	320.77	8	prot00576						0		0				0	0	0	0	0						0
COCA1_HUMAN	Collagen alpha-1(XII) chain OS=Homo sapiens GN=COL12A1 PE=1 SV=2	106.28	496.23	9	prot00581					0	0			0	0	0	0	0	0								0
CODA1_HUMAN	Collagen alpha-1(XIII) chain OS=Homo sapiens GN=COL13A1 PE=1 SV=1	213.62	7248.33	74	prot00582															0	0	0	0	0	0	0	0	0	0	0	0	0	0	0	0	0	0	0	0	0	0	0	0	0	0	0	0	0	0
COEA1_HUMAN	Collagen alpha-1(XIV) chain OS=Homo sapiens GN=COL14A1 PE=1 SV=3	93.81	3530.69	63	prot00583	0	0	0	0	0	0		0		0	0	0		0			0	0	0	0	0	0	0	0	0	0	0	0	0	0	0	0	0		0	0			0	0			0	0
COF1_HUMAN	Cofilin-1 OS=Homo sapiens GN=CFL1 PE=1 SV=3	430.63	7196.06	70	prot00584	0	0	0	0	0	0	0	0	0	0	0	0	0	0	0	0	0	0			0	0		0	0				0	0									0	0	0		0	0
COF2_HUMAN	Cofilin-2 OS=Homo sapiens GN=CFL2 PE=1 SV=1	315.31	3658.26	27	prot00585	0	0	0	0	0	0	0	0	0	0	0	0	0	0	0	0
COIA1_HUMAN	Collagen alpha-1(XVIII) chain OS=Homo sapiens GN=COL18A1 PE=1 SV=5	62.27	400.41	12	prot00588						0				0	0	0	0		0	0					0	0
COL12_HUMAN	Collectin-12 OS=Homo sapiens GN=COLEC12 PE=1 SV=3	74.47	292.1	6	prot00590																					0	0
COPA_HUMAN	Coatomer subunit alpha OS=Homo sapiens GN=COPA PE=1 SV=2	515.98	13903.8	91	prot00592	0	0	0	0	0	0	0	0	0	0	0	0	0	0	0	0	0	0	0	0	0	0	0	0	0	0	0	0	0	0	0	0	0		0	0	0	0	0	0	0		0	0
COPB_HUMAN	Coatomer subunit beta OS=Homo sapiens GN=COPB1 PE=1 SV=3	73.03	1779.51	54	prot00593	0		0	0	0	0	0	0	0	0	0	0	0	0	0	0		0		0	0	0	0	0					0	0					0	0			0	0				0
COPB2_HUMAN	Coatomer subunit beta' OS=Homo sapiens GN=COPB2 PE=1 SV=2	78.88	1044.7	25	prot00594				0	0	0				0	0		0	0			0	0		0	0		0	0					0	0		0	0							0			0
COPD_HUMAN	Coatomer subunit delta OS=Homo sapiens GN=ARCN1 PE=1 SV=1	284.574	3196.93	21	prot00595	0	0	0	0	0	0	0	0	0	0	0	0	0	0		0					0		0
COPE_HUMAN	Coatomer subunit epsilon OS=Homo sapiens GN=COPE PE=1 SV=3	131.7	1057.08	22	prot00596			0		0	0	0	0	0	0	0	0	0	0	0	0	0	0												0
COPG1_HUMAN	Coatomer subunit gamma-1 OS=Homo sapiens GN=COPG1 PE=1 SV=1	151.68	2731.53	40	prot00597	0	0	0	0	0	0	0	0	0	0	0	0	0	0			0	0	0										0	0													0
COPG2_HUMAN	Coatomer subunit gamma-2 OS=Homo sapiens GN=COPG2 PE=1 SV=1	105.95	3802.29	75	prot00598	0	0	0	0	0	0	0	0	0	0	0	0	0	0			0	0		0	0				0	0	0	0		0	0	0	0	0	0	0			0	0			0	0
COR1B_HUMAN	Coronin-1B OS=Homo sapiens GN=CORO1B PE=1 SV=1	461.04	15505.8	95	prot00602	0	0	0	0	0	0	0	0	0	0	0	0	0	0	0	0	0	0	0	0	0	0	0	0	0	0	0	0	0	0		0	0	0	0	0	0	0	0	0	0	0	0	0
COR1C_HUMAN	Coronin-1C OS=Homo sapiens GN=CORO1C PE=1 SV=1	184.02	3639.13	43	prot00603	0	0	0	0	0	0	0	0	0	0	0	0					0	0	0	0					0	0										0							0
CPNE1_HUMAN	Copine-1 OS=Homo sapiens GN=CPNE1 PE=1 SV=1	60.46	572.52	16	prot00614	0		0	0	0	0	0		0	0		0	0	0	0	0						0	0	0
CPNS1_HUMAN	Calpain small subunit 1 OS=Homo sapiens GN=CAPNS1 PE=1 SV=1	91.15	271.8	5	prot00615	0	0	0									0	0
CPT1A_HUMAN	Carnitine O-palmitoyltransferase 1, liver isoform OS=Homo sapiens GN=CPT1A PE=1 SV=2	137.064	7385	93	prot00620	0	0	0	0	0	0	0	0	0	0	0	0	0	0	0	0	0	0	0	0	0	0	0	0	0	0	0	0	0	0	0	0	0	0	0	0	0	0	0	0		0	0	0
CRIM1_HUMAN		107.12	2125.04	42	prot00623					0	0		0			0				0	0	0	0		0						0			0	0	0	0
CRIP2_HUMAN	Cysteine-rich protein 2 OS=Homo sapiens GN=CRIP2 PE=1 SV=1	165.29	2245.72	23	prot00624	0	0	0	0	0	0	0	0	0	0	0	0	0	0	0	0														0
CRNN_HUMAN	Cornulin OS=Homo sapiens GN=CRNN PE=1 SV=1	97.23	97.23	1	prot00627										0
CRTAP_HUMAN	Cartilage-associated protein OS=Homo sapiens GN=CRTAP PE=1 SV=1	136.78	1270.07	16	prot00629	0	0	0	0	0	0	0	0	0	0	0	0	0	0	0	0
CSDE1_HUMAN	Cold shock domain-containing protein E1 OS=Homo sapiens GN=CSDE1 PE=1 SV=2	108.6	2004.16	52	prot00632						0					0								0	0	0	0	0	0	0	0	0				0	0				0	0	0	0	0		0	0	0
CSK23_HUMAN	Casein kinase II subunit alpha 3 OS=Homo sapiens GN=CSNK2A3 PE=1 SV=2	76.18	536.55	10	prot00636			0			0	0			0	0	0	0	0	0	0
CSRP1_HUMAN	Cysteine and glycine-rich protein 1 OS=Homo sapiens GN=CSRP1 PE=1 SV=3	58.71	1065.44	33	prot00640																	0	0			0		0	0					0	0	0				0	0			0	0			0	0
CTBP1_HUMAN	C-terminal-binding protein 1 OS=Homo sapiens GN=CTBP1 PE=1 SV=2	102.55	164.85	3	prot00643											0
CTBP2_HUMAN	C-terminal-binding protein 2 OS=Homo sapiens GN=CTBP2 PE=1 SV=1	80.4	783.69	20	prot00644			0				0	0		0								0			0		0							0														0
CTGE2_HUMAN	cTAGE family member 2 OS=Homo sapiens GN=CTAGE1 PE=1 SV=2	79.67	326.57	6	prot00648	0								0			0					0	0																					0
CTGE5_HUMAN	cTAGE family member 5 OS=Homo sapiens GN=CTAGE5 PE=1 SV=4	126.82	1214.56	23	prot00649	0	0						0	0		0	0		0			0	0		0	0	0					0	0	0	0
CTGF_HUMAN	Connective tissue growth factor OS=Homo sapiens GN=CTGF PE=1 SV=2	53.67	638.79	16	prot00650					0	0	0	0	0	0	0	0	0	0	0	0					0	0	0	0
CTNA1_HUMAN	Catenin alpha-1 OS=Homo sapiens GN=CTNNA1 PE=1 SV=1	582.77	11092.6	57	prot00651	0				0	0	0	0					0	0	0	0	0	0			0	0	0	0					0	0	0		0		0	0			0	0			0	0
CTNA2_HUMAN	Catenin alpha-2 OS=Homo sapiens GN=CTNNA2 PE=1 SV=5	181.66	7982.49	77	prot00652	0		0	0	0	0	0	0	0	0			0	0	0	0	0	0	0	0	0	0	0	0	0	0	0	0	0	0	0	0	0		0	0	0	0	0	0	0		0	0
CTNB1_HUMAN	Catenin beta-1 OS=Homo sapiens GN=CTNNB1 PE=1 SV=1	1068.41	19539	45	prot00653	0	0		0	0	0	0	0		0		0	0	0	0	0		0			0	0	0	0					0
CTND1_HUMAN	Catenin delta-1 OS=Homo sapiens GN=CTNND1 PE=1 SV=1	232.56	2159.53	35	prot00654				0	0	0						0	0	0	0	0					0	0		0																			0	0
CTR2_HUMAN	Cationic amino acid transporter 2 OS=Homo sapiens GN=SLC7A2 PE=1 SV=2	71.63	287.86	8	prot00655
CUL4B_HUMAN	Cullin-4B OS=Homo sapiens GN=CUL4B PE=1 SV=4	53.19	197.48	6	prot00663					0		0					0			0	0
CXA1_HUMAN	Gap junction alpha-1 protein OS=Homo sapiens GN=GJA1 PE=1 SV=2	155.71	1732.29	37	prot00671					0	0	0	0					0		0	0	0	0			0	0	0	0					0	0									0
CXCR4_HUMAN	C-X-C chemokine receptor type 4 OS=Homo sapiens GN=CXCR4 PE=1 SV=1	84.8	411.24	8	prot00674															0						0	0	0	0
CYFP1_HUMAN	Cytoplasmic FMR1-interacting protein 1 OS=Homo sapiens GN=CYFIP1 PE=1 SV=1	131.18	2976.63	44	prot00677	0	0	0	0	0	0	0	0	0	0	0	0	0	0	0	0	0			0									0	0									0
CYFP2_HUMAN	Cytoplasmic FMR1-interacting protein 2 OS=Homo sapiens GN=CYFIP2 PE=1 SV=2	115.81	1789.79	45	prot00678		0	0			0			0	0	0	0		0	0	0	0	0	0	0	0				0	0	0	0	0		0	0							0	0			0	0
CYTB_HUMAN	Cystatin-B OS=Homo sapiens GN=CSTB PE=1 SV=2	58.31	87.29	2	prot00680										0				0
DAG1_HUMAN	Dystroglycan OS=Homo sapiens GN=DAG1 PE=1 SV=2	80.84	364.55	8	prot00687													0	0	0	0					0		0	0
DAZP1_HUMAN	DAZ-associated protein 1 OS=Homo sapiens GN=DAZAP1 PE=1 SV=1	72.72	542.79	13	prot00690		0	0	0		0	0	0	0	0	0	0			0	0
DC1I2_HUMAN	Cytoplasmic dynein 1 intermediate chain 2 OS=Homo sapiens GN=DYNC1I2 PE=1 SV=3	132.67	2291.87	37	prot00692	0	0	0	0	0	0	0	0	0	0	0			0		0					0	0	0
DC1L1_HUMAN	Cytoplasmic dynein 1 light intermediate chain 1 OS=Homo sapiens GN=DYNC1LI1 PE=1 SV=3	54.97	75.25	2	prot00693													0
DC1L2_HUMAN	Cytoplasmic dynein 1 light intermediate chain 2 OS=Homo sapiens GN=DYNC1LI2 PE=1 SV=1	67.72	699.502	18	prot00694								0	0	0	0		0	0	0	0																	0		0					0
DCBD2_HUMAN	Discoidin, CUB and LCCL domain-containing protein 2 OS=Homo sapiens GN=DCBLD2 PE=1 SV=1	141.85	1045.42	16	prot00700													0	0	0	0					0	0	0	0
DCTN1_HUMAN	Dynactin subunit 1 OS=Homo sapiens GN=DCTN1 PE=1 SV=3	70.4337	476.141	12	prot00705		0			0			0		0			0	0	0	0	0	0												0
DD19A_HUMAN	ATP-dependent RNA helicase DDX19A OS=Homo sapiens GN=DDX19A PE=1 SV=1	58.62	107.07	2	prot00709							0	0
DD19B_HUMAN	ATP-dependent RNA helicase DDX19B OS=Homo sapiens GN=DDX19B PE=1 SV=1	50.37	177.42	6	prot00710													0
DDX1_HUMAN	ATP-dependent RNA helicase DDX1 OS=Homo sapiens GN=DDX1 PE=1 SV=2	61.59	248.35	7	prot00713									0	0	0	0
DDX17_HUMAN	Probable ATP-dependent RNA helicase DDX17 OS=Homo sapiens GN=DDX17 PE=1 SV=2	243.78	9513.6	88	prot00715	0	0	0	0	0	0	0	0	0	0	0	0	0	0	0	0	0	0	0	0	0	0	0	0	0	0		0	0	0	0	0	0			0	0		0	0		0	0	0
DDX21_HUMAN	Nucleolar RNA helicase 2 OS=Homo sapiens GN=DDX21 PE=1 SV=5	213.134	1229.85	25	prot00717															0	0	0		0								0		0			0
DDX24_HUMAN	ATP-dependent RNA helicase DDX24 OS=Homo sapiens GN=DDX24 PE=1 SV=1	126.814	1043.26	24	prot00719																	0						0
DDX3X_HUMAN	ATP-dependent RNA helicase DDX3X OS=Homo sapiens GN=DDX3X PE=1 SV=3	689.764	24190.3	90	prot00720	0	0	0	0	0	0	0	0	0	0	0	0	0	0	0	0	0	0	0	0	0	0	0	0	0	0	0	0	0	0	0	0	0		0	0	0		0	0			0	0
DDX3Y_HUMAN	ATP-dependent RNA helicase DDX3Y OS=Homo sapiens GN=DDX3Y PE=1 SV=2	416.844	12730.9	86	prot00721	0	0	0	0	0	0	0	0	0	0	0	0	0	0	0	0	0	0	0	0	0	0	0	0	0	0	0	0	0	0	0	0	0		0	0			0	0			0	0
DDX42_HUMAN	ATP-dependent RNA helicase DDX42 OS=Homo sapiens GN=DDX42 PE=1 SV=1	62.15	315.67	9	prot00724					0	0					0										0
DDX47_HUMAN	Probable ATP-dependent RNA helicase DDX47 OS=Homo sapiens GN=DDX47 PE=1 SV=1	97.73	2522.54	50	prot00726	0	0			0	0	0	0	0	0		0	0		0	0	0	0		0	0	0		0		0	0												0	0			0	0
DDX5_HUMAN	Probable ATP-dependent RNA helicase DDX5 OS=Homo sapiens GN=DDX5 PE=1 SV=1	381.514	11732.4	93	prot00727	0	0	0	0	0	0	0	0	0	0	0	0	0	0	0	0	0	0	0	0	0	0	0	0	0	0	0	0	0	0	0	0	0		0	0	0	0	0	0	0	0	0	0
DDX54_HUMAN	ATP-dependent RNA helicase DDX54 OS=Homo sapiens GN=DDX54 PE=1 SV=2	61.38	462.26	12	prot00729
DDX56_HUMAN		69.25	747.7	27	prot00730			0									0																						0					0	0		0
DDX6_HUMAN	Probable ATP-dependent RNA helicase DDX6 OS=Homo sapiens GN=DDX6 PE=1 SV=2	93.0737	403.766	8	prot00731				0	0				0	0	0	0	0	0
DECR_HUMAN	2,4-dienoyl-CoA reductase, mitochondrial OS=Homo sapiens GN=DECR1 PE=1 SV=1	68.15	293.51	8	prot00732										0							0				0
DECR2_HUMAN	Peroxisomal 2,4-dienoyl-CoA reductase OS=Homo sapiens GN=DECR2 PE=1 SV=1	73.67	514.3	13	prot00733									0
DESM_HUMAN	Desmin OS=Homo sapiens GN=DES PE=1 SV=3	368.544	10884	60	prot00736	0		0	0	0	0	0	0	0	0	0	0	0	0	0	0	0	0	0	0	0	0	0	0		0	0	0	0	0		0							0					0
DESP_HUMAN	Desmoplakin OS=Homo sapiens GN=DSP PE=1 SV=3	256.631	851.549	15	prot00737	0	0	0		0	0		0	0	0	0	0		0				0	0									0		0
DEST_HUMAN	Destrin OS=Homo sapiens GN=DSTN PE=1 SV=3	98.7	1065.45	16	prot00738	0	0	0	0	0	0	0	0	0	0	0	0
DHB12_HUMAN	Very-long-chain 3-oxoacyl-CoA reductase OS=Homo sapiens GN=HSD17B12 PE=1 SV=2	132.97	829.59	13	prot00742	0		0		0	0		0	0	0	0	0	0	0	0	0
DHX9_HUMAN	ATP-dependent RNA helicase A OS=Homo sapiens GN=DHX9 PE=1 SV=4	124.98	4096.06	69	prot00751	0		0	0	0	0	0	0	0	0	0	0	0	0			0	0	0		0	0	0	0	0	0		0	0	0	0	0	0	0	0	0	0		0	0			0	0
DIAP1_HUMAN	Protein diaphanous homolog 1 OS=Homo sapiens GN=DIAPH1 PE=1 SV=2	53.28	123.84	3	prot00753						0							0	0
DJB11_HUMAN		139.33	874.43	16	prot00757				0	0	0	0	0	0	0	0	0	0	0	0	0							0
DJC10_HUMAN	DnaJ homolog subfamily C member 10 OS=Homo sapiens GN=DNAJC10 PE=1 SV=2	420.79	4356.42	28	prot00759	0	0	0	0	0	0	0	0	0	0	0	0	0	0	0	0	0	0	0		0	0	0	0						0
DJC13_HUMAN	DnaJ homolog subfamily C member 13 OS=Homo sapiens GN=DNAJC13 PE=1 SV=5	90.85	112.2	2	prot00760													0											0
DLDH_HUMAN	Dihydrolipoyl dehydrogenase, mitochondrial OS=Homo sapiens GN=DLD PE=1 SV=2	66.59	524.29	13	prot00763	0	0	0	0	0	0	0	0			0	0		0
DLRB2_HUMAN	Dynein light chain roadblock-type 2 OS=Homo sapiens GN=DYNLRB2 PE=1 SV=1	146.88	3512.37	62	prot00764		0	0	0	0	0	0	0	0	0	0	0	0	0	0	0	0	0			0	0	0	0					0	0									0	0				0
DNJB4_HUMAN	DnaJ homolog subfamily B member 4 OS=Homo sapiens GN=DNAJB4 PE=1 SV=1	70.92	266.74	7	prot00770	0	0															0	0			0	0							0
DNJC3_HUMAN	DnaJ homolog subfamily C member 3 OS=Homo sapiens GN=DNAJC3 PE=1 SV=1	69.53	452.5	11	prot00773						0	0		0	0	0		0		0	0	0	0			0
DNSL1_HUMAN	Deoxyribonuclease-1-like 1 OS=Homo sapiens GN=DNASE1L1 PE=1 SV=1	69.03	117.68	2	prot00777													0	0
DOCK6_HUMAN	Dedicator of cytokinesis protein 6 OS=Homo sapiens GN=DOCK6 PE=1 SV=3	67.98	764.031	18	prot00782															0							0				0								0
DPYL2_HUMAN	Dihydropyrimidinase-related protein 2 OS=Homo sapiens GN=DPYSL2 PE=1 SV=1	154.924	1739.28	32	prot00792	0	0		0	0	0	0	0	0	0	0	0	0	0				0									0																0	0
DPYL3_HUMAN	Dihydropyrimidinase-related protein 3 OS=Homo sapiens GN=DPYSL3 PE=1 SV=1	80.58	840.1	22	prot00793				0		0			0	0	0	0	0	0																			0	0					0				0
DREB_HUMAN	Drebrin OS=Homo sapiens GN=DBN1 PE=1 SV=4	797.707	18372	78	prot00795	0	0	0	0	0	0	0	0	0	0	0	0	0	0	0	0	0	0	0	0	0	0	0	0	0	0	0	0	0	0	0	0	0		0				0	0
DSRAD_HUMAN	Double-stranded RNA-specific adenosine deaminase OS=Homo sapiens GN=ADAR PE=1 SV=4	63.89	373.67	11	prot00802								0									0	0											0	0														0
DX39A_HUMAN	ATP-dependent RNA helicase DDX39A OS=Homo sapiens GN=DDX39A PE=1 SV=2	102.04	257.37	3	prot00806						0							0															0
DX39B_HUMAN	Spliceosome RNA helicase DDX39B OS=Homo sapiens GN=DDX39B PE=1 SV=1	120.36	3892.44	71	prot00807	0	0	0	0	0		0	0	0	0	0	0	0	0	0		0	0	0	0					0	0	0		0	0	0	0	0	0	0	0	0	0	0	0	0	0	0	0
DYH7_HUMAN		55.2	471.181	17	prot00816				0										0						0													0	0	0				0	0		0
DYHC1_HUMAN	Cytoplasmic dynein 1 heavy chain 1 OS=Homo sapiens GN=DYNC1H1 PE=1 SV=5	488.194	14368.1	91	prot00818	0	0	0	0	0	0	0	0	0	0	0	0	0	0	0	0	0	0	0	0	0	0	0	0	0	0	0	0	0	0	0	0	0	0	0	0	0	0	0	0		0	0	0
E2AK2_HUMAN	Interferon-induced, double-stranded RNA-activated protein kinase OS=Homo sapiens GN=EIF2AK2 PE=1 SV=2	55.07	180.69	5	prot00829					0	0		0				0	0
E41L3_HUMAN	Band 4.1-like protein 3 OS=Homo sapiens GN=EPB41L3 PE=1 SV=2	81.74	1661.22	43	prot00833	0	0	0		0		0	0	0	0	0	0		0	0	0	0	0			0		0						0	0
ECE1_HUMAN	Endothelin-converting enzyme 1 OS=Homo sapiens GN=ECE1 PE=1 SV=2	678.46	5834.7	46	prot00834	0	0	0	0	0	0	0	0	0	0	0	0	0	0	0	0					0	0	0	0					0		0	0
ECHA_HUMAN	Trifunctional enzyme subunit alpha, mitochondrial OS=Homo sapiens GN=HADHA PE=1 SV=2	134.78	1541.15	24	prot00836	0	0	0	0	0	0	0	0	0	0	0		0	0	0	0	0																	0	0
ECHB_HUMAN	Trifunctional enzyme subunit beta, mitochondrial OS=Homo sapiens GN=HADHB PE=1 SV=3	218.9	4311.49	54	prot00837	0	0	0	0	0	0	0	0	0	0	0	0	0	0	0	0	0	0	0	0		0			0				0		0	0							0	0			0	0
ECI2_HUMAN	Enoyl-CoA delta isomerase 2, mitochondrial OS=Homo sapiens GN=ECI2 PE=1 SV=4	148.82	876.21	16	prot00839					0	0	0	0		0	0	0	0	0
EDC4_HUMAN	Enhancer of mRNA-decapping protein 4 OS=Homo sapiens GN=EDC4 PE=1 SV=1	69.85	890.01	25	prot00840																						0							0									0					0	0
EDEM3_HUMAN	ER degradation-enhancing alpha-mannosidase-like protein 3 OS=Homo sapiens GN=EDEM3 PE=1 SV=2	71.79	193.67	4	prot00842									0		0		0	0
EF1A2_HUMAN	Elongation factor 1-alpha 2 OS=Homo sapiens GN=EEF1A2 PE=1 SV=1	650.73	23802.6	96	prot00844	0	0	0	0	0	0	0	0	0	0	0	0	0	0	0	0	0	0	0	0	0	0	0	0	0	0	0	0	0	0	0	0	0	0	0	0	0	0	0	0	0	0	0	0
EF1A3_HUMAN	Putative elongation factor 1-alpha-like 3 OS=Homo sapiens GN=EEF1A1P5 PE=5 SV=1	977.68	41410.2	96	prot00845	0	0	0	0	0	0	0	0	0	0	0	0	0	0	0	0	0	0	0	0	0	0	0	0	0	0	0	0	0	0	0	0	0	0	0	0	0	0	0	0	0	0	0	0
EF1B_HUMAN	Elongation factor 1-beta OS=Homo sapiens GN=EEF1B2 PE=1 SV=3	66.89	683.07	14	prot00846	0	0	0	0	0	0	0	0	0	0	0	0	0	0
EF1D_HUMAN	Elongation factor 1-delta OS=Homo sapiens GN=EEF1D PE=1 SV=5	244.7	6447.19	59	prot00847	0	0	0	0	0	0	0	0	0	0	0	0	0	0	0	0	0	0		0	0	0	0	0			0	0	0	0	0				0		0	0	0	0			0	0
EF1G_HUMAN	Elongation factor 1-gamma OS=Homo sapiens GN=EEF1G PE=1 SV=3	184.08	7015.16	81	prot00848	0	0	0	0	0	0	0	0	0	0	0	0	0	0	0	0	0	0	0	0					0	0	0		0	0	0	0	0	0	0	0	0		0	0		0	0	0
EF2_HUMAN	Elongation factor 2 OS=Homo sapiens GN=EEF2 PE=1 SV=4	760.72	15805.1	95	prot00849	0	0	0	0	0	0	0	0	0	0	0	0	0	0	0	0	0	0	0	0	0	0	0	0	0	0	0	0	0	0	0	0	0	0	0	0	0	0	0	0	0	0	0	0
EFNA1_HUMAN	Ephrin-A1 OS=Homo sapiens GN=EFNA1 PE=1 SV=2	57.95	497.14	11	prot00852																																							0	0
EFNB1_HUMAN	Ephrin-B1 OS=Homo sapiens GN=EFNB1 PE=1 SV=1	70.84	70.84	1	prot00853													0
EFTU_HUMAN	Elongation factor Tu, mitochondrial OS=Homo sapiens GN=TUFM PE=1 SV=2	1268.24	33091.7	95	prot00855	0	0	0	0	0	0	0	0	0	0	0	0	0	0	0	0	0	0	0	0	0	0	0	0	0	0	0	0	0	0	0	0	0	0	0	0	0	0	0	0	0	0	0	0
EGFR_HUMAN	Epidermal growth factor receptor OS=Homo sapiens GN=EGFR PE=1 SV=2	132.28	1597.48	23	prot00856													0	0	0	0					0	0	0	0
EGLN_HUMAN	Endoglin OS=Homo sapiens GN=ENG PE=1 SV=2	446.9	4595.13	38	prot00857					0	0	0	0	0	0	0	0	0	0	0	0	0	0			0	0	0	0					0
EHD1_HUMAN	EH domain-containing protein 1 OS=Homo sapiens GN=EHD1 PE=1 SV=2	213.04	4101.42	46	prot00860	0	0	0	0	0	0	0	0	0	0	0	0	0	0	0	0	0	0			0	0	0	0					0	0				0			0	0					0
EHD2_HUMAN	EH domain-containing protein 2 OS=Homo sapiens GN=EHD2 PE=1 SV=2	181.55	2027.48	16	prot00861		0	0	0	0	0	0	0	0	0	0	0	0	0	0	0	0
EHD4_HUMAN	EH domain-containing protein 4 OS=Homo sapiens GN=EHD4 PE=1 SV=1	316.48	10612.9	93	prot00863	0	0	0	0	0	0	0	0	0	0	0	0	0	0	0	0	0	0	0	0	0	0	0	0	0	0	0	0	0	0	0	0	0		0	0	0	0	0	0	0		0	0
EIF2A_HUMAN	Eukaryotic translation initiation factor 2A OS=Homo sapiens GN=EIF2A PE=1 SV=3	84.24	1084.76	27	prot00867	0	0	0	0			0		0	0	0	0	0	0		0	0				0			0					0				0						0
EIF3A_HUMAN		174.387	2139.69	28	prot00868	0	0	0	0	0	0	0	0	0	0	0	0	0	0	0	0		0			0	0
EIF3B_HUMAN	Eukaryotic translation initiation factor 3 subunit B OS=Homo sapiens GN=EIF3B PE=1 SV=3	161.87	3685.69	68	prot00869	0	0		0	0	0	0	0	0	0	0	0	0		0	0	0	0		0	0	0	0	0				0		0	0	0	0		0	0			0	0			0	0
EIF3C_HUMAN	Eukaryotic translation initiation factor 3 subunit C OS=Homo sapiens GN=EIF3C PE=1 SV=1	120.54	2055.22	37	prot00870		0	0		0	0	0		0	0	0	0	0	0	0	0								0									0											0
EIF3D_HUMAN	Eukaryotic translation initiation factor 3 subunit D OS=Homo sapiens GN=EIF3D PE=1 SV=1	120.45	372.75	7	prot00871			0		0	0		0			0		0			0
EIF3E_HUMAN	Eukaryotic translation initiation factor 3 subunit E OS=Homo sapiens GN=EIF3E PE=1 SV=1	90.37	1070.56	23	prot00872	0	0		0	0	0	0	0	0	0	0	0	0	0	0	0
EIF3G_HUMAN	Eukaryotic translation initiation factor 3 subunit G OS=Homo sapiens GN=EIF3G PE=1 SV=2	112.98	306.15	8	prot00874			0			0			0	0	0	0	0
EIF3H_HUMAN	Eukaryotic translation initiation factor 3 subunit H OS=Homo sapiens GN=EIF3H PE=1 SV=1	77.02	602.66	12	prot00875																	0	0			0			0									0		0									0
EIF3I_HUMAN	Eukaryotic translation initiation factor 3 subunit I OS=Homo sapiens GN=EIF3I PE=1 SV=1	178.19	5051.22	66	prot00876	0	0	0	0		0	0		0	0	0	0			0	0	0	0	0			0							0	0					0		0		0	0			0	0
EIF3L_HUMAN	Eukaryotic translation initiation factor 3 subunit L OS=Homo sapiens GN=EIF3L PE=1 SV=1	162.54	1248.75	15	prot00877	0	0	0	0	0	0	0	0	0	0	0	0	0	0		0
EIFCL_HUMAN	Eukaryotic translation initiation factor 3 subunit C-like protein OS=Homo sapiens GN=EIF3CL PE=3 SV=1	81.96	81.96	1	prot00878													0
ELAV1_HUMAN	ELAV-like protein 1 OS=Homo sapiens GN=ELAVL1 PE=1 SV=2	93.21	2436.1	45	prot00879	0	0	0	0	0	0	0	0	0	0	0	0	0	0			0	0	0	0												0							0	0			0	0
ELMO1_HUMAN	Engulfment and cell motility protein 1 OS=Homo sapiens GN=ELMO1 PE=1 SV=2	71.11	422.07	10	prot00881	0	0		0	0		0	0			0	0																															0	0
ELOV1_HUMAN	Elongation of very long chain fatty acids protein 1 OS=Homo sapiens GN=ELOVL1 PE=1 SV=1	77.68	2775.24	71	prot00883	0	0	0	0	0	0	0	0	0	0	0	0	0	0	0	0	0	0	0	0	0	0	0		0	0	0	0	0	0	0	0			0	0	0		0	0			0	0
EMC1_HUMAN		415.79	2986.07	24	prot00887		0	0	0	0	0	0		0	0	0	0	0	0	0	0														0
EMD_HUMAN	Emerin OS=Homo sapiens GN=EMD PE=1 SV=1	63.05	967.27	28	prot00890											0	0					0	0																	0					0			0	0
ENOA_HUMAN	Alpha-enolase OS=Homo sapiens GN=ENO1 PE=1 SV=2	1461.83	42834.3	96	prot00891	0	0	0	0	0	0	0	0	0	0	0	0	0	0	0	0	0	0	0	0	0	0	0	0	0	0	0	0	0	0	0	0	0	0	0	0	0	0	0	0	0	0	0	0
ENOB_HUMAN		136.38	2112.61	51	prot00892	0				0	0	0		0	0	0	0	0	0	0	0					0	0											0		0	0			0				0	0
ENOG_HUMAN	Gamma-enolase OS=Homo sapiens GN=ENO2 PE=1 SV=3	189.94	5304.31	85	prot00893	0	0	0	0	0	0	0	0	0	0	0	0	0	0	0	0	0	0			0	0	0	0	0						0	0	0	0	0	0	0	0	0	0	0	0	0	0
ENPL_HUMAN	Endoplasmin OS=Homo sapiens GN=HSP90B1 PE=1 SV=1	2872.11	86560	96	prot00894	0	0	0	0	0	0	0	0	0	0	0	0	0	0	0	0	0	0	0	0	0	0	0	0	0	0	0	0	0	0	0	0	0	0	0	0	0	0	0	0	0	0	0	0
ENPLL_HUMAN		452.48	10717.5	89	prot00895	0	0	0	0	0	0	0	0	0	0	0	0	0	0	0	0	0	0	0	0	0	0	0	0	0	0	0	0	0	0	0	0	0	0	0	0	0	0	0	0	0	0	0
EOGT_HUMAN	EGF domain-specific O-linked N-acetylglucosamine transferase OS=Homo sapiens GN=EOGT PE=1 SV=1	50.51	177.18	5	prot00896									0	0	0		0	0
EPCR_HUMAN	Endothelial protein C receptor OS=Homo sapiens GN=PROCR PE=1 SV=1	159.96	1280.86	17	prot00899													0	0	0	0					0	0	0	0
EPHA2_HUMAN	Ephrin type-A receptor 2 OS=Homo sapiens GN=EPHA2 PE=1 SV=2	1556.91	16635.5	34	prot00900					0	0	0	0	0	0	0		0	0	0	0					0	0	0	0					0	0
EPHA4_HUMAN	Ephrin type-A receptor 4 OS=Homo sapiens GN=EPHA4 PE=1 SV=1	120.36	414.08	8	prot00902														0	0						0	0	0	0
EPHA8_HUMAN	Ephrin type-A receptor 8 OS=Homo sapiens GN=EPHA8 PE=1 SV=2	50.99	362.54	8	prot00904					0								0	0	0	0					0	0
EPHB1_HUMAN	Ephrin type-B receptor 1 OS=Homo sapiens GN=EPHB1 PE=1 SV=1	180.15	287.28	2	prot00905													0	0
EPHB2_HUMAN	Ephrin type-B receptor 2 OS=Homo sapiens GN=EPHB2 PE=1 SV=5	366.814	857.514	4	prot00906													0	0	0							0
EPHB3_HUMAN	Ephrin type-B receptor 3 OS=Homo sapiens GN=EPHB3 PE=1 SV=2	124.23	229.64	2	prot00907													0	0
EPHB4_HUMAN	Ephrin type-B receptor 4 OS=Homo sapiens GN=EPHB4 PE=1 SV=2	386.38	1396.27	13	prot00908					0								0	0	0	0					0	0	0
ERAP1_HUMAN	Endoplasmic reticulum aminopeptidase 1 OS=Homo sapiens GN=ERAP1 PE=1 SV=3	117.43	830.24	14	prot00911	0	0	0					0	0	0	0	0	0	0			0	0	0	0
ERAP2_HUMAN	Endoplasmic reticulum aminopeptidase 2 OS=Homo sapiens GN=ERAP2 PE=1 SV=2	154.42	1821.47	24	prot00912	0	0	0	0	0	0	0	0	0	0	0	0	0	0	0	0
ERBB2_HUMAN	Receptor tyrosine-protein kinase erbB-2 OS=Homo sapiens GN=ERBB2 PE=1 SV=1	51.29	234.06	7	prot00913																0					0			0
ERF3B_HUMAN	Eukaryotic peptide chain release factor GTP-binding subunit ERF3B OS=Homo sapiens GN=GSPT2 PE=1 SV=2	57.15	110.29	2	prot00916					0		0
ERG_HUMAN	Transcriptional regulator ERG OS=Homo sapiens GN=ERG PE=1 SV=2	85.68	215.36	4	prot00917		0								0	0	0
ERGI1_HUMAN	Endoplasmic reticulum-Golgi intermediate compartment protein 1 OS=Homo sapiens GN=ERGIC1 PE=1 SV=1	92.65	244.05	4	prot00919									0	0	0	0
ERLEC_HUMAN	Endoplasmic reticulum lectin 1 OS=Homo sapiens GN=ERLEC1 PE=1 SV=1	69.21	259.8	6	prot00920	0								0		0	0	0	0
ERLN1_HUMAN	Erlin-1 OS=Homo sapiens GN=ERLIN1 PE=1 SV=1	439.37	8126.11	86	prot00921	0	0	0	0	0	0	0	0	0	0	0	0	0	0	0	0	0	0	0	0	0	0	0	0	0	0	0	0	0	0	0	0	0	0	0	0	0	0	0	0			0	0
ERLN2_HUMAN	Erlin-2 OS=Homo sapiens GN=ERLIN2 PE=1 SV=1	409.74	4452.23	34	prot00922	0	0	0	0	0	0	0	0	0	0	0	0	0	0	0	0	0	0	0	0	0	0														0		0	0	0
ERO1A_HUMAN	ERO1-like protein alpha OS=Homo sapiens GN=ERO1A PE=1 SV=2	248.25	1995.14	16	prot00924	0	0	0	0	0	0	0	0	0	0	0	0	0	0	0	0
ERP29_HUMAN	Endoplasmic reticulum resident protein 29 OS=Homo sapiens GN=ERP29 PE=1 SV=4	370.64	7734.91	67	prot00925	0	0	0	0	0	0	0	0	0	0	0	0	0	0	0	0	0	0	0	0	0	0	0	0	0	0	0	0	0	0	0	0	0	0	0	0	0	0	0	0				0
ERP44_HUMAN	Endoplasmic reticulum resident protein 44 OS=Homo sapiens GN=ERP44 PE=1 SV=1	165.38	6041.94	72	prot00926	0	0	0	0	0	0		0	0	0	0	0	0	0	0	0	0	0	0	0	0	0	0	0	0	0	0	0	0	0	0	0							0	0			0	0
ESAM_HUMAN	Endothelial cell-selective adhesion molecule OS=Homo sapiens GN=ESAM PE=1 SV=1	528.06	7650.11	38	prot00928													0	0	0	0		0	0		0	0	0	0					0			0
ESYT1_HUMAN	Extended synaptotagmin-1 OS=Homo sapiens GN=ESYT1 PE=1 SV=1	119.47	2518.56	50	prot00933		0	0	0	0	0	0	0	0	0	0	0	0	0		0	0	0	0		0	0	0	0					0	0	0				0				0	0			0
ETFA_HUMAN		86.89	410.61	8	prot00935	0							0		0	0	0	0
ETHE1_HUMAN	Persulfide dioxygenase ETHE1, mitochondrial OS=Homo sapiens GN=ETHE1 PE=1 SV=2	86.86	1296.36	30	prot00937	0	0	0	0	0	0	0	0	0	0	0	0	0		0	0															0								0
EXC6B_HUMAN	Exocyst complex component 6B OS=Homo sapiens GN=EXOC6B PE=1 SV=3	68.96	546.201	12	prot00940																														0	0
EXD2_HUMAN	Exonuclease 3'-5' domain-containing protein 2 OS=Homo sapiens GN=EXD2 PE=1 SV=2	52.62	149.12	4	prot00941		0					0		0		0
EXOC4_HUMAN	Exocyst complex component 4 OS=Homo sapiens GN=EXOC4 PE=1 SV=1	57.46	159.34	4	prot00944											0		0	0									0
EXOC5_HUMAN	Exocyst complex component 5 OS=Homo sapiens GN=EXOC5 PE=1 SV=1	51.86	492.85	15	prot00945																											0											0	0				0	0
F120A_HUMAN	Constitutive coactivator of PPAR-gamma-like protein 1 OS=Homo sapiens GN=FAM120A PE=1 SV=2	130.34	2438.75	57	prot00949	0	0	0	0	0	0	0	0	0	0	0	0	0	0	0	0	0	0	0	0	0	0	0	0	0		0	0	0	0	0	0	0				0	0	0	0			0	0
F1711_HUMAN	Protein FAM171A1 OS=Homo sapiens GN=FAM171A1 PE=1 SV=1	96.6273	472.387	10	prot00952													0								0	0	0	0
F1712_HUMAN	Protein FAM171A2 OS=Homo sapiens GN=FAM171A2 PE=1 SV=1	85.29	238.25	4	prot00953																					0	0	0
F213A_HUMAN	Redox-regulatory protein FAM213A OS=Homo sapiens GN=FAM213A PE=1 SV=3	95.64	855.98	14	prot00957		0	0	0	0	0	0	0	0	0	0	0		0	0																													0
FA43A_HUMAN	Protein FAM43A OS=Homo sapiens GN=FAM43A PE=2 SV=2	72.04	210.67	4	prot00965																	0				0	0
FA5_HUMAN	Coagulation factor V OS=Homo sapiens GN=F5 PE=1 SV=4	85.59	231.81	4	prot00968													0	0
FAS_HUMAN	Fatty acid synthase OS=Homo sapiens GN=FASN PE=1 SV=3	179.11	4291.96	79	prot00982		0	0	0	0	0	0	0	0	0	0	0	0	0	0	0	0	0	0	0	0	0	0	0	0	0	0	0	0	0	0	0	0		0	0	0	0	0	0			0	0
FAT4_HUMAN	Protocadherin Fat 4 OS=Homo sapiens GN=FAT4 PE=1 SV=2	50.88	283.481	9	prot00984					0	0			0		0	0	0	0
FBLN3_HUMAN	EGF-containing fibulin-like extracellular matrix protein 1 OS=Homo sapiens GN=EFEMP1 PE=1 SV=2	206.4	5325	87	prot00987	0	0	0	0	0	0	0	0	0	0	0	0	0	0	0	0	0	0	0	0	0	0	0	0	0	0	0	0	0	0	0	0	0		0		0	0	0	0		0	0	0
FBN1_HUMAN	Fibrillin-1 OS=Homo sapiens GN=FBN1 PE=1 SV=3	56.01	123.9	3	prot00988										0		0	0
FBN2_HUMAN	Fibrillin-2 OS=Homo sapiens GN=FBN2 PE=1 SV=3	120.63	4727.83	65	prot00989				0					0			0	0	0			0	0	0	0	0	0	0	0			0	0	0								0		0	0				0
FBRL_HUMAN	rRNA 2'-O-methyltransferase fibrillarin OS=Homo sapiens GN=FBL PE=1 SV=2	144.52	3007.01	53	prot00991		0	0				0						0		0	0	0	0	0	0	0	0	0	0				0	0		0	0				0			0					0
FERM2_HUMAN	Fermitin family homolog 2 OS=Homo sapiens GN=FERMT2 PE=1 SV=1	55.37	165.17	5	prot00999									0	0			0	0	0
FHL2_HUMAN	Four and a half LIM domains protein 2 OS=Homo sapiens GN=FHL2 PE=1 SV=3	55.06	504.46	13	prot01002		0	0	0	0	0	0	0	0	0	0	0	0	0
FILA2_HUMAN	Filaggrin-2 OS=Homo sapiens GN=FLG2 PE=1 SV=1	99.6	610.18	12	prot01004		0	0	0	0	0	0	0	0	0	0	0		0
FINC_HUMAN	Fibronectin OS=Homo sapiens GN=FN1 PE=1 SV=4	1268.6	28771.1	86	prot01005	0	0	0	0	0	0	0	0	0	0	0	0	0	0	0	0	0	0	0	0	0	0	0	0	0	0	0	0	0	0	0	0			0				0	0			0	0
FKB10_HUMAN	Peptidyl-prolyl cis-trans isomerase FKBP10 OS=Homo sapiens GN=FKBP10 PE=1 SV=1	541.73	18446.9	87	prot01006	0	0	0	0	0	0	0	0	0	0	0	0	0	0	0	0	0	0	0	0	0	0	0	0	0	0	0	0	0	0	0	0	0	0	0	0	0		0	0		0	0	0
FKB15_HUMAN	FK506-binding protein 15 OS=Homo sapiens GN=FKBP15 PE=1 SV=2	69.5937	265.901	6	prot01008					0		0		0					0	0
FKB1A_HUMAN	Peptidyl-prolyl cis-trans isomerase FKBP1A OS=Homo sapiens GN=FKBP1A PE=1 SV=2	77.38	2245.47	52	prot01009	0	0	0		0		0	0	0																					0	0	0	0			0			0	0	0		0
FKBP9_HUMAN	Peptidyl-prolyl cis-trans isomerase FKBP9 OS=Homo sapiens GN=FKBP9 PE=1 SV=2	77.21	896.58	23	prot01013	0	0	0		0	0	0	0	0		0	0	0	0			0	0	0												0
FLII_HUMAN	Protein flightless-1 homolog OS=Homo sapiens GN=FLII PE=1 SV=2	154.93	3140.02	55	prot01014	0	0	0								0						0	0	0	0	0	0			0	0	0	0	0	0
FLNA_HUMAN	Filamin-A OS=Homo sapiens GN=FLNA PE=1 SV=4	1338.4	52771.2	96	prot01015	0	0	0	0	0	0	0	0	0	0	0	0	0	0	0	0	0	0	0	0	0	0	0	0	0	0	0	0	0	0	0	0	0	0	0	0	0	0	0	0	0	0	0	0
FLNB_HUMAN	Filamin-B OS=Homo sapiens GN=FLNB PE=1 SV=2	899.324	24374.1	86	prot01016	0	0	0	0	0	0	0	0	0	0	0	0	0	0	0	0	0	0		0	0	0		0	0	0			0		0	0	0	0	0	0	0		0	0	0	0	0	0
FLNC_HUMAN	Filamin-C OS=Homo sapiens GN=FLNC PE=1 SV=3	304.24	10673	84	prot01017	0	0	0	0	0	0	0	0	0	0	0	0	0	0	0	0	0	0	0	0	0				0	0	0	0	0	0	0	0	0		0	0	0		0	0	0		0	0
FLOT1_HUMAN	Flotillin-1 OS=Homo sapiens GN=FLOT1 PE=1 SV=3	81.78	421.86	10	prot01018					0		0				0																				0	0
FPPS_HUMAN	Farnesyl pyrophosphate synthase OS=Homo sapiens GN=FDPS PE=1 SV=4	63.12	718.68	16	prot01026	0	0	0	0	0	0	0	0		0	0		0	0				0				0								0
FSCN1_HUMAN	Fascin OS=Homo sapiens GN=FSCN1 PE=1 SV=3	190.88	1388.15	16	prot01038	0	0	0	0	0	0			0	0	0	0	0				0	0																					0
FUBP1_HUMAN	Far upstream element-binding protein 1 OS=Homo sapiens GN=FUBP1 PE=1 SV=3	145.81	2189.22	34	prot01043		0	0	0	0	0			0	0	0	0	0	0			0				0	0
FUBP2_HUMAN	Far upstream element-binding protein 2 OS=Homo sapiens GN=KHSRP PE=1 SV=4	325.75	12034.4	89	prot01044	0	0	0	0	0	0	0	0	0	0	0	0	0	0	0	0	0	0	0	0	0	0	0	0	0	0	0	0	0	0	0	0	0	0	0	0	0	0	0	0		0	0	0
FUBP3_HUMAN	Far upstream element-binding protein 3 OS=Homo sapiens GN=FUBP3 PE=1 SV=2	124.68	1227.86	25	prot01045	0	0	0	0	0	0	0	0	0	0	0		0	0		0	0	0								0													0	0			0
FUMH_HUMAN	Fumarate hydratase, mitochondrial OS=Homo sapiens GN=FH PE=1 SV=3	201.16	1482.64	17	prot01047	0	0	0	0	0	0			0	0	0	0	0	0								0
FURIN_HUMAN	Furin OS=Homo sapiens GN=FURIN PE=1 SV=2	56.79	406.3	9	prot01048																	0				0	0	0						0	0		0
FXR2_HUMAN	Fragile X mental retardation syndrome-related protein 2 OS=Homo sapiens GN=FXR2 PE=1 SV=2	56.57	631.08	22	prot01054									0	0	0						0																0						0	0			0	0
FZD6_HUMAN	Frizzled-6 OS=Homo sapiens GN=FZD6 PE=1 SV=2	128.72	1496.66	27	prot01059		0	0	0			0	0	0				0	0	0	0		0			0	0																	0
FZD8_HUMAN	Frizzled-8 OS=Homo sapiens GN=FZD8 PE=1 SV=1	54.71	384.3	9	prot01060																0					0	0	0	0
G3BP1_HUMAN	Ras GTPase-activating protein-binding protein 1 OS=Homo sapiens GN=G3BP1 PE=1 SV=1	105.57	799.39	14	prot01062	0	0	0	0	0	0		0		0	0	0	0	0	0	0
G3BP2_HUMAN	Ras GTPase-activating protein-binding protein 2 OS=Homo sapiens GN=G3BP2 PE=1 SV=2	68.39	825.07	26	prot01063			0			0			0		0	0		0	0	0				0	0						0	0			0												0
G3P_HUMAN	Glyceraldehyde-3-phosphate dehydrogenase OS=Homo sapiens GN=GAPDH PE=1 SV=3	988.6	41178.6	96	prot01064	0	0	0	0	0	0	0	0	0	0	0	0	0	0	0	0	0	0	0	0	0	0	0	0	0	0	0	0	0	0	0	0	0	0	0	0	0	0	0	0	0	0	0	0
G6PD_HUMAN	Glucose-6-phosphate 1-dehydrogenase OS=Homo sapiens GN=G6PD PE=1 SV=4	144.7	2348.74	43	prot01067	0	0		0	0	0	0	0	0	0	0	0	0	0		0	0	0		0									0	0		0	0							0				0
GABR2_HUMAN	Gamma-aminobutyric acid type B receptor subunit 2 OS=Homo sapiens GN=GABBR2 PE=1 SV=1	61.96	412.68	10	prot01068													0	0	0	0								0
GANAB_HUMAN	Neutral alpha-glucosidase AB OS=Homo sapiens GN=GANAB PE=1 SV=3	1192.29	40499	96	prot01075	0	0	0	0	0	0	0	0	0	0	0	0	0	0	0	0	0	0	0	0	0	0	0	0	0	0	0	0	0	0	0	0	0	0	0	0	0	0	0	0	0	0	0	0
GBF1_HUMAN	Golgi-specific brefeldin A-resistance guanine nucleotide exchange factor 1 OS=Homo sapiens GN=GBF1 PE=1 SV=2	72.82	237.53	4	prot01083		0			0	0	0
GBG12_HUMAN	Guanine nucleotide-binding protein G(I)/G(S)/G(O) subunit gamma-12 OS=Homo sapiens GN=GNG12 PE=1 SV=3	130.81	4112.32	63	prot01084		0		0	0	0	0	0	0	0	0	0	0	0	0		0	0	0	0		0	0	0	0	0		0	0	0	0		0		0	0			0	0			0	0
GBLP_HUMAN	Guanine nucleotide-binding protein subunit beta-2-like 1 OS=Homo sapiens GN=GNB2L1 PE=1 SV=3	336.34	5072.47	46	prot01085	0	0	0	0	0	0	0	0	0	0	0	0	0	0	0	0		0			0		0										0										0
GCDH_HUMAN	Glutaryl-CoA dehydrogenase, mitochondrial OS=Homo sapiens GN=GCDH PE=1 SV=1	55.38	157.66	5	prot01090																																												0
GCN1L_HUMAN	Translational activator GCN1 OS=Homo sapiens GN=GCN1L1 PE=1 SV=6	50.36	527.96	16	prot01092																	0	0												0							0		0					0
GDF15_HUMAN	Growth/differentiation factor 15 OS=Homo sapiens GN=GDF15 PE=2 SV=3	51.07	496.4	15	prot01094																	0	0			0	0	0	0
GDS1_HUMAN	Rap1 GTPase-GDP dissociation stimulator 1 OS=Homo sapiens GN=RAP1GDS1 PE=1 SV=3	84.44	305.84	8	prot01097		0				0			0		0	0	0	0		0
GELS_HUMAN	Gelsolin OS=Homo sapiens GN=GSN PE=1 SV=1	157.464	1927.5	32	prot01098					0		0	0						0	0		0	0				0	0	0	0				0	0
GFAP_HUMAN	Glial fibrillary acidic protein OS=Homo sapiens GN=GFAP PE=1 SV=1	99.92	1770.7	28	prot01101																	0		0	0		0			0	0		0		0
GFPT1_HUMAN	Glutamine--fructose-6-phosphate aminotransferase [isomerizing] 1 OS=Homo sapiens GN=GFPT1 PE=1 SV=3	199.59	1233.62	10	prot01102	0	0		0		0	0		0	0	0	0		0
GFPT2_HUMAN	Glutamine--fructose-6-phosphate aminotransferase [isomerizing] 2 OS=Homo sapiens GN=GFPT2 PE=1 SV=3	58.09	964.15	25	prot01103	0	0	0	0	0	0	0	0	0	0	0	0					0	0	0			0								0		0
GIMA1_HUMAN	GTPase IMAP family member 1 OS=Homo sapiens GN=GIMAP1 PE=1 SV=1	62.1	811.28	18	prot01106	0	0	0	0		0	0	0	0	0	0			0									0
GIMA4_HUMAN	GTPase IMAP family member 4 OS=Homo sapiens GN=GIMAP4 PE=1 SV=1	173.74	2159.31	25	prot01107		0	0	0		0	0								0	0	0	0											0
GIMA6_HUMAN	GTPase IMAP family member 6 OS=Homo sapiens GN=GIMAP6 PE=2 SV=1	70.24	1928.9	36	prot01108																													0	0			0						0	0			0	0
GLGB_HUMAN	1,4-alpha-glucan-branching enzyme OS=Homo sapiens GN=GBE1 PE=1 SV=3	375.6	5317.79	47	prot01114	0	0	0	0	0	0	0	0	0	0	0	0	0	0	0	0	0			0					0						0	0						0	0	0			0	0
GLSK_HUMAN	Glutaminase kidney isoform, mitochondrial OS=Homo sapiens GN=GLS PE=1 SV=1	109.93	758.07	12	prot01116	0	0	0	0	0	0	0	0	0	0		0	0
GLU2B_HUMAN	Glucosidase 2 subunit beta OS=Homo sapiens GN=PRKCSH PE=1 SV=2	332.854	5855.48	63	prot01120	0	0	0	0	0	0	0	0	0	0	0	0	0	0	0	0	0	0	0	0	0	0	0	0	0		0		0	0	0	0							0	0
GMPPA_HUMAN	Mannose-1-phosphate guanyltransferase alpha OS=Homo sapiens GN=GMPPA PE=1 SV=1	60.23	784.41	23	prot01123						0	0				0	0				0					0
GNA12_HUMAN	Guanine nucleotide-binding protein subunit alpha-12 OS=Homo sapiens GN=GNA12 PE=1 SV=4	63.72	361.17	10	prot01124											0	0																		0									0	0			0	0
GNA13_HUMAN	Guanine nucleotide-binding protein subunit alpha-13 OS=Homo sapiens GN=GNA13 PE=1 SV=2	52.46	1045.9	30	prot01125	0	0	0	0	0	0	0	0	0	0							0		0	0								0	0		0					0
GNAI1_HUMAN	Guanine nucleotide-binding protein G(i) subunit alpha-1 OS=Homo sapiens GN=GNAI1 PE=1 SV=2	59.4837	59.4837	1	prot01126											0
GNAI2_HUMAN	Guanine nucleotide-binding protein G(i) subunit alpha-2 OS=Homo sapiens GN=GNAI2 PE=1 SV=3	172.37	5080.19	66	prot01127	0	0	0	0	0	0	0	0	0	0	0	0		0	0		0	0	0	0	0	0				0	0	0	0	0	0	0	0			0			0	0			0	0
GNAS1_HUMAN	Guanine nucleotide-binding protein G(s) subunit alpha isoforms XLas OS=Homo sapiens GN=GNAS PE=1 SV=2	80.94	203.9	3	prot01128	0	0		0
GNAS2_HUMAN	Guanine nucleotide-binding protein G(s) subunit alpha isoforms short OS=Homo sapiens GN=GNAS PE=1 SV=1	116.88	1506.42	28	prot01129				0	0	0	0	0		0		0	0		0	0				0	0		0		0				0	0		0								0			0
GNAT1_HUMAN	Guanine nucleotide-binding protein G(t) subunit alpha-1 OS=Homo sapiens GN=GNAT1 PE=1 SV=5	63.12	177.11	3	prot01130			0						0		0
GNAT3_HUMAN	Guanine nucleotide-binding protein G(t) subunit alpha-3 OS=Homo sapiens GN=GNAT3 PE=2 SV=2	58.17	1445.5	39	prot01131	0	0	0	0	0	0	0	0	0	0	0	0					0	0	0									0	0	0	0					0			0	0			0	0
GNL1_HUMAN	Guanine nucleotide-binding protein-like 1 OS=Homo sapiens GN=GNL1 PE=1 SV=2	74.61	1385.98	34	prot01134	0	0	0	0			0	0		0	0						0			0										0						0							0	0
GNL3_HUMAN	Guanine nucleotide-binding protein-like 3 OS=Homo sapiens GN=GNL3 PE=1 SV=2	72.1	1359.57	32	prot01135														0	0	0					0	0		0															0
GNS_HUMAN	N-acetylglucosamine-6-sulfatase OS=Homo sapiens GN=GNS PE=1 SV=3	101.32	795.05	15	prot01137					0	0	0	0			0		0	0							0								0	0	0	0
GOGB1_HUMAN	Golgin subfamily B member 1 OS=Homo sapiens GN=GOLGB1 PE=1 SV=2	53.3137	1242.71	39	prot01143	0	0	0	0	0	0	0	0		0	0		0	0	0	0	0	0	0	0	0	0	0	0	0		0	0	0	0
GOLI4_HUMAN	Golgi integral membrane protein 4 OS=Homo sapiens GN=GOLIM4 PE=1 SV=1	57.45	193.39	4	prot01144																							0	0					0
GP126_HUMAN	G-protein coupled receptor 126 OS=Homo sapiens GN=GPR126 PE=1 SV=3	107.31	503.95	8	prot01147													0	0	0	0					0	0	0
GP180_HUMAN	Integral membrane protein GPR180 OS=Homo sapiens GN=GPR180 PE=2 SV=1	76.6	400.52	8	prot01151		0		0	0	0			0	0	0			0
GPR56_HUMAN	G-protein coupled receptor 56 OS=Homo sapiens GN=GPR56 PE=1 SV=2	177.32	1515.7	22	prot01155													0		0	0					0	0	0	0					0	0
GPX1_HUMAN	Glutathione peroxidase 1 OS=Homo sapiens GN=GPX1 PE=1 SV=4	83.26	475.62	9	prot01158	0	0	0		0				0		0	0	0	0
GPX8_HUMAN	Probable glutathione peroxidase 8 OS=Homo sapiens GN=GPX8 PE=1 SV=2	197.3	5435.64	74	prot01159	0	0	0	0	0	0	0	0	0	0	0	0	0	0	0	0	0	0	0	0	0	0	0	0	0	0	0	0	0	0	0	0	0			0	0		0	0			0	0
GRP75_HUMAN	Stress-70 protein, mitochondrial OS=Homo sapiens GN=HSPA9 PE=1 SV=2	315.424	11071.6	95	prot01171	0	0	0	0	0	0	0	0	0	0	0	0	0	0	0	0	0	0	0	0	0	0	0	0	0	0	0	0	0	0	0	0	0	0	0	0	0	0	0	0		0	0	0
GRP78_HUMAN	78 kDa glucose-regulated protein OS=Homo sapiens GN=HSPA5 PE=1 SV=2	2731.7	88416.6	96	prot01172	0	0	0	0	0	0	0	0	0	0	0	0	0	0	0	0	0	0	0	0	0	0	0	0	0	0	0	0	0	0	0	0	0	0	0	0	0	0	0	0	0	0	0	0
GSLG1_HUMAN	Golgi apparatus protein 1 OS=Homo sapiens GN=GLG1 PE=1 SV=2	58.1	362.48	12	prot01181													0	0
GSTP1_HUMAN	Glutathione S-transferase P OS=Homo sapiens GN=GSTP1 PE=1 SV=2	177.48	1164.84	15	prot01182	0	0	0	0	0	0	0	0	0	0	0	0		0	0	0
GT251_HUMAN	Procollagen galactosyltransferase 1 OS=Homo sapiens GN=COLGALT1 PE=1 SV=1	415.49	13782.1	91	prot01183	0	0	0	0	0	0	0	0	0	0	0	0	0	0	0	0	0	0	0	0	0	0	0	0	0	0	0	0	0	0	0	0	0	0	0	0	0	0	0	0	0	0	0	0
GUAA_HUMAN	GMP synthase [glutamine-hydrolyzing] OS=Homo sapiens GN=GMPS PE=1 SV=1	65.78	218.47	7	prot01188											0
H10_HUMAN	Histone H1.0 OS=Homo sapiens GN=H1F0 PE=1 SV=3	146.81	3587.35	69	prot01191	0	0	0	0			0	0	0	0	0	0	0				0	0	0	0				0	0	0	0	0	0	0	0	0	0	0	0	0			0	0			0	0
H11_HUMAN	Histone H1.1 OS=Homo sapiens GN=HIST1H1A PE=1 SV=3	791.13	38510.2	94	prot01192	0	0	0	0	0	0		0	0	0	0	0	0	0	0	0	0	0	0	0	0	0	0	0	0	0	0	0	0	0	0	0	0	0	0	0	0	0	0	0	0	0	0	0
H12_HUMAN	Histone H1.2 OS=Homo sapiens GN=HIST1H1C PE=1 SV=2	1449.74	65418.6	78	prot01193	0	0	0	0	0		0	0	0		0	0		0			0	0	0	0	0	0		0	0	0	0	0	0	0	0	0	0	0	0	0	0	0	0	0	0	0		0
H13_HUMAN	Histone H1.3 OS=Homo sapiens GN=HIST1H1D PE=1 SV=2	1498.01	30221.6	32	prot01194					0	0			0				0	0	0		0	0	0	0	0	0	0		0	0	0	0	0	0	0					0			0				0
H14_HUMAN	Histone H1.4 OS=Homo sapiens GN=HIST1H1E PE=1 SV=2	1512.28	72310.5	83	prot01195	0	0	0	0	0	0	0	0		0	0	0	0			0	0	0	0	0	0	0	0	0	0	0	0	0	0	0	0	0	0	0	0	0	0	0	0	0	0	0	0	0
H15_HUMAN	Histone H1.5 OS=Homo sapiens GN=HIST1H1B PE=1 SV=3	926.371	49226.1	96	prot01196	0	0	0	0	0	0	0	0	0	0	0	0	0	0	0	0	0	0	0	0	0	0	0	0	0	0	0	0	0	0	0	0	0	0	0	0	0	0	0	0	0	0	0	0
H1T_HUMAN	Histone H1t OS=Homo sapiens GN=HIST1H1T PE=2 SV=4	355.09	14644	96	prot01197	0	0	0	0	0	0	0	0	0	0	0	0	0	0	0	0	0	0	0	0	0	0	0	0	0	0	0	0	0	0	0	0	0	0	0	0	0	0	0	0	0	0	0	0
H2A1_HUMAN	Histone H2A type 1 OS=Homo sapiens GN=HIST1H2AG PE=1 SV=2	269.02	269.02	1	prot01198
H2A1A_HUMAN	Histone H2A type 1-A OS=Homo sapiens GN=HIST1H2AA PE=1 SV=3	172.38	1545.16	14	prot01199
H2A1B_HUMAN	Histone H2A type 1-B/E OS=Homo sapiens GN=HIST1H2AB PE=1 SV=2	298.69	298.69	1	prot01200
H2A1D_HUMAN	Histone H2A type 1-D OS=Homo sapiens GN=HIST1H2AD PE=1 SV=2	283.38	283.38	1	prot01201
H2A2A_HUMAN	Histone H2A type 2-A OS=Homo sapiens GN=HIST2H2AA3 PE=1 SV=3	217.18	217.18	1	prot01202
H2A2B_HUMAN	Histone H2A type 2-B OS=Homo sapiens GN=HIST2H2AB PE=1 SV=3	219.27	1319.32	11	prot01203									0	0	0	0
H2A3_HUMAN	Histone H2A type 3 OS=Homo sapiens GN=HIST3H2A PE=1 SV=3	348.85	4229.43	25	prot01204		0	0	0	0	0	0	0	0	0	0	0	0	0															0	0
H2AJ_HUMAN	Histone H2A.J OS=Homo sapiens GN=H2AFJ PE=1 SV=1	344.85	5876.72	35	prot01205	0	0	0	0	0	0	0	0	0	0	0	0	0	0	0	0										0	0			0
H2AX_HUMAN	Histone H2AX OS=Homo sapiens GN=H2AFX PE=1 SV=2	275.64	3009.18	35	prot01206	0	0	0	0	0	0	0	0	0	0	0		0												0	0		0	0	0	0	0							0	0
H2AY_HUMAN	Core histone macro-H2A.1 OS=Homo sapiens GN=H2AFY PE=1 SV=4	95.6637	1062.18	21	prot01207																									0	0	0	0			0	0
H2AZ_HUMAN	Histone H2A.Z OS=Homo sapiens GN=H2AFZ PE=1 SV=2	122.62	2914.68	45	prot01208					0							0					0	0	0	0					0	0	0	0	0	0	0	0							0	0				0
H2B1A_HUMAN	Histone H2B type 1-A OS=Homo sapiens GN=HIST1H2BA PE=1 SV=3	547.15	18647.2	83	prot01209	0	0	0	0	0	0	0	0	0	0	0	0					0	0	0	0	0	0	0	0	0	0	0	0	0	0	0	0	0	0	0	0	0	0	0	0		0	0
H2B1B_HUMAN	Histone H2B type 1-B OS=Homo sapiens GN=HIST1H2BB PE=1 SV=2	643.244	7184.63	21	prot01210																	0	0	0	0	0		0	0	0	0	0		0		0	0								0
H2B1D_HUMAN	Histone H2B type 1-D OS=Homo sapiens GN=HIST1H2BD PE=1 SV=2	791.71	15826.7	36	prot01211																		0	0						0	0	0	0	0		0	0				0			0
H2B1J_HUMAN	Histone H2B type 1-J OS=Homo sapiens GN=HIST1H2BJ PE=1 SV=3	579.274	9161.69	31	prot01212					0	0	0	0		0	0				0	0	0		0	0	0	0	0	0	0	0	0		0		0	0							0				0	0
H2B1K_HUMAN	Histone H2B type 1-K OS=Homo sapiens GN=HIST1H2BK PE=1 SV=3	541.6	1498.6	3	prot01213										0
H2B1L_HUMAN	Histone H2B type 1-L OS=Homo sapiens GN=HIST1H2BL PE=1 SV=3	719.631	6386.37	16	prot01214																	0								0	0	0			0	0	0
H2B1M_HUMAN	Histone H2B type 1-M OS=Homo sapiens GN=HIST1H2BM PE=1 SV=3	760.16	15848.6	41	prot01215																0			0				0		0	0	0	0	0	0	0	0						0	0	0			0
H2B1N_HUMAN	Histone H2B type 1-N OS=Homo sapiens GN=HIST1H2BN PE=1 SV=3	782.26	10826	23	prot01216																												0		0						0
H2B1O_HUMAN	Histone H2B type 1-O OS=Homo sapiens GN=HIST1H2BO PE=1 SV=3	642.114	7362.26	21	prot01217																	0	0	0	0	0	0	0	0	0	0	0		0		0	0								0
H2B2E_HUMAN	Histone H2B type 2-E OS=Homo sapiens GN=HIST2H2BE PE=1 SV=3	654.79	2014.57	7	prot01219									0				0	0				0																						0
H2B2F_HUMAN	Histone H2B type 2-F OS=Homo sapiens GN=HIST2H2BF PE=1 SV=3	777.17	14810.4	34	prot01220									0			0	0										0					0		0			0		0	0
H2B3B_HUMAN	Histone H2B type 3-B OS=Homo sapiens GN=HIST3H2BB PE=1 SV=3	486.711	16838.3	92	prot01221	0	0	0	0			0		0	0		0	0	0	0	0	0	0	0	0	0	0	0	0	0	0	0	0	0	0	0	0	0	0	0	0	0	0	0	0	0	0	0	0
H2BFS_HUMAN	Histone H2B type F-S OS=Homo sapiens GN=H2BFS PE=1 SV=2	778.8	20823.9	70	prot01222	0	0	0	0	0	0	0	0		0	0	0	0	0	0	0								0				0		0			0	0	0	0	0	0			0	0
H31T_HUMAN	Histone H3.1t OS=Homo sapiens GN=HIST3H3 PE=1 SV=3	546.037	12694.1	65	prot01224					0	0	0	0	0	0	0	0					0		0	0		0	0	0	0	0	0	0	0	0	0	0					0	0	0	0			0	0
H33_HUMAN	Histone H3.3 OS=Homo sapiens GN=H3F3A PE=1 SV=2	666.017	14020.1	82	prot01225	0	0	0	0	0	0	0	0	0	0	0	0	0	0	0			0	0	0	0	0	0	0	0	0	0	0	0	0	0	0	0	0	0	0	0	0	0	0			0	0
H3C_HUMAN	Histone H3.3C OS=Homo sapiens GN=H3F3C PE=1 SV=3	538.977	7929.29	34	prot01226	0	0	0	0	0	0	0	0	0	0	0	0	0	0		0													0	0
H4_HUMAN	Histone H4 OS=Homo sapiens GN=HIST1H4A PE=1 SV=2	513.264	15006.5	73	prot01227	0	0	0	0	0	0	0	0	0	0	0	0	0	0	0	0	0	0	0	0	0	0	0	0	0	0	0	0	0	0	0	0							0	0				0
H90B2_HUMAN	Putative heat shock protein HSP 90-beta 2 OS=Homo sapiens GN=HSP90AB2P PE=1 SV=2	314.101	3651.95	20	prot01228	0	0	0	0	0	0	0	0	0	0	0	0	0	0	0
H90B3_HUMAN	Putative heat shock protein HSP 90-beta-3 OS=Homo sapiens GN=HSP90AB3P PE=5 SV=1	517.27	14762.5	90	prot01229	0	0	0	0	0	0	0	0	0	0	0	0	0	0	0	0	0	0	0	0	0	0	0	0	0	0	0	0	0	0	0	0	0	0	0	0	0	0	0	0	0	0	0	0
H90B4_HUMAN	Putative heat shock protein HSP 90-beta 4 OS=Homo sapiens GN=HSP90AB4P PE=5 SV=1	98.04	3564.68	54	prot01230	0	0	0	0	0	0	0	0	0	0	0	0	0	0	0	0	0	0											0	0									0				0
HBA_HUMAN	Hemoglobin subunit alpha OS=Homo sapiens GN=HBA1 PE=1 SV=2	237.26	7303.71	75	prot01234	0	0	0	0	0	0	0	0	0	0	0	0	0	0	0	0	0	0	0	0	0	0	0	0	0	0	0	0	0	0	0	0							0	0			0	0
HBB_HUMAN	Hemoglobin subunit beta OS=Homo sapiens GN=HBB PE=1 SV=2	84.34	156.16	2	prot01236			0	0
HCD2_HUMAN	3-hydroxyacyl-CoA dehydrogenase type-2 OS=Homo sapiens GN=HSD17B10 PE=1 SV=3	99.79	382.69	9	prot01239		0	0					0	0	0			0	0			0	0
HEXA_HUMAN	Beta-hexosaminidase subunit alpha OS=Homo sapiens GN=HEXA PE=1 SV=2	106.98	314.08	4	prot01255						0	0						0	0
HEXB_HUMAN	Beta-hexosaminidase subunit beta OS=Homo sapiens GN=HEXB PE=1 SV=3	278.63	983.42	6	prot01256					0	0	0	0					0	0
HHIP_HUMAN	Hedgehog-interacting protein OS=Homo sapiens GN=HHIP PE=1 SV=3	357.66	3483.9	38	prot01257	0	0	0	0	0	0	0	0	0	0	0	0	0	0	0	0	0	0	0				0	0					0	0		0		0					0
HLAE_HUMAN	HLA class I histocompatibility antigen, alpha chain E OS=Homo sapiens GN=HLA-E PE=1 SV=3	91.71	1624.67	32	prot01263															0	0					0	0	0						0			0
HLAF_HUMAN	HLA class I histocompatibility antigen, alpha chain F OS=Homo sapiens GN=HLA-F PE=2 SV=3	54.28	54.28	1	prot01264													0
HM13_HUMAN	Minor histocompatibility antigen H13 OS=Homo sapiens GN=HM13 PE=1 SV=1	88.97	491.19	11	prot01266			0		0	0	0		0	0	0		0	0	0	0
HMGA1_HUMAN	High mobility group protein HMG-I/HMG-Y OS=Homo sapiens GN=HMGA1 PE=1 SV=3	167.13	4698.68	61	prot01268	0	0	0	0	0	0	0	0	0	0	0	0	0	0		0	0	0	0	0	0	0	0	0	0	0	0	0	0	0	0	0			0				0				0	0
HMOX1_HUMAN	Heme oxygenase 1 OS=Homo sapiens GN=HMOX1 PE=1 SV=1	152.62	2627.03	52	prot01271	0	0	0	0	0	0	0	0	0	0	0	0	0	0	0	0	0	0	0	0	0	0				0	0	0	0	0	0	0				0			0	0			0	0
HMOX2_HUMAN	Heme oxygenase 2 OS=Homo sapiens GN=HMOX2 PE=1 SV=2	50.51	229.39	7	prot01272					0	0	0						0		0	0
HNRC4_HUMAN		71.61	205.25	5	prot01274
HNRDL_HUMAN	Heterogeneous nuclear ribonucleoprotein D-like OS=Homo sapiens GN=HNRNPDL PE=1 SV=3	56.83	146.93	4	prot01275											0	0	0	0
HNRH1_HUMAN	Heterogeneous nuclear ribonucleoprotein H OS=Homo sapiens GN=HNRNPH1 PE=1 SV=4	515.68	6808.68	18	prot01276	0	0	0	0	0	0	0	0	0	0	0	0	0	0	0	0
HNRH2_HUMAN	Heterogeneous nuclear ribonucleoprotein H2 OS=Homo sapiens GN=HNRNPH2 PE=1 SV=1	324.96	13733.2	90	prot01277	0	0	0	0	0	0	0	0	0	0	0	0	0	0	0	0	0	0	0		0	0	0	0					0	0	0	0	0	0	0	0	0	0	0	0	0	0	0	0
HNRH3_HUMAN	Heterogeneous nuclear ribonucleoprotein H3 OS=Homo sapiens GN=HNRNPH3 PE=1 SV=2	79.55	547.6	13	prot01278	0			0	0		0		0		0	0
HNRL2_HUMAN	Heterogeneous nuclear ribonucleoprotein U-like protein 2 OS=Homo sapiens GN=HNRNPUL2 PE=1 SV=1	68.0137	134.897	2	prot01279																	0	0
HNRPC_HUMAN	Heterogeneous nuclear ribonucleoproteins C1/C2 OS=Homo sapiens GN=HNRNPC PE=1 SV=4	199.63	1790.36	31	prot01280																			0									0
HNRPD_HUMAN	Heterogeneous nuclear ribonucleoprotein D0 OS=Homo sapiens GN=HNRNPD PE=1 SV=1	77.37	1438.81	35	prot01281									0	0	0	0	0	0			0		0		0	0	0					0			0	0			0				0	0			0	0
HNRPF_HUMAN	Heterogeneous nuclear ribonucleoprotein F OS=Homo sapiens GN=HNRNPF PE=1 SV=3	220.27	2125.59	22	prot01282	0	0	0	0	0	0	0	0	0	0	0	0	0	0	0	0
HNRPK_HUMAN	Heterogeneous nuclear ribonucleoprotein K OS=Homo sapiens GN=HNRNPK PE=1 SV=1	520.53	16656.5	92	prot01283	0	0	0	0	0	0	0	0	0	0	0	0	0	0	0	0	0	0	0	0	0	0	0	0	0	0	0	0	0	0	0	0	0		0	0	0	0	0	0		0	0	0
HNRPL_HUMAN	Heterogeneous nuclear ribonucleoprotein L OS=Homo sapiens GN=HNRNPL PE=1 SV=2	131.23	833.59	11	prot01284		0							0	0	0	0	0	0		0	0	0															0
HNRPM_HUMAN	Heterogeneous nuclear ribonucleoprotein M OS=Homo sapiens GN=HNRNPM PE=1 SV=3	573.991	18656	93	prot01285	0	0	0	0	0	0	0	0	0	0	0	0	0	0	0	0	0	0	0	0	0	0	0	0	0	0	0	0	0	0	0	0	0	0	0	0	0	0	0	0	0	0	0	0
HNRPR_HUMAN	Heterogeneous nuclear ribonucleoprotein R OS=Homo sapiens GN=HNRNPR PE=1 SV=1	86.64	1569.49	44	prot01287	0	0	0	0	0	0	0	0	0	0	0	0	0	0	0	0		0	0			0				0			0	0	0	0											0
HNRPU_HUMAN	Heterogeneous nuclear ribonucleoprotein U OS=Homo sapiens GN=HNRNPU PE=1 SV=6	668.841	29429.5	96	prot01288	0	0	0	0	0	0	0	0	0	0	0	0	0	0	0	0	0	0	0	0	0	0	0	0	0	0	0	0	0	0	0	0	0	0	0	0	0	0	0	0	0	0	0	0
HORN_HUMAN	Hornerin OS=Homo sapiens GN=HRNR PE=1 SV=2	63.0973	245.239	6	prot01291			0	0					0																											0
HP1B3_HUMAN	Heterochromatin protein 1-binding protein 3 OS=Homo sapiens GN=HP1BP3 PE=1 SV=1	92.81	1639.14	36	prot01292			0	0	0	0	0	0	0	0	0	0	0		0	0		0										0															0	0
HS105_HUMAN	Heat shock protein 105 kDa OS=Homo sapiens GN=HSPH1 PE=1 SV=1	53.6	368.16	13	prot01295						0	0							0			0					0																	0	0
HS71B_HUMAN	Heat shock 70 kDa protein 1B OS=Homo sapiens GN=HSPA1B PE=1 SV=1	309.56	4046.72	29	prot01297		0						0		0			0	0	0	0		0			0	0							0	0									0
HS71L_HUMAN	Heat shock 70 kDa protein 1-like OS=Homo sapiens GN=HSPA1L PE=1 SV=2	263.78	6133.64	55	prot01298	0		0	0	0	0	0		0	0	0	0	0	0			0	0	0		0	0		0					0	0						0	0		0	0				0
HS902_HUMAN	Heat shock protein HSP 90-alpha A2 OS=Homo sapiens GN=HSP90AA2P PE=1 SV=2	223.95	6200.89	80	prot01299	0	0	0	0	0	0	0	0	0	0	0	0	0	0	0	0	0	0	0	0	0	0	0	0	0	0	0	0	0	0	0	0	0	0	0	0	0	0	0	0	0	0	0	0
HS904_HUMAN	Putative heat shock protein HSP 90-alpha A4 OS=Homo sapiens GN=HSP90AA4P PE=5 SV=1	104.02	1925.04	30	prot01300	0	0	0	0	0	0	0	0	0	0	0	0	0	0	0	0	0	0	0	0	0	0							0	0													0	0
HS90A_HUMAN	Heat shock protein HSP 90-alpha OS=Homo sapiens GN=HSP90AA1 PE=1 SV=5	1080.23	30564.3	92	prot01302	0	0	0	0	0	0	0	0	0	0	0	0	0	0	0	0	0	0	0	0	0	0	0	0	0	0	0	0	0	0	0	0		0	0	0	0	0	0	0	0	0	0	0
HS90B_HUMAN	Heat shock protein HSP 90-beta OS=Homo sapiens GN=HSP90AB1 PE=1 SV=4	1742.91	53764.9	93	prot01303	0	0	0	0	0	0	0	0	0	0	0	0	0	0	0	0	0	0	0	0	0	0	0	0	0		0	0	0	0	0	0		0	0	0	0	0	0	0	0	0	0	0
HSDL2_HUMAN	Hydroxysteroid dehydrogenase-like protein 2 OS=Homo sapiens GN=HSDL2 PE=1 SV=1	85.28	162.63	4	prot01304				0	0				0		0
HSP72_HUMAN	Heat shock-related 70 kDa protein 2 OS=Homo sapiens GN=HSPA2 PE=1 SV=1	436.56	16252.1	92	prot01307	0	0	0	0	0	0	0	0	0	0	0	0	0	0	0	0	0	0	0	0	0	0	0	0	0	0	0	0	0	0	0	0	0	0	0	0	0	0	0	0	0	0	0	0
HSP76_HUMAN	Heat shock 70 kDa protein 6 OS=Homo sapiens GN=HSPA6 PE=1 SV=2	252.09	2381.63	16	prot01308	0				0	0	0	0	0	0	0	0					0	0			0								0	0									0				0
HSP77_HUMAN	Putative heat shock 70 kDa protein 7 OS=Homo sapiens GN=HSPA7 PE=5 SV=2	190.58	4985.75	68	prot01309	0	0	0	0	0	0	0	0	0	0	0	0	0	0	0		0	0	0	0	0	0	0	0	0	0	0	0	0	0	0		0		0	0			0	0			0	0
HSP7C_HUMAN	Heat shock cognate 71 kDa protein OS=Homo sapiens GN=HSPA8 PE=1 SV=1	970.48	37390.6	96	prot01310	0	0	0	0	0	0	0	0	0	0	0	0	0	0	0	0	0	0	0	0	0	0	0	0	0	0	0	0	0	0	0	0	0	0	0	0	0	0	0	0	0	0	0	0
HSPB1_HUMAN	Heat shock protein beta-1 OS=Homo sapiens GN=HSPB1 PE=1 SV=2	461.89	21192.3	96	prot01311	0	0	0	0	0	0	0	0	0	0	0	0	0	0	0	0	0	0	0	0	0	0	0	0	0	0	0	0	0	0	0	0	0	0	0	0	0	0	0	0	0	0	0	0
HUWE1_HUMAN	E3 ubiquitin-protein ligase HUWE1 OS=Homo sapiens GN=HUWE1 PE=1 SV=3	116.1	1759.71	42	prot01316		0	0	0					0	0							0	0	0	0	0		0	0	0	0	0	0	0	0	0	0			0				0	0
HXK1_HUMAN	Hexokinase-1 OS=Homo sapiens GN=HK1 PE=1 SV=3	193.58	3558.33	56	prot01319	0	0	0	0	0	0	0	0	0	0	0	0		0	0	0	0	0	0	0	0	0	0	0	0			0	0	0	0	0							0	0				0
HYAL2_HUMAN	Hyaluronidase-2 OS=Homo sapiens GN=HYAL2 PE=1 SV=4	62.95	104.05	2	prot01321													0	0
HYOU1_HUMAN		785.645	11926.7	81	prot01323	0	0	0	0	0	0	0	0	0	0	0	0	0	0	0	0	0	0	0	0	0	0	0	0	0		0	0	0	0	0	0	0	0	0	0	0	0	0	0			0	0
IASPP_HUMAN	RelA-associated inhibitor OS=Homo sapiens GN=PPP1R13L PE=1 SV=4	69	1576.39	35	prot01324																																			0		0		0			0	0
IBP7_HUMAN	Insulin-like growth factor-binding protein 7 OS=Homo sapiens GN=IGFBP7 PE=1 SV=1	77.32	800.67	22	prot01325													0		0		0	0	0	0	0	0	0	0		0			0	0	0	0
ICAM1_HUMAN	Intercellular adhesion molecule 1 OS=Homo sapiens GN=ICAM1 PE=1 SV=2	100.66	1334.86	29	prot01327													0	0	0	0					0	0	0	0													0		0	0
ICAM2_HUMAN		246.49	4042.46	93	prot01328	0		0	0	0	0	0	0	0	0		0	0	0	0	0		0	0	0	0	0	0	0	0	0	0	0	0	0	0	0	0	0	0	0	0	0	0	0	0	0	0	0
IDHP_HUMAN	Isocitrate dehydrogenase [NADP], mitochondrial OS=Homo sapiens GN=IDH2 PE=1 SV=2	233.56	2251.93	16	prot01331	0	0	0	0	0	0	0	0	0	0	0	0	0	0	0	0
IF16_HUMAN	Gamma-interferon-inducible protein 16 OS=Homo sapiens GN=IFI16 PE=1 SV=3	135.97	1229.22	29	prot01333	0					0		0	0		0	0	0	0		0		0			0	0	0	0					0
IF2A_HUMAN	Eukaryotic translation initiation factor 2 subunit 1 OS=Homo sapiens GN=EIF2S1 PE=1 SV=3	108.88	5562.87	85	prot01334	0	0	0	0	0	0	0	0	0	0	0	0	0	0	0	0	0	0		0	0	0	0		0	0	0	0	0	0	0	0	0		0	0	0	0	0	0		0	0	0
IF2B1_HUMAN	Insulin-like growth factor 2 mRNA-binding protein 1 OS=Homo sapiens GN=IGF2BP1 PE=1 SV=2	151.07	2171.72	33	prot01336	0	0	0	0	0	0	0	0	0	0	0	0					0	0	0		0				0		0	0	0	0		0							0
IF2B2_HUMAN	Insulin-like growth factor 2 mRNA-binding protein 2 OS=Homo sapiens GN=IGF2BP2 PE=1 SV=2	132.47	2212.11	36	prot01337			0	0	0	0	0	0	0	0	0	0			0			0	0										0	0					0				0				0	0
IF2B3_HUMAN	Insulin-like growth factor 2 mRNA-binding protein 3 OS=Homo sapiens GN=IGF2BP3 PE=1 SV=2	232.94	3678.39	59	prot01338	0	0	0	0	0	0	0	0	0	0	0	0	0			0	0	0	0	0	0	0	0	0	0	0			0	0		0	0			0	0		0					0
IF2P_HUMAN	Eukaryotic translation initiation factor 5B OS=Homo sapiens GN=EIF5B PE=1 SV=4	79.13	286.23	6	prot01341					0			0									0	0				0										0
IF4A1_HUMAN	Eukaryotic initiation factor 4A-I OS=Homo sapiens GN=EIF4A1 PE=1 SV=1	936.41	30476.6	96	prot01342	0	0	0	0	0	0	0	0	0	0	0	0	0	0	0	0	0	0	0	0	0	0	0	0	0	0	0	0	0	0	0	0	0	0	0	0	0	0	0	0	0	0	0	0
IF4A2_HUMAN	Eukaryotic initiation factor 4A-II OS=Homo sapiens GN=EIF4A2 PE=1 SV=2	428.65	16210.4	96	prot01343	0	0	0	0	0	0	0	0	0	0	0	0	0	0	0	0	0	0	0	0	0	0	0	0	0	0	0	0	0	0	0	0	0	0	0	0	0	0	0	0	0	0	0	0
IF4A3_HUMAN	Eukaryotic initiation factor 4A-III OS=Homo sapiens GN=EIF4A3 PE=1 SV=4	138.6	5744.05	89	prot01344	0	0	0	0	0	0	0	0	0	0	0	0	0	0	0	0	0	0	0	0	0	0	0	0			0	0	0	0	0	0	0		0	0	0	0	0	0			0	0
IF4B_HUMAN	Eukaryotic translation initiation factor 4B OS=Homo sapiens GN=EIF4B PE=1 SV=2	58.34	520.34	17	prot01345																	0																0		0				0
IF4G1_HUMAN	Eukaryotic translation initiation factor 4 gamma 1 OS=Homo sapiens GN=EIF4G1 PE=1 SV=4	104.81	1970.41	44	prot01347	0		0			0	0	0	0	0		0	0				0	0	0	0	0	0	0	0	0	0		0	0		0					0			0					0
IF4G2_HUMAN	Eukaryotic translation initiation factor 4 gamma 2 OS=Homo sapiens GN=EIF4G2 PE=1 SV=1	66.08	280.94	8	prot01348		0			0			0					0	0
IF5A2_HUMAN	Eukaryotic translation initiation factor 5A-2 OS=Homo sapiens GN=EIF5A2 PE=1 SV=3	75.36	288.35	6	prot01350		0							0	0	0	0	0
IFIT1_HUMAN	Interferon-induced protein with tetratricopeptide repeats 1 OS=Homo sapiens GN=IFIT1 PE=1 SV=2	74.6	185.07	3	prot01353					0		0	0
IGJ_HUMAN	Immunoglobulin J chain OS=Homo sapiens GN=JCHAIN PE=1 SV=4	71.19	220.81	4	prot01359		0	0	0										0
IKIP_HUMAN	Inhibitor of nuclear factor kappa-B kinase-interacting protein OS=Homo sapiens GN=IKBIP PE=1 SV=1	268.36	3155.62	49	prot01364			0	0		0			0	0	0	0	0	0			0	0	0	0	0	0	0	0	0				0			0			0	0	0	0	0	0		0
IL6RB_HUMAN	Interleukin-6 receptor subunit beta OS=Homo sapiens GN=IL6ST PE=1 SV=2	650.08	8463.53	53	prot01368					0	0	0	0					0	0	0	0					0	0	0	0					0	0	0	0						0	0					0
ILK_HUMAN	Integrin-linked protein kinase OS=Homo sapiens GN=ILK PE=1 SV=2	66.27	303.09	8	prot01370	0	0	0		0	0			0				0	0
IMA1_HUMAN	Importin subunit alpha-1 OS=Homo sapiens GN=KPNA2 PE=1 SV=1	133.83	2836.08	46	prot01372	0	0	0	0	0	0	0	0	0	0	0	0	0	0	0			0				0							0	0							0		0	0			0	0
IMA5_HUMAN	Importin subunit alpha-5 OS=Homo sapiens GN=KPNA1 PE=1 SV=3	64	694.67	19	prot01375		0	0	0		0			0				0	0				0				0	0	0
IMA7_HUMAN	Importin subunit alpha-7 OS=Homo sapiens GN=KPNA6 PE=1 SV=1	67.54	1121.95	28	prot01377																0		0			0		0	0					0														0	0
IMB1_HUMAN	Importin subunit beta-1 OS=Homo sapiens GN=KPNB1 PE=1 SV=2	272.95	7365.09	82	prot01378	0	0	0	0	0	0	0	0	0	0	0	0	0	0	0	0	0	0	0	0	0	0	0	0	0	0	0	0	0	0	0	0	0		0	0	0		0	0			0	0
IMDH1_HUMAN	Inosine-5'-monophosphate dehydrogenase 1 OS=Homo sapiens GN=IMPDH1 PE=1 SV=2	79.09	1006.05	22	prot01379			0	0	0	0		0	0	0	0	0									0	0																						0
IMDH2_HUMAN	Inosine-5'-monophosphate dehydrogenase 2 OS=Homo sapiens GN=IMPDH2 PE=1 SV=2	366.18	6008.68	53	prot01380	0	0	0	0	0	0	0	0	0	0	0	0	0	0	0	0		0			0	0							0	0						0								0
INVO_HUMAN	Involucrin OS=Homo sapiens GN=IVL PE=1 SV=2	68.87	96.77	2	prot01388									0	0
IQGA1_HUMAN	Ras GTPase-activating-like protein IQGAP1 OS=Homo sapiens GN=IQGAP1 PE=1 SV=1	228.024	3561.87	42	prot01394	0	0	0	0	0	0	0	0	0	0	0	0	0	0	0	0	0	0		0									0		0
ITA2_HUMAN	Integrin alpha-2 OS=Homo sapiens GN=ITGA2 PE=1 SV=1	1542.5	10304.7	40	prot01401	0				0	0	0	0		0	0	0	0	0	0	0					0	0	0	0						0
ITA3_HUMAN	Integrin alpha-3 OS=Homo sapiens GN=ITGA3 PE=1 SV=5	281.17	4676.65	43	prot01402													0	0	0	0	0	0	0	0	0	0	0	0					0	0	0	0
ITA5_HUMAN	Integrin alpha-5 OS=Homo sapiens GN=ITGA5 PE=1 SV=2	1151.86	16359.2	79	prot01403	0	0	0	0	0	0	0	0	0	0	0	0	0	0	0	0	0	0	0	0	0	0	0	0	0	0			0	0	0	0	0			0			0	0			0	0
ITA6_HUMAN	Integrin alpha-6 OS=Homo sapiens GN=ITGA6 PE=1 SV=5	949.15	3954.17	31	prot01404	0				0	0	0		0	0	0	0	0	0	0	0	0	0			0	0	0	0						0
ITAV_HUMAN	Integrin alpha-V OS=Homo sapiens GN=ITGAV PE=1 SV=2	509.284	4863.32	43	prot01407	0	0	0	0	0	0	0	0	0	0	0	0	0	0	0	0	0	0			0	0	0	0						0
ITB1_HUMAN	Integrin beta-1 OS=Homo sapiens GN=ITGB1 PE=1 SV=2	1223.47	27917.9	95	prot01408	0	0	0	0	0	0	0	0	0	0	0	0	0	0	0	0	0	0	0	0	0	0	0	0	0	0	0	0	0	0	0	0	0	0	0	0	0	0	0	0	0	0	0	0
ITB3_HUMAN	Integrin beta-3 OS=Homo sapiens GN=ITGB3 PE=1 SV=2	291	8545.84	79	prot01409	0	0	0	0	0	0	0	0	0	0	0	0	0	0	0	0	0	0	0	0	0	0	0	0		0	0	0	0	0	0	0	0		0	0	0	0	0	0			0
ITB4_HUMAN	Integrin beta-4 OS=Homo sapiens GN=ITGB4 PE=1 SV=5	973.44	10376.3	39	prot01410	0				0	0	0	0					0	0	0	0					0	0	0	0
ITB5_HUMAN	Integrin beta-5 OS=Homo sapiens GN=ITGB5 PE=1 SV=1	50.32	95.04	2	prot01411													0	0
ITCH_HUMAN	E3 ubiquitin-protein ligase Itchy homolog OS=Homo sapiens GN=ITCH PE=1 SV=2	75.04	220.1	7	prot01412					0		0																	0						0
ITF2_HUMAN	Transcription factor 4 OS=Homo sapiens GN=TCF4 PE=1 SV=3	73.4	544.5	9	prot01413			0	0	0	0	0		0	0				0	0
ITM2B_HUMAN	Integral membrane protein 2B OS=Homo sapiens GN=ITM2B PE=1 SV=1	61.92	720.83	18	prot01416							0	0													0	0	0						0	0	0	0
ITPR2_HUMAN	Inositol 1,4,5-trisphosphate receptor type 2 OS=Homo sapiens GN=ITPR2 PE=1 SV=2	61.48	256.38	7	prot01418				0					0	0		0		0					0
ITPR3_HUMAN		108.12	1583.01	31	prot01419	0	0	0		0	0		0	0	0	0	0	0	0	0	0	0		0			0		0									0						0
JAG1_HUMAN		161.46	1612.77	21	prot01423													0	0	0	0					0		0	0
JAK1_HUMAN	Tyrosine-protein kinase JAK1 OS=Homo sapiens GN=JAK1 PE=1 SV=2	128.93	1116.37	21	prot01424						0		0					0	0	0	0					0	0	0	0					0	0		0
JAM1_HUMAN	Junctional adhesion molecule A OS=Homo sapiens GN=F11R PE=1 SV=1	243.84	2761.43	25	prot01426													0	0	0	0					0	0	0	0					0
JAM3_HUMAN	Junctional adhesion molecule C OS=Homo sapiens GN=JAM3 PE=1 SV=1	88.08	241.01	5	prot01427													0	0		0						0	0
JCAD_HUMAN	Junctional protein associated with coronary artery disease OS=Homo sapiens GN=KIAA1462 PE=1 SV=3	63.1	109.25	2	prot01428																	0	0
K154L_HUMAN	UPF0606 protein KIAA1549L OS=Homo sapiens GN=KIAA1549L PE=2 SV=2	60.84	110.33	3	prot01439																								0
K1C10_HUMAN	Keratin, type I cytoskeletal 10 OS=Homo sapiens GN=KRT10 PE=1 SV=6	1558.77	23569.3	85	prot01442	0	0	0	0	0	0	0	0	0	0	0	0	0	0	0	0		0		0	0	0			0	0		0	0	0	0	0	0	0	0	0	0	0	0	0			0	0
K1C13_HUMAN	Keratin, type I cytoskeletal 13 OS=Homo sapiens GN=KRT13 PE=1 SV=4	984.05	4316.75	14	prot01444	0	0	0	0	0	0	0	0	0	0	0	0	0	0
K1C14_HUMAN	Keratin, type I cytoskeletal 14 OS=Homo sapiens GN=KRT14 PE=1 SV=4	625.49	5862.77	23	prot01445	0	0	0	0	0	0	0	0	0	0	0	0	0	0			0	0	0	0																							0
K1C15_HUMAN		314.87	2310.72	15	prot01446	0	0	0	0	0	0	0	0	0	0	0	0	0	0
K1C16_HUMAN	Keratin, type I cytoskeletal 16 OS=Homo sapiens GN=KRT16 PE=1 SV=4	550.23	5030.51	20	prot01447	0	0	0	0	0	0	0	0	0	0	0	0	0			0				0
K1C17_HUMAN	Keratin, type I cytoskeletal 17 OS=Homo sapiens GN=KRT17 PE=1 SV=2	290.64	1786.64	12	prot01448		0	0	0	0	0		0	0	0	0	0	0		0
K1C18_HUMAN	Keratin, type I cytoskeletal 18 OS=Homo sapiens GN=KRT18 PE=1 SV=2	252.65	5282.65	65	prot01449	0	0	0	0	0	0	0	0	0	0	0	0	0	0	0	0	0	0	0	0	0	0	0	0	0	0	0	0	0	0	0	0			0	0			0	0			0	0
K1C19_HUMAN	Keratin, type I cytoskeletal 19 OS=Homo sapiens GN=KRT19 PE=1 SV=4	171.36	1195.71	12	prot01450		0	0	0		0	0		0	0	0	0	0				0				0
K1C24_HUMAN	Keratin, type I cytoskeletal 24 OS=Homo sapiens GN=KRT24 PE=1 SV=1	119.87	1188.74	12	prot01452	0	0	0	0	0	0		0	0	0	0	0	0
K1C26_HUMAN	Keratin, type I cytoskeletal 26 OS=Homo sapiens GN=KRT26 PE=1 SV=2	95.48	836.17	13	prot01453	0	0			0	0	0	0		0	0	0		0																									0	0				0
K1C27_HUMAN	Keratin, type I cytoskeletal 27 OS=Homo sapiens GN=KRT27 PE=1 SV=2	105.12	1371.26	18	prot01454	0	0	0	0	0	0	0	0	0	0	0	0																							0				0	0				0
K1C28_HUMAN	Keratin, type I cytoskeletal 28 OS=Homo sapiens GN=KRT28 PE=1 SV=2	64.61	376.61	9	prot01455													0	0																		0	0			0
K1C9_HUMAN	Keratin, type I cytoskeletal 9 OS=Homo sapiens GN=KRT9 PE=1 SV=3	1347.94	24762.1	91	prot01458	0	0	0	0	0	0	0	0	0	0	0	0	0	0	0	0	0	0	0	0	0	0	0	0	0	0	0	0	0	0	0	0	0	0	0	0			0	0			0	0
K22E_HUMAN	Keratin, type II cytoskeletal 2 epidermal OS=Homo sapiens GN=KRT2 PE=1 SV=2	1700.53	26264.5	87	prot01461	0	0	0	0	0	0	0	0	0	0	0	0	0	0	0	0	0	0	0	0	0	0	0					0			0	0	0	0	0	0	0	0	0	0	0	0	0	0
K22O_HUMAN	Keratin, type II cytoskeletal 2 oral OS=Homo sapiens GN=KRT76 PE=1 SV=2	267.26	901.13	10	prot01462		0							0	0								0									0																0
K2C1_HUMAN	Keratin, type II cytoskeletal 1 OS=Homo sapiens GN=KRT1 PE=1 SV=6	2329.49	49621.8	96	prot01463	0	0	0	0	0	0	0	0	0	0	0	0	0	0	0	0	0	0	0	0	0	0	0	0	0	0	0	0	0	0	0	0	0	0	0	0	0	0	0	0	0	0	0	0
K2C1B_HUMAN	Keratin, type II cytoskeletal 1b OS=Homo sapiens GN=KRT77 PE=2 SV=3	147.86	3159.99	46	prot01464	0	0	0	0	0	0	0	0	0	0	0	0	0	0	0	0															0	0	0		0	0			0	0			0	0
K2C3_HUMAN	Keratin, type II cytoskeletal 3 OS=Homo sapiens GN=KRT3 PE=1 SV=3	395.66	2020.5	13	prot01465	0	0	0	0	0	0	0	0	0	0	0	0	0
K2C4_HUMAN	Keratin, type II cytoskeletal 4 OS=Homo sapiens GN=KRT4 PE=1 SV=4	709.53	2413.88	23	prot01466	0		0	0	0	0	0	0	0	0	0	0	0	0	0	0															0												0
K2C5_HUMAN	Keratin, type II cytoskeletal 5 OS=Homo sapiens GN=KRT5 PE=1 SV=3	791.297	9503.89	58	prot01467	0	0	0	0	0	0	0	0	0	0	0	0	0	0			0	0		0	0	0			0	0					0	0			0	0			0				0
K2C6A_HUMAN	Keratin, type II cytoskeletal 6A OS=Homo sapiens GN=KRT6A PE=1 SV=3	1066.69	5867.82	29	prot01468				0	0	0			0	0		0							0	0															0	0				0
K2C6B_HUMAN	Keratin, type II cytoskeletal 6B OS=Homo sapiens GN=KRT6B PE=1 SV=5	988.384	12975.3	80	prot01469	0	0	0	0	0	0	0	0	0	0	0	0			0	0			0	0	0	0	0	0		0	0	0	0		0	0	0		0	0	0		0	0			0	0
K2C6C_HUMAN	Keratin, type II cytoskeletal 6C OS=Homo sapiens GN=KRT6C PE=1 SV=3	610.66	4785.89	18	prot01470	0	0	0	0			0	0			0	0	0	0																	0	0			0	0
K2C7_HUMAN	Keratin, type II cytoskeletal 7 OS=Homo sapiens GN=KRT7 PE=1 SV=5	439.34	6639.22	33	prot01471	0	0	0	0	0	0	0	0	0	0	0	0	0	0		0	0		0								0	0		0	0	0							0	0
K2C72_HUMAN	Keratin, type II cytoskeletal 72 OS=Homo sapiens GN=KRT72 PE=1 SV=2	58.13	529.21	15	prot01473				0					0	0	0							0											0		0	0
K2C73_HUMAN	Keratin, type II cytoskeletal 73 OS=Homo sapiens GN=KRT73 PE=1 SV=1	225.92	557.22	6	prot01474				0		0			0	0		0						0
K2C74_HUMAN		156.96	399.16	6	prot01475		0	0					0	0	0	0
K2C75_HUMAN		368.387	2171.35	12	prot01476	0	0	0	0	0	0	0		0	0	0	0																			0
K2C78_HUMAN	Keratin, type II cytoskeletal 78 OS=Homo sapiens GN=KRT78 PE=2 SV=2	111.89	445.97	7	prot01477						0			0	0	0	0	0
K2C79_HUMAN	Keratin, type II cytoskeletal 79 OS=Homo sapiens GN=KRT79 PE=1 SV=2	249.11	2931.16	37	prot01478			0				0	0	0	0	0	0	0	0	0	0																		0	0		0		0			0		0
K2C8_HUMAN	Keratin, type II cytoskeletal 8 OS=Homo sapiens GN=KRT8 PE=1 SV=7	365.57	5762.71	34	prot01479	0	0	0	0	0	0	0	0	0	0	0	0		0	0	0	0	0
K2C80_HUMAN	Keratin, type II cytoskeletal 80 OS=Homo sapiens GN=KRT80 PE=1 SV=2	63.49	400.17	8	prot01480	0	0	0	0	0	0			0	0
K319L_HUMAN	Dyslexia-associated protein KIAA0319-like protein OS=Homo sapiens GN=KIAA0319L PE=1 SV=2	53.1	349.37	11	prot01481																						0
KAD1_HUMAN	Adenylate kinase isoenzyme 1 OS=Homo sapiens GN=AK1 PE=1 SV=3	97.26	1133.99	21	prot01482	0	0	0	0	0	0	0	0	0	0	0	0	0	0	0	0					0	0								0
KAPCB_HUMAN	cAMP-dependent protein kinase catalytic subunit beta OS=Homo sapiens GN=PRKACB PE=1 SV=2	62.94	998.46	28	prot01489										0			0	0	0	0		0		0	0	0	0	0					0
KC1E_HUMAN	Casein kinase I isoform epsilon OS=Homo sapiens GN=CSNK1E PE=1 SV=1	51.1	392.394	12	prot01495															0		0	0					0		0				0	0						0
KCD12_HUMAN	BTB/POZ domain-containing protein KCTD12 OS=Homo sapiens GN=KCTD12 PE=1 SV=1	153.547	1771.45	33	prot01496						0					0	0		0	0	0	0					0	0	0												0							0
KCY_HUMAN	UMP-CMP kinase OS=Homo sapiens GN=CMPK1 PE=1 SV=3	81.19	308.14	9	prot01504					0	0			0		0	0	0	0
KHDR1_HUMAN	KH domain-containing, RNA-binding, signal transduction-associated protein 1 OS=Homo sapiens GN=KHDRBS1 PE=1 SV=1	206.07	10938.3	94	prot01512	0	0	0	0	0	0	0	0	0	0	0	0	0	0	0	0	0	0	0	0	0	0	0	0	0	0	0	0	0	0	0	0	0	0	0	0	0	0	0	0	0	0	0	0
KIF5A_HUMAN	Kinesin heavy chain isoform 5A OS=Homo sapiens GN=KIF5A PE=1 SV=2	96.71	419.42	6	prot01526	0				0	0	0	0					0
KIF5C_HUMAN		105.894	350.724	6	prot01527					0	0	0	0					0	0
KIFC1_HUMAN	Kinesin-like protein KIFC1 OS=Homo sapiens GN=KIFC1 PE=1 SV=2	62.79	531.01	12	prot01529																																												0
KINH_HUMAN	Kinesin-1 heavy chain OS=Homo sapiens GN=KIF5B PE=1 SV=1	255.96	1136.81	12	prot01530	0	0	0	0			0	0	0	0	0		0	0																														0
KPYM_HUMAN	Pyruvate kinase PKM OS=Homo sapiens GN=PKM PE=1 SV=4	1953.31	62661.7	96	prot01545	0	0	0	0	0	0	0	0	0	0	0	0	0	0	0	0	0	0	0	0	0	0	0	0	0	0	0	0	0	0	0	0	0	0	0	0	0	0	0	0	0	0	0	0
KPYR_HUMAN	Pyruvate kinase PKLR OS=Homo sapiens GN=PKLR PE=1 SV=2	131.14	4240.55	63	prot01546	0	0	0	0	0	0	0	0	0	0	0	0	0	0	0	0	0	0			0	0	0	0					0	0				0		0	0	0	0	0	0	0	0	0
KR87P_HUMAN		59.58	132.63	3	prot01547											0	0
KRT36_HUMAN	Keratin, type I cuticular Ha6 OS=Homo sapiens GN=KRT36 PE=2 SV=1	153.52	354.43	4	prot01550											0	0						0
KRT84_HUMAN	Keratin, type II cuticular Hb4 OS=Homo sapiens GN=KRT84 PE=2 SV=2	179.09	5057.8	60	prot01554	0	0	0	0	0	0	0	0	0	0	0	0	0	0	0	0	0	0	0	0	0	0	0	0	0	0	0	0	0	0										0				0
KRT85_HUMAN	Keratin, type II cuticular Hb5 OS=Homo sapiens GN=KRT85 PE=1 SV=1	106.83	893.58	16	prot01555				0					0	0	0							0										0	0	0	0	0
KT33A_HUMAN	Keratin, type I cuticular Ha3-I OS=Homo sapiens GN=KRT33A PE=2 SV=2	68.87	123.62	2	prot01560											0	0
KT33B_HUMAN	Keratin, type I cuticular Ha3-II OS=Homo sapiens GN=KRT33B PE=1 SV=3	52.89	52.89	1	prot01561									0
LACRT_HUMAN	Extracellular glycoprotein lacritin OS=Homo sapiens GN=LACRT PE=1 SV=1	119.43	1418.49	15	prot01564	0	0	0	0	0	0	0	0	0	0	0	0		0	0	0
LAMA4_HUMAN	Laminin subunit alpha-4 OS=Homo sapiens GN=LAMA4 PE=1 SV=4	348.217	2027.8	18	prot01567						0	0	0	0	0	0	0	0	0	0	0					0	0	0	0
LAMB1_HUMAN	Laminin subunit beta-1 OS=Homo sapiens GN=LAMB1 PE=1 SV=2	566.55	5119.72	33	prot01568	0	0	0	0	0	0		0	0	0	0	0	0	0	0	0	0	0	0	0	0	0		0					0							0				0
LAMB2_HUMAN	Laminin subunit beta-2 OS=Homo sapiens GN=LAMB2 PE=1 SV=2	284.234	3461.86	43	prot01569	0				0	0		0	0	0	0	0	0			0	0	0	0	0	0	0	0	0	0				0	0						0			0	0
LAMB3_HUMAN	Laminin subunit beta-3 OS=Homo sapiens GN=LAMB3 PE=1 SV=1	110.56	1017.72	20	prot01570									0																				0										0	0
LAMC1_HUMAN	Laminin subunit gamma-1 OS=Homo sapiens GN=LAMC1 PE=1 SV=3	398.414	2167.73	15	prot01572	0	0	0	0	0	0			0	0	0	0	0	0									0																0
LAMC2_HUMAN	Laminin subunit gamma-2 OS=Homo sapiens GN=LAMC2 PE=1 SV=2	139.91	886.48	15	prot01573
LAP2B_HUMAN	Lamina-associated polypeptide 2, isoforms beta/gamma OS=Homo sapiens GN=TMPO PE=1 SV=2	57.86	650.13	18	prot01574				0		0	0		0	0	0	0		0										0
LARP1_HUMAN	La-related protein 1 OS=Homo sapiens GN=LARP1 PE=1 SV=2	52.15	346.73	10	prot01578																		0
LARP4_HUMAN	La-related protein 4 OS=Homo sapiens GN=LARP4 PE=1 SV=3	71.73	317.94	9	prot01579	0		0
LASP1_HUMAN	LIM and SH3 domain protein 1 OS=Homo sapiens GN=LASP1 PE=1 SV=2	75.81	1779.67	42	prot01580		0	0	0	0	0	0	0	0	0	0	0		0	0	0		0		0	0	0							0	0		0							0	0			0
LAT1_HUMAN	Large neutral amino acids transporter small subunit 1 OS=Homo sapiens GN=SLC7A5 PE=1 SV=2	123.05	1354.46	17	prot01581													0	0	0	0					0	0	0	0
LBR_HUMAN	Lamin-B receptor OS=Homo sapiens GN=LBR PE=1 SV=2	81.15	1161.48	26	prot01583					0	0									0	0			0				0												0				0	0				0
LC1L1_HUMAN	Putative lipocalin 1-like protein 1 OS=Homo sapiens GN=LCN1P1 PE=5 SV=1	71.21	871.07	14	prot01584	0	0	0	0	0	0	0	0	0	0	0	0			0	0
LC7L2_HUMAN		119.574	790.188	12	prot01585	0	0		0		0	0		0		0	0		0
LCAP_HUMAN	Leucyl-cystinyl aminopeptidase OS=Homo sapiens GN=LNPEP PE=1 SV=3	66.53	314.32	8	prot01587					0						0	0	0	0	0	0						0
LCN1_HUMAN	Lipocalin-1 OS=Homo sapiens GN=LCN1 PE=1 SV=1	187.15	1878.77	16	prot01588	0	0	0	0	0	0	0	0	0	0	0	0	0	0	0	0
LDHA_HUMAN	L-lactate dehydrogenase A chain OS=Homo sapiens GN=LDHA PE=1 SV=2	207.74	4420.94	50	prot01589	0	0	0	0	0	0	0	0	0	0	0	0	0	0	0	0					0	0											0		0	0	0		0	0	0		0	0
LDHB_HUMAN	L-lactate dehydrogenase B chain OS=Homo sapiens GN=LDHB PE=1 SV=2	298.68	3410	38	prot01590	0	0	0	0	0	0	0	0	0	0	0	0	0	0		0	0	0		0					0	0	0	0	0	0	0	0			0	0	0		0	0
LDLR_HUMAN	Low-density lipoprotein receptor OS=Homo sapiens GN=LDLR PE=1 SV=1	69.96	639.72	13	prot01591					0	0	0	0					0	0		0					0	0		0					0	0
LEG1_HUMAN	Galectin-1 OS=Homo sapiens GN=LGALS1 PE=1 SV=2	289.62	1469.03	18	prot01592	0	0	0	0	0	0	0	0	0	0	0	0	0	0	0	0						0
LEG9_HUMAN	Galectin-9 OS=Homo sapiens GN=LGALS9 PE=1 SV=2	56.49	98.12	2	prot01594													0
LIMA1_HUMAN	LIM domain and actin-binding protein 1 OS=Homo sapiens GN=LIMA1 PE=1 SV=1	64.31	318.34	9	prot01598																	0
LIMD1_HUMAN	LIM domain-containing protein 1 OS=Homo sapiens GN=LIMD1 PE=1 SV=1	63.65	194.63	4	prot01600						0
LIPA1_HUMAN		50.33	612.53	20	prot01604		0	0	0	0	0	0	0	0	0	0	0		0	0	0										0					0
LIPE_HUMAN	Endothelial lipase OS=Homo sapiens GN=LIPG PE=1 SV=1	69.95	614.01	14	prot01608						0	0	0		0	0	0	0	0		0	0		0										0
LMAN1_HUMAN	Protein ERGIC-53 OS=Homo sapiens GN=LMAN1 PE=1 SV=2	739.004	16062	96	prot01610	0	0	0	0	0	0	0	0	0	0	0	0	0	0	0	0	0	0	0	0	0	0	0	0	0	0	0	0	0	0	0	0	0	0	0	0	0	0	0	0	0	0	0	0
LMF2_HUMAN	Lipase maturation factor 2 OS=Homo sapiens GN=LMF2 PE=1 SV=2	71.98	530.16	10	prot01614		0	0	0		0	0	0		0	0	0		0
LMNA_HUMAN	Prelamin-A/C OS=Homo sapiens GN=LMNA PE=1 SV=1	1262.63	64071.6	96	prot01615	0	0	0	0	0	0	0	0	0	0	0	0	0	0	0	0	0	0	0	0	0	0	0	0	0	0	0	0	0	0	0	0	0	0	0	0	0	0	0	0	0	0	0	0
LMNB1_HUMAN	Lamin-B1 OS=Homo sapiens GN=LMNB1 PE=1 SV=2	108.22	1893.37	49	prot01616	0					0						0	0	0	0	0	0	0	0	0				0	0	0		0		0					0	0	0		0				0	0
LMNB2_HUMAN	Lamin-B2 OS=Homo sapiens GN=LMNB2 PE=1 SV=4	163.85	2809.24	43	prot01617							0			0			0	0			0	0	0	0	0		0	0						0			0		0	0			0	0			0	0
LMO7_HUMAN	LIM domain only protein 7 OS=Homo sapiens GN=LMO7 PE=1 SV=3	115.76	1488.31	31	prot01618	0	0		0						0		0	0			0	0	0																0			0				0			0
LONM_HUMAN	Lon protease homolog, mitochondrial OS=Homo sapiens GN=LONP1 PE=1 SV=2	99.6737	1131.57	24	prot01620	0			0	0	0	0	0	0		0		0	0	0	0		0			0		0						0
LOXL2_HUMAN	Lysyl oxidase homolog 2 OS=Homo sapiens GN=LOXL2 PE=1 SV=1	165.64	2856.05	50	prot01622	0	0		0	0	0	0	0	0	0	0	0	0	0		0	0	0	0	0					0	0	0	0			0	0			0				0	0
LPPRC_HUMAN	Leucine-rich PPR motif-containing protein, mitochondrial OS=Homo sapiens GN=LRPPRC PE=1 SV=3	724.504	9207.98	49	prot01627	0	0	0	0	0	0	0	0	0	0	0	0	0	0	0	0		0	0		0	0	0						0	0			0
LRC32_HUMAN	Leucine-rich repeat-containing protein 32 OS=Homo sapiens GN=LRRC32 PE=1 SV=1	110.85	672.8	10	prot01632					0	0		0	0	0	0		0	0	0	0
LRC40_HUMAN	Leucine-rich repeat-containing protein 40 OS=Homo sapiens GN=LRRC40 PE=1 SV=1	81.39	689.11	16	prot01633				0													0																						0
LRC47_HUMAN	Leucine-rich repeat-containing protein 47 OS=Homo sapiens GN=LRRC47 PE=1 SV=1	121.38	2539.3	45	prot01634		0	0			0	0			0	0	0		0	0		0	0			0	0		0					0	0				0			0		0				0
LRC59_HUMAN	Leucine-rich repeat-containing protein 59 OS=Homo sapiens GN=LRRC59 PE=1 SV=1	56.75	488.06	13	prot01635	0	0	0	0	0	0		0	0	0	0	0	0	0
LRC8A_HUMAN	Volume-regulated anion channel subunit LRRC8A OS=Homo sapiens GN=LRRC8A PE=1 SV=1	302.3	2857.15	26	prot01636													0	0	0	0					0	0	0	0						0
LRC8C_HUMAN	Volume-regulated anion channel subunit LRRC8C OS=Homo sapiens GN=LRRC8C PE=1 SV=2	280.86	819.48	10	prot01637													0	0	0	0
LRP8_HUMAN	Low-density lipoprotein receptor-related protein 8 OS=Homo sapiens GN=LRP8 PE=1 SV=4	65.41	224.4	5	prot01643													0
LRRF1_HUMAN	Leucine-rich repeat flightless-interacting protein 1 OS=Homo sapiens GN=LRRFIP1 PE=1 SV=2	51.71	133.48	3	prot01645														0							0	0
LRRF2_HUMAN	Leucine-rich repeat flightless-interacting protein 2 OS=Homo sapiens GN=LRRFIP2 PE=1 SV=1	101.09	1840.22	38	prot01646					0	0	0	0					0	0	0	0	0	0					0	0					0	0
LTBP1_HUMAN	Latent-transforming growth factor beta-binding protein 1 OS=Homo sapiens GN=LTBP1 PE=1 SV=4	64.78	230.02	5	prot01652									0	0	0		0	0
LTBP2_HUMAN	Latent-transforming growth factor beta-binding protein 2 OS=Homo sapiens GN=LTBP2 PE=1 SV=3	389.15	9976.39	80	prot01653									0	0	0	0	0	0	0	0	0	0	0	0	0	0	0	0	0	0	0	0	0	0	0	0	0	0	0	0	0		0	0			0	0
LUC7L_HUMAN	Putative RNA-binding protein Luc7-like 1 OS=Homo sapiens GN=LUC7L PE=1 SV=1	141.79	957.56	12	prot01656	0	0	0	0	0			0	0	0	0	0	0	0
LUZP1_HUMAN	Leucine zipper protein 1 OS=Homo sapiens GN=LUZP1 PE=1 SV=2	192.275	4533.43	63	prot01658	0	0		0	0	0	0	0		0	0	0	0	0	0	0	0	0	0	0	0	0	0	0		0		0	0	0										0			0	0
LYOX_HUMAN		222.2	5273.73	69	prot01661	0	0	0	0	0	0	0	0	0	0	0	0	0	0	0	0	0	0	0	0	0	0	0	0					0	0		0			0	0			0	0			0	0
LYRIC_HUMAN	Protein LYRIC OS=Homo sapiens GN=MTDH PE=1 SV=2	77.38	799.56	24	prot01663					0	0	0						0	0								0				0				0		0	0						0				0
LYSC_HUMAN	Lysozyme C OS=Homo sapiens GN=LYZ PE=1 SV=1	151.36	1466.18	14	prot01664	0	0	0	0	0	0		0	0	0	0	0		0	0	0
M4K4_HUMAN	Mitogen-activated protein kinase kinase kinase kinase 4 OS=Homo sapiens GN=MAP4K4 PE=1 SV=2	222.641	3368.17	40	prot01669	0	0	0	0	0	0	0	0	0	0	0	0	0	0	0	0	0	0			0	0	0	0					0			0				0
M4K5_HUMAN	Mitogen-activated protein kinase kinase kinase kinase 5 OS=Homo sapiens GN=MAP4K5 PE=1 SV=1	84.44	230.52	6	prot01670								0							0	0						0
MA7D1_HUMAN	MAP7 domain-containing protein 1 OS=Homo sapiens GN=MAP7D1 PE=1 SV=1	53.87	577.42	17	prot01673													0					0	0				0												0				0			0	0
MACF1_HUMAN	Microtubule-actin cross-linking factor 1, isoforms 1/2/3/5 OS=Homo sapiens GN=MACF1 PE=1 SV=4	157.78	3801.87	48	prot01674	0	0	0	0	0	0	0	0	0	0	0	0	0	0		0	0	0		0		0	0	0	0	0	0	0	0	0						0								0
MAGD2_HUMAN	Melanoma-associated antigen D2 OS=Homo sapiens GN=MAGED2 PE=1 SV=2	95.66	1957.69	47	prot01677	0		0	0	0	0	0	0	0	0	0	0	0	0	0	0	0	0		0	0	0		0					0		0	0			0				0					0
MAGT1_HUMAN	Magnesium transporter protein 1 OS=Homo sapiens GN=MAGT1 PE=1 SV=1	85.4	1313.25	35	prot01681	0	0	0	0	0	0	0		0	0	0	0	0	0	0	0	0	0	0		0	0		0						0										0
MAN1_HUMAN	Inner nuclear membrane protein Man1 OS=Homo sapiens GN=LEMD3 PE=1 SV=2	114.25	401.11	9	prot01685																	0	0		0	0																			0
MAP4_HUMAN	Microtubule-associated protein 4 OS=Homo sapiens GN=MAP4 PE=1 SV=3	319.88	12323.4	90	prot01691			0		0	0	0	0	0	0	0	0	0	0	0		0	0	0	0	0	0	0	0	0	0	0	0	0	0	0	0	0	0	0	0	0	0	0	0	0	0	0	0
MARCS_HUMAN	Myristoylated alanine-rich C-kinase substrate OS=Homo sapiens GN=MARCKS PE=1 SV=4	59.83	203.55	5	prot01695			0								0	0		0																										0
MARE2_HUMAN	Microtubule-associated protein RP/EB family member 2 OS=Homo sapiens GN=MAPRE2 PE=1 SV=1	201.82	1528.19	34	prot01697			0	0	0	0	0		0	0	0	0	0		0	0	0	0	0	0	0	0	0	0		0	0			0					0				0	0				0
MAST3_HUMAN	Microtubule-associated serine/threonine-protein kinase 3 OS=Homo sapiens GN=MAST3 PE=1 SV=2	67.11	914.344	25	prot01704		0			0	0		0	0				0		0	0	0	0	0	0			0	0	0	0	0	0	0	0		0							0				0
MAST4_HUMAN	Microtubule-associated serine/threonine-protein kinase 4 OS=Homo sapiens GN=MAST4 PE=1 SV=3	59.52	1748.16	53	prot01705	0	0	0	0	0	0	0	0	0	0	0			0		0	0	0				0		0	0			0	0		0	0		0	0		0	0	0	0			0	0
MATR3_HUMAN	Matrin-3 OS=Homo sapiens GN=MATR3 PE=1 SV=2	171.95	5036.1	73	prot01709					0	0			0		0	0			0	0		0	0	0	0		0	0		0				0	0	0	0	0	0	0	0	0	0	0		0	0	0
MBOA7_HUMAN	Lysophospholipid acyltransferase 7 OS=Homo sapiens GN=MBOAT7 PE=1 SV=2	79.01	3463.79	68	prot01713	0		0						0	0	0	0	0	0			0	0	0	0	0	0	0	0	0	0	0	0			0	0			0	0	0	0	0	0		0	0	0
MCCA_HUMAN	Methylcrotonoyl-CoA carboxylase subunit alpha, mitochondrial OS=Homo sapiens GN=MCCC1 PE=1 SV=3	1020.72	43320.8	96	prot01715	0	0	0	0	0	0	0	0	0	0	0	0	0	0	0	0	0	0	0	0	0	0	0	0	0	0	0	0	0	0	0	0	0	0	0	0	0	0	0	0	0	0	0	0
MCCB_HUMAN	Methylcrotonoyl-CoA carboxylase beta chain, mitochondrial OS=Homo sapiens GN=MCCC2 PE=1 SV=1	344.14	6995.89	86	prot01716	0	0	0	0	0	0	0	0	0	0	0	0	0	0	0	0	0	0	0	0	0	0	0	0		0		0	0	0	0	0	0	0	0	0	0	0	0	0	0	0	0	0
MCM3_HUMAN	DNA replication licensing factor MCM3 OS=Homo sapiens GN=MCM3 PE=1 SV=3	93.09	1201.21	30	prot01717		0			0	0				0							0	0			0	0	0	0						0										0
MCM4_HUMAN	DNA replication licensing factor MCM4 OS=Homo sapiens GN=MCM4 PE=1 SV=5	64.34	171.51	4	prot01718						0		0			0
MCM5_HUMAN	DNA replication licensing factor MCM5 OS=Homo sapiens GN=MCM5 PE=1 SV=5	58.22	541.39	14	prot01719		0	0	0	0	0		0	0	0	0	0	0	0
MCM6_HUMAN	DNA replication licensing factor MCM6 OS=Homo sapiens GN=MCM6 PE=1 SV=1	59.9337	1130.77	31	prot01720			0			0		0			0	0					0			0										0	0		0		0		0		0				0	0
MCM7_HUMAN	DNA replication licensing factor MCM7 OS=Homo sapiens GN=MCM7 PE=1 SV=4	163.75	1203.14	24	prot01721		0				0					0		0	0				0												0													0
MCP_HUMAN	Membrane cofactor protein OS=Homo sapiens GN=CD46 PE=1 SV=3	85.11	409.01	8	prot01723													0	0	0	0					0		0
MEGF8_HUMAN	Multiple epidermal growth factor-like domains protein 8 OS=Homo sapiens GN=MEGF8 PE=1 SV=2	110.987	847.831	11	prot01731		0	0	0	0	0	0		0	0				0	0	0
MET_HUMAN	Hepatocyte growth factor receptor OS=Homo sapiens GN=MET PE=1 SV=4	54.44	149.17	4	prot01733													0	0							0
METK2_HUMAN	S-adenosylmethionine synthase isoform type-2 OS=Homo sapiens GN=MAT2A PE=1 SV=1	91.58	2056.66	43	prot01736					0	0	0			0	0	0	0	0					0	0		0									0	0			0				0	0			0	0
MGP_HUMAN	Matrix Gla protein OS=Homo sapiens GN=MGP PE=1 SV=2	57.85	1072.45	30	prot01740										0				0		0					0	0	0	0					0
MIA3_HUMAN	Melanoma inhibitory activity protein 3 OS=Homo sapiens GN=MIA3 PE=1 SV=1	605.647	16270	91	prot01741	0	0	0	0	0	0	0	0	0	0	0	0	0	0	0	0	0	0	0	0	0	0	0	0	0	0	0	0	0	0	0	0	0	0	0	0	0	0	0	0	0	0	0	0
MIC19_HUMAN	MICOS complex subunit MIC19 OS=Homo sapiens GN=CHCHD3 PE=1 SV=1	82.98	1027.14	28	prot01743							0										0		0														0		0				0	0			0	0
MIC60_HUMAN	MICOS complex subunit MIC60 OS=Homo sapiens GN=IMMT PE=1 SV=1	73.32	636.15	18	prot01744					0	0		0	0	0	0		0	0			0	0				0							0	0	0	0
MICA2_HUMAN	Protein-methionine sulfoxide oxidase MICAL2 OS=Homo sapiens GN=MICAL2 PE=1 SV=1	70.1	93.07	2	prot01745																	0	0
MIF_HUMAN	Macrophage migration inhibitory factor OS=Homo sapiens GN=MIF PE=1 SV=4	88.92	4060.7	82	prot01747	0	0	0	0	0	0	0	0	0	0	0	0	0	0	0	0	0	0				0							0		0	0	0	0	0	0	0	0	0	0	0	0	0	0
ML12A_HUMAN	Myosin regulatory light chain 12A OS=Homo sapiens GN=MYL12A PE=1 SV=2	505.46	2146.37	7	prot01757																	0	0	0	0								0	0	0
ML12B_HUMAN	Myosin regulatory light chain 12B OS=Homo sapiens GN=MYL12B PE=1 SV=2	489.08	7424.88	53	prot01758	0	0	0	0	0	0	0	0	0	0	0	0	0	0	0	0	0	0	0	0	0	0	0	0	0	0	0	0	0	0
MLEC_HUMAN	Malectin OS=Homo sapiens GN=MLEC PE=1 SV=1	143.55	1197.06	20	prot01759					0		0	0	0	0	0	0		0	0	0	0	0	0	0	0		0						0										0	0
MMP1_HUMAN	Interstitial collagenase OS=Homo sapiens GN=MMP1 PE=1 SV=3	155.51	1701.04	34	prot01762					0	0	0	0	0	0	0	0	0	0		0	0							0									0										0	0
MMP14_HUMAN	Matrix metalloproteinase-14 OS=Homo sapiens GN=MMP14 PE=1 SV=3	391.98	1521.46	15	prot01763					0	0		0					0	0	0	0					0	0	0	0					0
MMP2_HUMAN	72 kDa type IV collagenase OS=Homo sapiens GN=MMP2 PE=1 SV=2	127.54	1150.7	15	prot01764	0		0		0	0	0	0	0	0	0	0	0	0	0	0		0
MMRN1_HUMAN	Multimerin-1 OS=Homo sapiens GN=MMRN1 PE=1 SV=3	1272.89	29971.1	92	prot01765	0	0	0	0	0	0	0	0	0	0	0	0	0	0	0	0	0	0	0	0	0	0	0	0	0	0	0	0	0	0	0	0	0	0	0	0	0	0	0	0		0	0	0
MMRN2_HUMAN	Multimerin-2 OS=Homo sapiens GN=MMRN2 PE=1 SV=2	1036.56	24015.9	89	prot01766	0	0	0	0	0	0	0	0	0	0	0	0	0	0	0	0	0	0	0	0	0	0	0	0	0	0	0	0	0	0	0	0	0		0	0	0	0	0	0			0	0
MOGS_HUMAN	Mannosyl-oligosaccharide glucosidase OS=Homo sapiens GN=MOGS PE=1 SV=5	122.61	1865.5	42	prot01769				0			0		0	0	0	0			0	0	0		0	0		0	0	0									0							0
MOT1_HUMAN	Monocarboxylate transporter 1 OS=Homo sapiens GN=SLC16A1 PE=1 SV=3	266.94	2201.96	30	prot01772	0	0	0	0	0	0	0		0	0	0	0	0	0	0	0	0				0	0	0	0					0
MOT4_HUMAN	Monocarboxylate transporter 4 OS=Homo sapiens GN=SLC16A3 PE=1 SV=1	82.63	134.55	3	prot01773													0	0	0
MPCP_HUMAN	Phosphate carrier protein, mitochondrial OS=Homo sapiens GN=SLC25A3 PE=1 SV=2	182.24	7900.05	94	prot01777	0	0	0	0	0	0	0	0	0	0	0	0	0	0	0	0	0	0	0	0	0	0	0	0	0	0	0	0	0	0	0	0	0	0	0	0	0	0	0	0	0	0	0	0
MPRI_HUMAN	Cation-independent mannose-6-phosphate receptor OS=Homo sapiens GN=IGF2R PE=1 SV=3	180.06	494.622	7	prot01780					0		0	0					0	0
MPRIP_HUMAN	Myosin phosphatase Rho-interacting protein OS=Homo sapiens GN=MPRIP PE=1 SV=3	122.91	1417.22	30	prot01781						0	0	0					0				0	0	0	0					0	0	0		0	0
MPZL1_HUMAN	Myelin protein zero-like protein 1 OS=Homo sapiens GN=MPZL1 PE=1 SV=1	155.5	2280.91	32	prot01782						0	0	0					0	0	0	0					0	0	0	0
MRP_HUMAN	MARCKS-related protein OS=Homo sapiens GN=MARCKSL1 PE=1 SV=2	52.23	224.2	5	prot01788	0			0			0		0	0
MRP1_HUMAN	Multidrug resistance-associated protein 1 OS=Homo sapiens GN=ABCC1 PE=1 SV=3	165.2	700.94	14	prot01789					0	0	0	0		0	0		0	0	0	0					0	0		0
MUC18_HUMAN	Cell surface glycoprotein MUC18 OS=Homo sapiens GN=MCAM PE=1 SV=2	1069.63	6726.78	33	prot01806	0	0		0	0	0	0	0	0	0	0	0	0	0	0	0					0	0	0	0
MVP_HUMAN	Major vault protein OS=Homo sapiens GN=MVP PE=1 SV=4	1283.08	27442.2	96	prot01807	0	0	0	0	0	0	0	0	0	0	0	0	0	0	0	0	0	0	0	0	0	0	0	0	0	0	0	0	0	0	0	0	0	0	0	0	0	0	0	0	0	0	0	0
MYADM_HUMAN	Myeloid-associated differentiation marker OS=Homo sapiens GN=MYADM PE=1 SV=2	252.66	3136.36	25	prot01811						0							0	0	0	0					0	0	0	0						0
MYCB2_HUMAN	E3 ubiquitin-protein ligase MYCBP2 OS=Homo sapiens GN=MYCBP2 PE=1 SV=3	60.2337	1015.37	27	prot01813	0	0	0	0	0	0	0	0	0	0	0	0																	0	0	0	0
MYCT1_HUMAN	Myc target protein 1 OS=Homo sapiens GN=MYCT1 PE=1 SV=1	71.36	1456.5	38	prot01816					0	0	0	0					0		0	0					0	0	0	0					0	0	0					0			0
MYDGF_HUMAN	Myeloid-derived growth factor OS=Homo sapiens GN=MYDGF PE=1 SV=1	122.2	883.87	12	prot01817									0	0	0	0	0	0	0	0	0	0			0	0
MYH10_HUMAN	Myosin-10 OS=Homo sapiens GN=MYH10 PE=1 SV=3	2590.83	43614	62	prot01821	0	0	0	0	0	0	0	0	0	0	0	0	0	0	0	0	0	0	0	0	0	0	0	0	0	0	0	0	0	0	0	0
MYH11_HUMAN	Myosin-11 OS=Homo sapiens GN=MYH11 PE=1 SV=3	1106.01	21760.1	59	prot01822	0	0	0	0	0	0	0	0	0	0	0	0	0	0	0	0	0	0	0	0	0	0	0	0	0	0	0	0	0	0									0
MYH14_HUMAN	Myosin-14 OS=Homo sapiens GN=MYH14 PE=1 SV=2	1130.66	18413.6	85	prot01823	0	0	0	0	0	0	0	0	0	0	0	0	0	0	0	0	0	0	0	0	0	0	0	0	0	0	0	0	0	0				0	0	0	0	0	0	0	0	0	0	0
MYH15_HUMAN	Myosin-15 OS=Homo sapiens GN=MYH15 PE=1 SV=5	54.7337	218.036	8	prot01824			0				0											0											0	0
MYH16_HUMAN	Putative uncharacterized protein MYH16 OS=Homo sapiens GN=MYH16 PE=1 SV=2	77.76	5716.97	96	prot01825	0	0	0	0	0	0	0	0	0	0	0	0	0	0	0	0	0	0	0	0	0	0	0	0	0	0	0	0	0	0	0	0	0	0	0	0	0	0	0	0	0	0	0	0
MYH9_HUMAN	Myosin-9 OS=Homo sapiens GN=MYH9 PE=1 SV=4	9556.69	230033	96	prot01831	0	0	0	0	0	0	0	0	0	0	0	0	0	0	0	0	0	0	0	0	0	0	0	0	0	0	0	0	0	0	0	0	0	0	0	0	0	0	0	0	0	0	0	0
MYL1_HUMAN	Myosin light chain 1/3, skeletal muscle isoform OS=Homo sapiens GN=MYL1 PE=2 SV=3	102.62	102.62	1	prot01832							0
MYL3_HUMAN	Myosin light chain 3 OS=Homo sapiens GN=MYL3 PE=1 SV=3	116.12	1033.76	17	prot01833					0	0	0	0					0	0	0	0	0	0	0										0	0
MYL6_HUMAN	Myosin light polypeptide 6 OS=Homo sapiens GN=MYL6 PE=1 SV=2	913.43	29088.5	92	prot01834	0	0	0	0	0	0	0	0	0	0	0	0	0	0	0	0	0	0	0	0	0	0	0	0	0	0	0	0	0	0	0	0		0	0	0	0	0	0	0	0	0	0	0
MYL6B_HUMAN	Myosin light chain 6B OS=Homo sapiens GN=MYL6B PE=1 SV=1	197.76	9410.48	67	prot01835	0	0	0	0	0	0	0	0	0	0	0	0	0	0	0	0	0	0	0	0	0	0	0	0	0	0	0	0	0	0			0							0
MYL9_HUMAN	Myosin regulatory light polypeptide 9 OS=Homo sapiens GN=MYL9 PE=1 SV=4	226.54	1729.6	16	prot01836					0	0	0	0		0			0	0			0	0	0	0						0	0	0	0	0
MYO1C_HUMAN	Unconventional myosin-Ic OS=Homo sapiens GN=MYO1C PE=1 SV=4	549.767	15197.6	93	prot01841	0	0	0	0	0	0	0	0	0	0	0	0	0	0	0	0	0	0	0	0	0	0	0	0	0			0	0	0	0	0	0	0	0	0	0		0	0	0	0	0	0
MYO1D_HUMAN	Unconventional myosin-Id OS=Homo sapiens GN=MYO1D PE=1 SV=2	270.71	4468.52	40	prot01842																	0	0	0	0				0	0	0	0	0	0	0
MYO1E_HUMAN	Unconventional myosin-Ie OS=Homo sapiens GN=MYO1E PE=1 SV=2	109.75	641.61	13	prot01843									0		0		0	0	0			0				0	0						0														0
MYO5A_HUMAN	Unconventional myosin-Va OS=Homo sapiens GN=MYO5A PE=1 SV=2	415.297	1947.27	19	prot01844		0				0				0							0	0	0	0									0	0
MYO6_HUMAN	Unconventional myosin-VI OS=Homo sapiens GN=MYO6 PE=1 SV=4	253.974	2477.28	34	prot01847		0			0	0	0	0		0				0		0	0	0	0	0					0	0	0		0	0
MYO9B_HUMAN		79.36	288.82	5	prot01850																	0	0											0	0	0
MYOF_HUMAN	Myoferlin OS=Homo sapiens GN=MYOF PE=1 SV=1	273.03	3986.16	62	prot01851	0	0	0	0	0	0	0	0	0	0	0	0	0	0	0	0	0	0			0	0	0	0					0	0									0	0				0
MYOME_HUMAN	Myomegalin OS=Homo sapiens GN=PDE4DIP PE=1 SV=1	64.5937	520.065	14	prot01852	0	0	0	0			0		0	0	0	0	0	0	0	0	0
MYPT1_HUMAN	Protein phosphatase 1 regulatory subunit 12A OS=Homo sapiens GN=PPP1R12A PE=1 SV=1	97.25	1649.14	32	prot01853						0							0					0						0					0	0
NAA16_HUMAN	N-alpha-acetyltransferase 16, NatA auxiliary subunit OS=Homo sapiens GN=NAA16 PE=1 SV=2	51.96	105.094	3	prot01857									0				0	0
NAA50_HUMAN	N-alpha-acetyltransferase 50 OS=Homo sapiens GN=NAA50 PE=1 SV=1	84.4	2070.22	59	prot01858	0		0		0	0	0	0	0	0	0	0	0	0	0	0	0	0	0	0	0	0	0	0			0		0	0			0		0	0	0			0		0	0	0
NAGK_HUMAN	N-acetyl-D-glucosamine kinase OS=Homo sapiens GN=NAGK PE=1 SV=4	82.82	82.82	1	prot01859													0
NAMPT_HUMAN	Nicotinamide phosphoribosyltransferase OS=Homo sapiens GN=NAMPT PE=1 SV=1	184.03	4677.09	54	prot01861	0	0	0	0	0	0	0	0	0	0	0	0	0	0	0	0	0	0	0	0							0				0	0				0			0	0
NAT10_HUMAN	N-acetyltransferase 10 OS=Homo sapiens GN=NAT10 PE=1 SV=2	53.82	187.91	5	prot01863						0		0			0		0		0
NB5R3_HUMAN	NADH-cytochrome b5 reductase 3 OS=Homo sapiens GN=CYB5R3 PE=1 SV=3	144.137	1248.22	15	prot01866	0	0	0	0	0	0	0	0	0	0	0	0	0	0							0
NCEH1_HUMAN	Neutral cholesterol ester hydrolase 1 OS=Homo sapiens GN=NCEH1 PE=1 SV=3	121.84	4789.03	85	prot01868		0	0	0				0	0	0	0			0			0	0	0	0	0	0	0	0	0	0		0	0	0	0	0	0	0	0	0	0	0	0	0	0	0	0	0
NCLN_HUMAN	Nicalin OS=Homo sapiens GN=NCLN PE=1 SV=2	124.25	3639.92	71	prot01871	0	0		0	0	0	0			0	0	0	0			0	0	0	0	0	0	0	0	0	0	0	0	0	0	0	0	0	0		0	0			0	0			0	0
NDRG1_HUMAN	Protein NDRG1 OS=Homo sapiens GN=NDRG1 PE=1 SV=1	109.427	1065.7	23	prot01878	0																																										0
NDUA9_HUMAN	NADH dehydrogenase [ubiquinone] 1 alpha subcomplex subunit 9, mitochondrial OS=Homo sapiens GN=NDUFA9 PE=1 SV=2	57.47	57.47	1	prot01882													0
NDUAD_HUMAN	NADH dehydrogenase [ubiquinone] 1 alpha subcomplex subunit 13 OS=Homo sapiens GN=NDUFA13 PE=1 SV=3	55.17	55.17	1	prot01884				0
NEGR1_HUMAN	Neuronal growth regulator 1 OS=Homo sapiens GN=NEGR1 PE=1 SV=3	56.72	56.72	1	prot01897
NEST_HUMAN	Nestin OS=Homo sapiens GN=NES PE=1 SV=2	150.52	1949.59	33	prot01902									0	0	0	0				0	0	0	0	0								0	0	0		0
NFH_HUMAN	Neurofilament heavy polypeptide OS=Homo sapiens GN=NEFH PE=1 SV=4	51.7012	202.271	5	prot01908	0		0					0	0																					0
NFM_HUMAN	Neurofilament medium polypeptide OS=Homo sapiens GN=NEFM PE=1 SV=3	103.844	2204.62	46	prot01912			0	0	0	0	0		0	0		0	0			0				0				0	0		0	0			0	0
NFXL1_HUMAN	NF-X1-type zinc finger protein NFXL1 OS=Homo sapiens GN=NFXL1 PE=1 SV=2	52.35	89.43	2	prot01914																		0
NIBL1_HUMAN	Niban-like protein 1 OS=Homo sapiens GN=FAM129B PE=1 SV=3	51.27	293.41	9	prot01919	0	0	0	0	0	0	0						0
NID1_HUMAN	Nidogen-1 OS=Homo sapiens GN=NID1 PE=1 SV=3	78.22	869.09	20	prot01920						0										0		0			0	0	0	0							0	0
NIPA_HUMAN	Nuclear-interacting partner of ALK OS=Homo sapiens GN=ZC3HC1 PE=1 SV=1	71.29	475.87	13	prot01923																					0																		0				0
NLGN1_HUMAN	Neuroligin-1 OS=Homo sapiens GN=NLGN1 PE=1 SV=2	137.62	183.58	2	prot01926													0	0
NLGN2_HUMAN	Neuroligin-2 OS=Homo sapiens GN=NLGN2 PE=1 SV=1	57.91	101.23	3	prot01927						0							0		0
NNTM_HUMAN	NAD(P) transhydrogenase, mitochondrial OS=Homo sapiens GN=NNT PE=1 SV=3	62.4	315.58	8	prot01930		0	0	0				0		0	0																				0
NOL6_HUMAN	Nucleolar protein 6 OS=Homo sapiens GN=NOL6 PE=1 SV=2	54.4	113.33	3	prot01934										0		0										0
NOMO1_HUMAN	Nodal modulator 1 OS=Homo sapiens GN=NOMO1 PE=1 SV=5	676.89	6618.4	33	prot01936		0	0	0	0	0		0	0	0	0	0	0	0	0	0	0	0			0	0	0													0			0	0
NOMO3_HUMAN	Nodal modulator 3 OS=Homo sapiens GN=NOMO3 PE=3 SV=2	659.98	5220.9	23	prot01937	0	0	0	0	0	0		0	0	0	0	0	0	0	0	0		0			0	0		0						0
NONO_HUMAN	Non-POU domain-containing octamer-binding protein OS=Homo sapiens GN=NONO PE=1 SV=4	289.36	8705.48	82	prot01938	0	0	0	0	0	0	0	0	0	0	0	0	0	0	0	0	0	0	0	0	0	0		0	0					0			0	0	0	0	0	0	0	0	0	0	0	0
NOP2_HUMAN	Probable 28S rRNA (cytosine(4447)-C(5))-methyltransferase OS=Homo sapiens GN=NOP2 PE=1 SV=2	59.49	630.75	16	prot01939				0																								0
NOS3_HUMAN	Nitric oxide synthase, endothelial OS=Homo sapiens GN=NOS3 PE=1 SV=3	73.9437	2117.57	50	prot01941						0							0	0	0	0	0	0		0					0	0	0	0		0	0	0	0		0	0	0	0	0	0		0	0	0
NOTC1_HUMAN	Neurogenic locus notch homolog protein 1 OS=Homo sapiens GN=NOTCH1 PE=1 SV=4	288.9	1839.78	17	prot01944								0					0	0	0	0					0	0	0	0						0		0
NOTC2_HUMAN	Neurogenic locus notch homolog protein 2 OS=Homo sapiens GN=NOTCH2 PE=1 SV=3	196.03	695.94	10	prot01945													0	0	0	0						0
NOTC3_HUMAN	Neurogenic locus notch homolog protein 3 OS=Homo sapiens GN=NOTCH3 PE=1 SV=2	95.94	737.09	18	prot01946													0	0							0	0	0	0						0
NP1L1_HUMAN	Nucleosome assembly protein 1-like 1 OS=Homo sapiens GN=NAP1L1 PE=1 SV=1	91.92	473.9	8	prot01947	0			0	0	0	0		0				0	0
NP1L4_HUMAN	Nucleosome assembly protein 1-like 4 OS=Homo sapiens GN=NAP1L4 PE=1 SV=1	77.7	109.44	2	prot01948													0	0
NPM_HUMAN	Nucleophosmin OS=Homo sapiens GN=NPM1 PE=1 SV=2	534.89	10412.7	81	prot01953	0	0	0	0	0	0	0	0	0	0	0	0	0	0	0	0	0	0	0	0	0	0	0	0	0	0	0	0	0	0	0	0		0	0	0			0	0			0	0
NRCAM_HUMAN	Neuronal cell adhesion molecule OS=Homo sapiens GN=NRCAM PE=1 SV=3	1057.88	4260.07	20	prot01955													0	0	0	0					0	0	0	0
NRG1_HUMAN	Pro-neuregulin-1, membrane-bound isoform OS=Homo sapiens GN=NRG1 PE=1 SV=3	100.89	748.39	14	prot01956						0		0					0	0	0	0
NRP1_HUMAN	Neuropilin-1 OS=Homo sapiens GN=NRP1 PE=1 SV=3	669.4	13318.6	46	prot01958					0	0	0	0					0	0	0	0	0	0			0	0	0	0					0	0	0	0
NRP2_HUMAN	Neuropilin-2 OS=Homo sapiens GN=NRP2 PE=1 SV=2	394.63	7447.54	55	prot01959					0	0	0	0	0	0	0	0	0	0	0	0	0	0		0	0	0	0	0					0	0	0	0							0	0				0
NSF_HUMAN	Vesicle-fusing ATPase OS=Homo sapiens GN=NSF PE=1 SV=3	106.66	1618.72	34	prot01963					0	0	0	0					0				0	0	0	0	0	0		0	0				0	0		0											0
NSUN2_HUMAN		73.83	371.68	8	prot01964				0	0	0	0							0	0	0
NU155_HUMAN	Nuclear pore complex protein Nup155 OS=Homo sapiens GN=NUP155 PE=1 SV=1	68.56	706.91	17	prot01969	0	0																					0																0
NU205_HUMAN	Nuclear pore complex protein Nup205 OS=Homo sapiens GN=NUP205 PE=1 SV=3	59.96	897.83	21	prot01971	0	0	0	0		0	0	0	0	0	0	0	0	0		0														0
NUCB1_HUMAN	Nucleobindin-1 OS=Homo sapiens GN=NUCB1 PE=1 SV=4	76.96	823.51	17	prot01974						0				0	0	0											0	0									0
NUCB2_HUMAN	Nucleobindin-2 OS=Homo sapiens GN=NUCB2 PE=1 SV=2	119.95	635.02	11	prot01975	0				0	0		0	0	0	0	0	0	0	0
NUCL_HUMAN	Nucleolin OS=Homo sapiens GN=NCL PE=1 SV=3	103.794	1343.73	32	prot01976					0				0				0	0		0		0											0	0			0
NUMA1_HUMAN	Nuclear mitotic apparatus protein 1 OS=Homo sapiens GN=NUMA1 PE=1 SV=2	129.194	1691.99	34	prot01980																						0		0			0	0											0
NUP93_HUMAN	Nuclear pore complex protein Nup93 OS=Homo sapiens GN=NUP93 PE=1 SV=2	84.25	1079.78	24	prot01984		0	0	0	0				0	0	0	0		0	0
OASL_HUMAN	2'-5'-oligoadenylate synthase-like protein OS=Homo sapiens GN=OASL PE=1 SV=2	53.57	228.41	6	prot01991								0						0
ODO1_HUMAN	2-oxoglutarate dehydrogenase, mitochondrial OS=Homo sapiens GN=OGDH PE=1 SV=3	73.96	429.51	11	prot01998			0		0		0			0				0						0						0						0											0
ODPA_HUMAN	Pyruvate dehydrogenase E1 component subunit alpha, somatic form, mitochondrial OS=Homo sapiens GN=PDHA1 PE=1 SV=3	152.29	1862.69	33	prot02000	0	0	0	0	0	0	0	0	0	0	0	0	0	0	0	0		0			0	0	0	0
ODPAT_HUMAN	Pyruvate dehydrogenase E1 component subunit alpha, testis-specific form, mitochondrial OS=Homo sapiens GN=PDHA2 PE=1 SV=1	61.93	615.34	19	prot02001				0	0	0		0	0	0	0	0		0	0	0					0			0
ODPB_HUMAN	Pyruvate dehydrogenase E1 component subunit beta, mitochondrial OS=Homo sapiens GN=PDHB PE=1 SV=3	72.96	554.64	15	prot02002					0	0	0	0	0	0					0	0			0											0
OS9_HUMAN		98.17	1034.55	22	prot02012					0	0				0		0	0	0	0		0	0	0	0	0	0	0	0
OST48_HUMAN	Dolichyl-diphosphooligosaccharide--protein glycosyltransferase 48 kDa subunit OS=Homo sapiens GN=DDOST PE=1 SV=4	149.48	3859.81	74	prot02016	0	0	0	0			0	0	0	0	0	0	0	0			0	0	0	0	0	0	0	0	0	0	0	0	0	0	0	0	0	0	0	0	0	0	0	0	0	0	0	0
OTOAN_HUMAN	Otoancorin OS=Homo sapiens GN=OTOA PE=1 SV=1	50.24	73.26	2	prot02017	0								0
OXA1L_HUMAN	Mitochondrial inner membrane protein OXA1L OS=Homo sapiens GN=OXA1L PE=1 SV=3	51.12	1640.39	56	prot02023							0						0					0		0	0	0	0	0	0	0			0	0		0					0		0	0			0	0
P121A_HUMAN	Nuclear envelope pore membrane protein POM 121 OS=Homo sapiens GN=POM121 PE=1 SV=2	83.1649	108.946	2	prot02026																							0
P121C_HUMAN	Nuclear envelope pore membrane protein POM 121C OS=Homo sapiens GN=POM121C PE=1 SV=2	76.5012	1405.11	26	prot02027																	0	0	0	0									0	0
P3H1_HUMAN	Prolyl 3-hydroxylase 1 OS=Homo sapiens GN=P3H1 PE=1 SV=2	210.25	1548.48	20	prot02029	0	0			0	0	0	0	0	0	0	0	0	0	0		0	0
P3H3_HUMAN	Prolyl 3-hydroxylase 3 OS=Homo sapiens GN=P3H3 PE=1 SV=1	72.7	234.24	5	prot02030									0	0	0	0						0
P4HA1_HUMAN	Prolyl 4-hydroxylase subunit alpha-1 OS=Homo sapiens GN=P4HA1 PE=1 SV=2	526.62	8623.33	67	prot02031				0	0	0	0		0	0	0	0	0	0	0	0	0	0	0	0	0	0	0	0	0	0	0	0	0	0	0	0			0		0		0	0			0	0
P4HA2_HUMAN	Prolyl 4-hydroxylase subunit alpha-2 OS=Homo sapiens GN=P4HA2 PE=1 SV=1	242.42	2799.03	34	prot02032						0			0	0	0	0	0	0			0	0	0	0	0	0	0				0		0	0		0								0
P5CR1_HUMAN	Pyrroline-5-carboxylate reductase 1, mitochondrial OS=Homo sapiens GN=PYCR1 PE=1 SV=2	83.75	897.22	23	prot02034					0	0	0		0	0	0	0	0	0	0			0		0			0						0				0	0								0
P5CS_HUMAN	Delta-1-pyrroline-5-carboxylate synthase OS=Homo sapiens GN=ALDH18A1 PE=1 SV=2	234.02	3110.91	38	prot02036	0	0	0	0	0	0	0	0	0	0	0	0	0	0	0	0	0	0	0	0	0	0	0	0					0	0									0
P66A_HUMAN	Transcriptional repressor p66-alpha OS=Homo sapiens GN=GATAD2A PE=1 SV=1	69.62	90.61	2	prot02039				0
P66B_HUMAN	Transcriptional repressor p66-beta OS=Homo sapiens GN=GATAD2B PE=1 SV=1	68.05	321.804	7	prot02040					0					0	0	0																																0
PA2G4_HUMAN	Proliferation-associated protein 2G4 OS=Homo sapiens GN=PA2G4 PE=1 SV=3	123.04	726.88	13	prot02042		0	0	0	0	0			0	0	0	0	0	0	0	0
PABP1_HUMAN	Polyadenylate-binding protein 1 OS=Homo sapiens GN=PABPC1 PE=1 SV=2	84.96	455.104	10	prot02043													0																														0
PABP4_HUMAN	Polyadenylate-binding protein 4 OS=Homo sapiens GN=PABPC4 PE=1 SV=1	60.29	119.86	2	prot02045													0	0
PAF15_HUMAN	PCNA-associated factor OS=Homo sapiens GN=KIAA0101 PE=1 SV=1	92.68	969.382	22	prot02046			0	0	0	0	0	0		0	0	0		0	0	0																							0					0
PAI1_HUMAN	Plasminogen activator inhibitor 1 OS=Homo sapiens GN=SERPINE1 PE=1 SV=1	891.71	16185.8	80	prot02047	0	0	0	0	0	0	0	0	0	0	0	0	0	0	0	0	0	0			0	0	0	0					0	0	0	0			0		0	0	0	0				0
PAIRB_HUMAN	Plasminogen activator inhibitor 1 RNA-binding protein OS=Homo sapiens GN=SERBP1 PE=1 SV=2	293.85	8527.34	83	prot02049	0	0	0		0	0	0	0	0	0	0	0	0	0	0	0	0	0	0	0	0	0	0	0	0	0	0	0	0	0		0	0		0	0			0	0			0	0
PAK2_HUMAN	Serine/threonine-protein kinase PAK 2 OS=Homo sapiens GN=PAK2 PE=1 SV=3	88.56	3268.76	73	prot02050		0	0	0	0	0		0	0	0	0	0	0		0	0	0	0	0	0	0	0	0	0	0	0		0	0		0	0			0			0	0	0			0	0
PAPS2_HUMAN	Bifunctional 3'-phosphoadenosine 5'-phosphosulfate synthase 2 OS=Homo sapiens GN=PAPSS2 PE=1 SV=2	101.88	3482.07	68	prot02057	0	0	0	0	0	0			0	0	0	0	0			0	0	0	0	0	0	0	0	0						0					0				0	0			0	0
PARK7_HUMAN		52.99	505.4	16	prot02060	0	0	0	0	0	0	0	0	0		0	0		0
PARP1_HUMAN	Poly [ADP-ribose] polymerase 1 OS=Homo sapiens GN=PARP1 PE=1 SV=4	58.34	942.83	26	prot02061					0								0	0			0	0			0	0
PARP4_HUMAN	Poly [ADP-ribose] polymerase 4 OS=Homo sapiens GN=PARP4 PE=1 SV=3	139.96	1223.99	16	prot02062	0	0	0	0	0	0	0	0	0	0	0	0	0	0	0	0
PBIP1_HUMAN	Pre-B-cell leukemia transcription factor-interacting protein 1 OS=Homo sapiens GN=PBXIP1 PE=1 SV=1	59.09	59.09	1	prot02068																			0
PCBP1_HUMAN	Poly(rC)-binding protein 1 OS=Homo sapiens GN=PCBP1 PE=1 SV=2	341.87	3775.36	31	prot02069	0	0	0	0	0	0		0	0	0	0	0	0	0																0			0		0				0	0			0
PCBP2_HUMAN	Poly(rC)-binding protein 2 OS=Homo sapiens GN=PCBP2 PE=1 SV=1	186.64	2007.35	17	prot02070	0	0	0	0	0	0	0		0	0	0	0	0
PCBP3_HUMAN	Poly(rC)-binding protein 3 OS=Homo sapiens GN=PCBP3 PE=2 SV=2	155.45	2539.67	36	prot02071	0	0	0	0	0	0	0	0	0	0	0	0	0	0	0	0	0	0			0	0	0	0					0										0	0
PCCA_HUMAN	Propionyl-CoA carboxylase alpha chain, mitochondrial OS=Homo sapiens GN=PCCA PE=1 SV=4	1375.81	40216.5	96	prot02073	0	0	0	0	0	0	0	0	0	0	0	0	0	0	0	0	0	0	0	0	0	0	0	0	0	0	0	0	0	0	0	0	0	0	0	0	0	0	0	0	0	0	0	0
PCCB_HUMAN	Propionyl-CoA carboxylase beta chain, mitochondrial OS=Homo sapiens GN=PCCB PE=1 SV=3	1036.01	32248	96	prot02074	0	0	0	0	0	0	0	0	0	0	0	0	0	0	0	0	0	0	0	0	0	0	0	0	0	0	0	0	0	0	0	0	0	0	0	0	0	0	0	0	0	0	0	0
PCD10_HUMAN	Protocadherin-10 OS=Homo sapiens GN=PCDH10 PE=2 SV=2	476.301	8077.45	46	prot02075					0	0	0	0	0			0	0	0	0	0					0	0	0	0						0	0	0
PCD16_HUMAN	Protocadherin-16 OS=Homo sapiens GN=DCHS1 PE=1 SV=1	803.044	8782.35	26	prot02076													0	0	0	0					0	0	0	0
PCD17_HUMAN	Protocadherin-17 OS=Homo sapiens GN=PCDH17 PE=2 SV=2	121.86	634.38	15	prot02077	0	0	0			0	0		0				0		0						0	0	0	0
PCDGK_HUMAN	Protocadherin gamma-C3 OS=Homo sapiens GN=PCDHGC3 PE=1 SV=1	99.55	616.62	16	prot02082													0	0	0	0					0	0	0	0
PCDH1_HUMAN	Protocadherin-1 OS=Homo sapiens GN=PCDH1 PE=1 SV=2	434.157	4520.36	25	prot02083												0	0	0	0	0					0	0	0	0					0
PCDH7_HUMAN	Protocadherin-7 OS=Homo sapiens GN=PCDH7 PE=1 SV=2	369.74	3424.23	23	prot02084													0	0	0	0					0	0	0	0
PCKGM_HUMAN	Phosphoenolpyruvate carboxykinase [GTP], mitochondrial OS=Homo sapiens GN=PCK2 PE=1 SV=3	129.71	2583.83	47	prot02087	0	0	0	0	0	0	0	0	0	0	0	0	0	0	0	0		0							0		0	0		0	0	0				0								0
PCNA_HUMAN	Proliferating cell nuclear antigen OS=Homo sapiens GN=PCNA PE=1 SV=1	83.31	899.62	22	prot02090	0	0	0	0	0	0	0	0	0	0	0	0	0	0			0	0			0	0								0
PCP_HUMAN	Lysosomal Pro-X carboxypeptidase OS=Homo sapiens GN=PRCP PE=1 SV=1	234.01	2852.22	43	prot02091		0		0	0	0	0	0	0	0	0	0	0	0	0	0	0	0			0	0	0	0					0	0	0	0
PDC6I_HUMAN	Programmed cell death 6-interacting protein OS=Homo sapiens GN=PDCD6IP PE=1 SV=1	136.61	2072.23	36	prot02096	0	0			0	0	0	0	0	0	0		0	0	0	0	0	0			0	0		0					0	0
PDIA1_HUMAN	Protein disulfide-isomerase OS=Homo sapiens GN=P4HB PE=1 SV=3	1968.46	54670.2	96	prot02101	0	0	0	0	0	0	0	0	0	0	0	0	0	0	0	0	0	0	0	0	0	0	0	0	0	0	0	0	0	0	0	0	0	0	0	0	0	0	0	0	0	0	0	0
PDIA3_HUMAN	Protein disulfide-isomerase A3 OS=Homo sapiens GN=PDIA3 PE=1 SV=4	1839.12	71993.5	96	prot02102	0	0	0	0	0	0	0	0	0	0	0	0	0	0	0	0	0	0	0	0	0	0	0	0	0	0	0	0	0	0	0	0	0	0	0	0	0	0	0	0	0	0	0	0
PDIA4_HUMAN	Protein disulfide-isomerase A4 OS=Homo sapiens GN=PDIA4 PE=1 SV=2	1852.37	40421.3	92	prot02103	0	0	0	0	0	0	0	0	0	0	0	0	0	0	0	0	0	0	0	0	0	0	0	0	0	0	0	0	0	0	0	0	0	0	0	0	0	0	0	0		0	0	0
PDIA5_HUMAN		78.93	635.473	17	prot02104					0			0	0	0	0	0	0	0	0	0		0									0		0	0
PDIA6_HUMAN	Protein disulfide-isomerase A6 OS=Homo sapiens GN=PDIA6 PE=1 SV=1	1036.73	30859.5	93	prot02105	0	0	0	0	0	0	0	0	0	0	0	0	0	0	0	0	0	0	0	0	0	0	0	0		0		0	0	0	0	0	0	0	0	0	0	0	0	0	0	0	0	0
PDIP3_HUMAN	Polymerase delta-interacting protein 3 OS=Homo sapiens GN=POLDIP3 PE=1 SV=2	110.934	1473.96	32	prot02106					0				0		0		0																						0			0		0				0
PDLI1_HUMAN	PDZ and LIM domain protein 1 OS=Homo sapiens GN=PDLIM1 PE=1 SV=4	123.79	2840.85	50	prot02107																	0	0	0	0					0	0	0	0	0	0									0	0				0
PDLI4_HUMAN	PDZ and LIM domain protein 4 OS=Homo sapiens GN=PDLIM4 PE=1 SV=2	64.29	571.12	17	prot02108					0		0	0			0						0	0	0	0					0					0													0	0
PDLI5_HUMAN	PDZ and LIM domain protein 5 OS=Homo sapiens GN=PDLIM5 PE=1 SV=5	71.47	788.29	21	prot02109			0	0		0	0	0	0	0	0	0	0	0					0																					0
PDLI7_HUMAN	PDZ and LIM domain protein 7 OS=Homo sapiens GN=PDLIM7 PE=1 SV=1	59.36	1544.77	45	prot02110			0			0	0	0	0		0				0	0	0		0	0										0						0			0				0
PDP1_HUMAN	[Pyruvate dehydrogenase [acetyl-transferring]]-phosphatase 1, mitochondrial OS=Homo sapiens GN=PDP1 PE=1 SV=3	52.79	84.74	2	prot02111													0	0
PDS5A_HUMAN	Sister chromatid cohesion protein PDS5 homolog A OS=Homo sapiens GN=PDS5A PE=1 SV=1	71.14	71.14	1	prot02113													0
PEAR1_HUMAN	Platelet endothelial aggregation receptor 1 OS=Homo sapiens GN=PEAR1 PE=1 SV=1	58.57	392.68	11	prot02115													0	0	0	0					0	0	0	0
PECA1_HUMAN	Platelet endothelial cell adhesion molecule OS=Homo sapiens GN=PECAM1 PE=1 SV=1	605.494	5441.5	52	prot02116						0	0	0					0	0	0	0			0		0	0	0	0	0								0	0		0
PELO_HUMAN	Protein pelota homolog OS=Homo sapiens GN=PELO PE=1 SV=2	62.92	508.69	14	prot02117		0	0	0	0		0	0		0	0	0	0	0
PEPL_HUMAN	Periplakin OS=Homo sapiens GN=PPL PE=1 SV=4	53.2773	297.068	8	prot02118							0		0	0							0	0											0	0
PERI_HUMAN	Peripherin OS=Homo sapiens GN=PRPH PE=1 SV=2	333.994	11066.7	81	prot02121	0	0	0	0	0	0	0	0	0	0	0	0	0	0	0	0	0	0	0	0	0	0	0	0	0	0	0	0	0	0	0	0	0				0	0	0	0				0
PESC_HUMAN	Pescadillo homolog OS=Homo sapiens GN=PES1 PE=1 SV=1	66.63	345.24	9	prot02123																	0
PFKAL_HUMAN	ATP-dependent 6-phosphofructokinase, liver type OS=Homo sapiens GN=PFKL PE=1 SV=6	186.57	1710.1	14	prot02126	0	0	0	0	0	0	0	0	0	0	0	0	0	0
PFKAM_HUMAN	ATP-dependent 6-phosphofructokinase, muscle type OS=Homo sapiens GN=PFKM PE=1 SV=2	56.8	160.55	4	prot02127	0	0	0											0
PFKAP_HUMAN	ATP-dependent 6-phosphofructokinase, platelet type OS=Homo sapiens GN=PFKP PE=1 SV=2	326.724	7529.29	84	prot02128	0	0	0	0	0	0	0	0	0	0	0	0	0	0	0	0	0	0	0	0	0	0	0	0	0	0	0	0	0	0	0	0			0		0	0	0	0			0	0
PGAM5_HUMAN	Serine/threonine-protein phosphatase PGAM5, mitochondrial OS=Homo sapiens GN=PGAM5 PE=1 SV=2	85.24	1071.01	24	prot02132	0	0	0	0	0	0	0	0	0	0	0	0	0	0	0	0														0
PGBM_HUMAN	Basement membrane-specific heparan sulfate proteoglycan core protein OS=Homo sapiens GN=HSPG2 PE=1 SV=4	3166.58	48856.7	91	prot02134	0	0	0	0	0	0	0	0	0	0	0	0	0	0	0	0	0	0	0	0	0	0	0	0	0	0		0	0	0	0	0	0	0	0	0	0	0	0	0	0	0	0	0
PGH1_HUMAN	Prostaglandin G/H synthase 1 OS=Homo sapiens GN=PTGS1 PE=1 SV=2	341.98	8841	75	prot02137	0	0	0	0	0	0	0	0	0	0	0	0	0	0	0	0	0	0	0	0	0	0	0	0	0	0	0	0	0	0	0	0	0	0	0	0	0	0	0	0	0	0	0	0
PGH2_HUMAN	Prostaglandin G/H synthase 2 OS=Homo sapiens GN=PTGS2 PE=1 SV=2	1276.92	80715.7	96	prot02138	0	0	0	0	0	0	0	0	0	0	0	0	0	0	0	0	0	0	0	0	0	0	0	0	0	0	0	0	0	0	0	0	0	0	0	0	0	0	0	0	0	0	0	0
PGK1_HUMAN		545.524	4948.61	25	prot02139	0	0	0	0	0	0	0	0	0	0	0	0	0	0	0	0	0												0	0									0				0
PGK2_HUMAN	Phosphoglycerate kinase 2 OS=Homo sapiens GN=PGK2 PE=1 SV=3	116.17	1487.44	27	prot02140	0	0	0	0	0	0	0	0	0	0	0	0	0	0	0	0	0	0											0	0													0
PGRC2_HUMAN	Membrane-associated progesterone receptor component 2 OS=Homo sapiens GN=PGRMC2 PE=1 SV=1	120.89	772.186	11	prot02143	0	0	0	0	0	0	0	0				0																	0	0
PGS1_HUMAN	Biglycan OS=Homo sapiens GN=BGN PE=1 SV=2	208.83	1649.09	16	prot02144	0	0	0	0	0	0	0	0	0	0	0	0	0	0	0	0
PHB_HUMAN	Prohibitin OS=Homo sapiens GN=PHB PE=1 SV=1	325.6	15653.8	93	prot02145	0	0	0	0	0	0	0	0	0	0	0	0	0	0	0	0	0	0	0	0	0	0	0	0	0	0		0	0	0	0	0		0	0	0	0	0	0	0	0	0	0	0
PHB2_HUMAN	Prohibitin-2 OS=Homo sapiens GN=PHB2 PE=1 SV=2	568.26	14327.3	82	prot02146	0	0	0	0	0	0	0	0	0	0	0	0	0	0	0	0	0	0		0	0	0	0	0		0			0	0	0	0	0		0	0			0	0			0	0
PHP14_HUMAN	14 kDa phosphohistidine phosphatase OS=Homo sapiens GN=PHPT1 PE=1 SV=1	53.07	536.38	14	prot02150	0	0	0	0	0	0			0	0	0	0	0	0	0	0
PICAL_HUMAN	Phosphatidylinositol-binding clathrin assembly protein OS=Homo sapiens GN=PICALM PE=1 SV=2	123.56	938.93	11	prot02157	0	0	0	0	0				0	0	0	0	0	0
PICK1_HUMAN		61.7	526.76	14	prot02158	0			0	0	0	0	0	0	0	0	0	0	0	0
PIEZ1_HUMAN	Piezo-type mechanosensitive ion channel component 1 OS=Homo sapiens GN=PIEZO1 PE=1 SV=4	81.7912	469.811	12	prot02159														0			0		0			0	0	0
PIGG_HUMAN	GPI ethanolamine phosphate transferase 2 OS=Homo sapiens GN=PIGG PE=1 SV=1	61	109.36	2	prot02161									0		0
PIMT_HUMAN	Protein-L-isoaspartate(D-aspartate) O-methyltransferase OS=Homo sapiens GN=PCMT1 PE=1 SV=4	844.22	29286.5	90	prot02165	0	0	0	0	0	0	0	0	0	0	0	0	0	0	0	0	0	0	0	0					0	0	0	0	0		0	0	0	0	0	0	0	0	0	0	0	0	0	0
PIN1_HUMAN	Peptidyl-prolyl cis-trans isomerase NIMA-interacting 1 OS=Homo sapiens GN=PIN1 PE=1 SV=1	60.89	422.04	14	prot02166
PLAK_HUMAN	Junction plakoglobin OS=Homo sapiens GN=JUP PE=1 SV=3	389.13	3806.14	26	prot02181	0		0		0						0	0	0	0	0	0					0	0	0	0
PLD3_HUMAN	Phospholipase D3 OS=Homo sapiens GN=PLD3 PE=1 SV=1	269.54	6247.07	58	prot02184	0				0	0	0	0		0	0	0	0	0	0	0	0	0			0	0	0	0					0	0	0	0							0
PLEC_HUMAN	Plectin OS=Homo sapiens GN=PLEC PE=1 SV=3	1032.97	27507.3	87	prot02185	0	0	0	0	0	0	0	0	0	0	0	0	0	0		0	0	0	0	0	0	0	0		0	0	0	0	0	0	0	0	0	0	0	0	0	0	0	0			0	0
PLIN3_HUMAN	Perilipin-3 OS=Homo sapiens GN=PLIN3 PE=1 SV=3	88	274.71	5	prot02186							0						0				0	0											0
PLOD1_HUMAN	Procollagen-lysine,2-oxoglutarate 5-dioxygenase 1 OS=Homo sapiens GN=PLOD1 PE=1 SV=2	690.58	9778.77	85	prot02188	0	0	0	0	0	0	0	0	0	0	0	0	0	0	0	0	0	0	0	0	0	0	0	0	0	0	0	0	0	0	0	0	0		0	0			0	0			0	0
PLOD2_HUMAN	Procollagen-lysine,2-oxoglutarate 5-dioxygenase 2 OS=Homo sapiens GN=PLOD2 PE=1 SV=2	1222.77	31190.1	96	prot02189	0	0	0	0	0	0	0	0	0	0	0	0	0	0	0	0	0	0	0	0	0	0	0	0	0	0	0	0	0	0	0	0	0	0	0	0	0	0	0	0	0	0	0	0
PLOD3_HUMAN	Procollagen-lysine,2-oxoglutarate 5-dioxygenase 3 OS=Homo sapiens GN=PLOD3 PE=1 SV=1	455.11	6468.4	80	prot02190	0	0	0	0	0	0	0	0	0	0	0	0	0	0	0	0	0	0	0	0	0	0	0	0	0	0	0	0	0	0	0	0	0	0	0	0	0	0	0	0			0	0
PLP2_HUMAN	Proteolipid protein 2 OS=Homo sapiens GN=PLP2 PE=1 SV=1	66.8	3795.91	88	prot02191	0		0	0	0	0	0	0	0		0		0	0		0	0	0	0	0	0	0	0	0	0	0	0	0	0	0	0	0	0	0	0	0	0	0	0	0	0	0	0	0
PLPL6_HUMAN	Neuropathy target esterase OS=Homo sapiens GN=PNPLA6 PE=1 SV=2	80.69	397.51	10	prot02194									0	0	0	0		0		0
PLSI_HUMAN		73.35	394.66	9	prot02196			0	0		0				0	0	0	0	0																	0
PLSL_HUMAN	Plastin-2 OS=Homo sapiens GN=LCP1 PE=1 SV=6	64.82	659.65	15	prot02197			0	0	0	0	0	0	0	0	0	0	0	0	0		0					0
PLST_HUMAN	Plastin-3 OS=Homo sapiens GN=PLS3 PE=1 SV=4	252.56	2053.67	24	prot02198		0		0	0	0	0	0	0	0	0	0	0	0	0	0	0	0			0	0	0						0	0	0
PLVAP_HUMAN	Plasmalemma vesicle-associated protein OS=Homo sapiens GN=PLVAP PE=2 SV=1	117.86	2598.35	44	prot02199						0							0	0	0	0					0	0	0	0					0		0	0
PLXA1_HUMAN	Plexin-A1 OS=Homo sapiens GN=PLXNA1 PE=1 SV=3	111.34	488.41	10	prot02200														0	0	0						0
PLXA2_HUMAN	Plexin-A2 OS=Homo sapiens GN=PLXNA2 PE=1 SV=4	575.55	3917.83	26	prot02201					0	0							0	0	0	0					0	0	0	0									0
PLXA3_HUMAN	Plexin-A3 OS=Homo sapiens GN=PLXNA3 PE=1 SV=2	75.49	295.06	8	prot02202													0	0	0	0				0	0	0	0
PLXA4_HUMAN	Plexin-A4 OS=Homo sapiens GN=PLXNA4 PE=1 SV=4	287.89	3173.69	34	prot02203					0	0	0	0	0	0	0	0	0	0	0	0					0	0	0	0						0
PLXB2_HUMAN	Plexin-B2 OS=Homo sapiens GN=PLXNB2 PE=1 SV=3	285.635	996.683	10	prot02205													0	0	0	0					0	0	0	0
PLXD1_HUMAN	Plexin-D1 OS=Homo sapiens GN=PLXND1 PE=1 SV=3	421.194	2806.2	26	prot02207									0			0	0	0	0	0	0				0	0		0
PML_HUMAN	Protein PML OS=Homo sapiens GN=PML PE=1 SV=3	77.8	120.22	3	prot02208					0
PNO1_HUMAN	RNA-binding protein PNO1 OS=Homo sapiens GN=PNO1 PE=1 SV=1	54.96	132.95	3	prot02211					0		0							0
PODXL_HUMAN	Podocalyxin OS=Homo sapiens GN=PODXL PE=1 SV=2	430.91	2576.95	16	prot02214	0	0			0	0	0	0	0	0	0		0	0	0	0		0		0		0
PON2_HUMAN	Serum paraoxonase/arylesterase 2 OS=Homo sapiens GN=PON2 PE=1 SV=3	75.04	385.16	9	prot02217		0	0	0	0				0	0	0	0		0
POTEI_HUMAN	POTE ankyrin domain family member I OS=Homo sapiens GN=POTEI PE=3 SV=1	428.881	23604.9	95	prot02220	0	0	0	0	0	0	0	0	0	0	0	0	0		0	0	0	0	0	0	0	0	0	0	0	0	0	0	0	0	0	0	0	0	0	0	0	0	0	0	0	0	0	0
POTEJ_HUMAN	POTE ankyrin domain family member J OS=Homo sapiens GN=POTEJ PE=3 SV=1	340.42	15450.9	96	prot02221	0	0	0	0	0	0	0	0	0	0	0	0	0	0	0	0	0	0	0	0	0	0	0	0	0	0	0	0	0	0	0	0	0	0	0	0	0	0	0	0	0	0	0	0
PP1R8_HUMAN	Nuclear inhibitor of protein phosphatase 1 OS=Homo sapiens GN=PPP1R8 PE=1 SV=2	60.03	168.57	4	prot02223																	0													0
PP4R4_HUMAN		60.41	677.664	17	prot02225										0		0	0	0
PPGB_HUMAN	Lysosomal protective protein OS=Homo sapiens GN=CTSA PE=1 SV=2	51.3	242.66	6	prot02226					0	0	0	0					0	0
PPIA_HUMAN	Peptidyl-prolyl cis-trans isomerase A OS=Homo sapiens GN=PPIA PE=1 SV=2	319.69	3760.2	24	prot02227	0	0	0	0	0	0	0	0	0	0	0	0	0	0	0	0	0	0			0	0	0	0
PPIB_HUMAN		55.65	1105.41	39	prot02228				0		0	0		0	0	0	0		0	0	0					0	0
PPM1F_HUMAN	Protein phosphatase 1F OS=Homo sapiens GN=PPM1F PE=1 SV=3	190.46	9061.23	91	prot02229	0	0	0	0	0	0	0	0	0	0	0	0	0	0	0	0	0	0	0	0	0	0	0	0	0	0	0	0	0	0	0	0	0		0	0	0	0	0	0	0	0	0	0
PPR18_HUMAN	Phostensin OS=Homo sapiens GN=PPP1R18 PE=1 SV=1	55.7	437.11	11	prot02231	0	0		0	0	0		0				0			0	0																	0
PPT1_HUMAN	Palmitoyl-protein thioesterase 1 OS=Homo sapiens GN=PPT1 PE=1 SV=1	75.0437	870.472	18	prot02233					0	0		0							0	0					0	0	0						0	0
PRC2A_HUMAN	Protein PRRC2A OS=Homo sapiens GN=PRRC2A PE=1 SV=3	77.33	326.46	10	prot02241																								0
PRC2C_HUMAN	Protein PRRC2C OS=Homo sapiens GN=PRRC2C PE=1 SV=4	60.92	449.45	14	prot02242																0
PRDBP_HUMAN	Protein kinase C delta-binding protein OS=Homo sapiens GN=PRKCDBP PE=1 SV=3	123.48	2796.97	51	prot02243																	0	0	0						0	0	0	0			0	0	0	0	0	0	0	0	0	0		0	0	0
PRDX1_HUMAN	Peroxiredoxin-1 OS=Homo sapiens GN=PRDX1 PE=1 SV=1	414.02	11962.1	74	prot02244	0	0	0	0	0	0	0	0	0	0	0	0	0	0	0	0	0	0	0	0	0	0	0	0	0				0	0		0			0	0			0	0			0	0
PRDX2_HUMAN	Peroxiredoxin-2 OS=Homo sapiens GN=PRDX2 PE=1 SV=5	156.87	5212.06	78	prot02245	0	0	0	0	0	0	0	0	0	0	0	0	0	0	0	0	0	0	0	0	0	0	0	0	0	0	0	0	0	0	0	0			0	0	0		0	0		0	0	0
PRDX4_HUMAN	Peroxiredoxin-4 OS=Homo sapiens GN=PRDX4 PE=1 SV=1	268.17	7502.69	75	prot02247	0	0	0	0	0	0	0	0	0	0	0	0	0	0	0	0	0	0	0	0	0	0	0	0	0	0	0	0	0	0	0	0	0	0	0	0			0	0			0	0
PRDX6_HUMAN	Peroxiredoxin-6 OS=Homo sapiens GN=PRDX6 PE=1 SV=3	371.78	14730	88	prot02248	0	0	0	0	0	0	0	0	0	0	0	0	0	0	0	0	0	0			0	0	0	0					0	0			0	0	0	0	0	0	0	0	0	0	0	0
PREP_HUMAN	Presequence protease, mitochondrial OS=Homo sapiens GN=PITRM1 PE=1 SV=3	211.714	1578.42	14	prot02249	0	0	0	0	0	0	0	0	0	0	0	0	0	0
PRKDC_HUMAN	DNA-dependent protein kinase catalytic subunit OS=Homo sapiens GN=PRKDC PE=1 SV=3	240.24	5368.11	68	prot02252	0	0	0	0	0	0	0	0	0	0	0	0	0	0	0	0	0	0	0	0	0	0	0	0				0	0	0	0	0					0							0
PROF1_HUMAN	Profilin-1 OS=Homo sapiens GN=PFN1 PE=1 SV=2	66.31	913.82	17	prot02254	0	0	0	0	0	0	0	0	0	0	0	0		0	0	0																							0				0
PROF2_HUMAN	Profilin-2 OS=Homo sapiens GN=PFN2 PE=1 SV=3	110.76	1560.01	26	prot02255	0	0	0	0	0	0	0	0		0	0	0	0				0			0									0	0									0	0			0
PROL4_HUMAN	Proline-rich protein 4 OS=Homo sapiens GN=PRR4 PE=1 SV=3	131.87	1746.3	16	prot02256	0	0	0	0	0	0	0	0	0	0	0	0	0	0	0	0
PRP31_HUMAN	U4/U6 small nuclear ribonucleoprotein Prp31 OS=Homo sapiens GN=PRPF31 PE=1 SV=2	63.49	802.6	21	prot02260																					0		0	0	0								0		0	0			0	0
PRP8_HUMAN	Pre-mRNA-processing-splicing factor 8 OS=Homo sapiens GN=PRPF8 PE=1 SV=2	50.53	572.157	18	prot02263	0	0	0	0								0		0				0
PRPK_HUMAN	TP53-regulating kinase OS=Homo sapiens GN=TP53RK PE=1 SV=2	54.6	382.97	11	prot02266																		0																									0
PRPS2_HUMAN	Ribose-phosphate pyrophosphokinase 2 OS=Homo sapiens GN=PRPS2 PE=1 SV=2	93.12	1070.6	20	prot02267	0	0				0					0
PRS10_HUMAN	26S protease regulatory subunit 10B OS=Homo sapiens GN=PSMC6 PE=1 SV=1	54.36	306.43	9	prot02270		0		0		0	0	0	0						0	0
PRS4_HUMAN	26S protease regulatory subunit 4 OS=Homo sapiens GN=PSMC1 PE=1 SV=1	134.3	1179.21	20	prot02272	0				0	0	0	0	0	0	0	0	0	0	0	0													0
PRS6A_HUMAN	26S protease regulatory subunit 6A OS=Homo sapiens GN=PSMC3 PE=1 SV=3	56.67	293.67	10	prot02273					0	0				0			0	0								0
PRS6B_HUMAN	26S protease regulatory subunit 6B OS=Homo sapiens GN=PSMC4 PE=1 SV=2	71.79	1095.25	27	prot02274	0	0	0	0	0	0	0	0	0	0	0	0	0	0	0	0	0	0												0	0									0
PRS7_HUMAN	26S protease regulatory subunit 7 OS=Homo sapiens GN=PSMC2 PE=1 SV=3	257.15	1818.13	23	prot02275					0	0	0	0	0	0	0		0	0	0	0					0	0		0					0
PRS8_HUMAN	26S protease regulatory subunit 8 OS=Homo sapiens GN=PSMC5 PE=1 SV=1	145.44	1372.42	14	prot02276			0	0	0	0	0	0	0	0	0	0	0	0	0	0
PSA_HUMAN	Puromycin-sensitive aminopeptidase OS=Homo sapiens GN=NPEPPS PE=1 SV=2	129.57	1270.94	20	prot02278	0	0	0	0	0	0	0	0	0	0	0	0	0	0								0	0							0
PSAL_HUMAN	Puromycin-sensitive aminopeptidase-like protein OS=Homo sapiens GN=NPEPPSL1 PE=2 SV=3	65.05	278.68	7	prot02281			0		0	0	0	0	0					0
PSD11_HUMAN	26S proteasome non-ATPase regulatory subunit 11 OS=Homo sapiens GN=PSMD11 PE=1 SV=3	55.67	423.14	10	prot02283	0	0	0	0		0	0		0	0	0	0
PSD12_HUMAN	26S proteasome non-ATPase regulatory subunit 12 OS=Homo sapiens GN=PSMD12 PE=1 SV=3	75.98	201.55	5	prot02284		0	0			0		0					0
PSMD2_HUMAN	26S proteasome non-ATPase regulatory subunit 2 OS=Homo sapiens GN=PSMD2 PE=1 SV=3	136.73	2328.94	51	prot02289		0		0	0		0	0	0		0	0	0		0	0		0		0	0	0	0	0			0	0	0	0	0	0	0						0	0				0
PSMD3_HUMAN	26S proteasome non-ATPase regulatory subunit 3 OS=Homo sapiens GN=PSMD3 PE=1 SV=2	176.3	1379.47	16	prot02290	0	0	0	0	0	0	0	0	0	0	0	0	0	0	0	0
PSMD4_HUMAN	26S proteasome non-ATPase regulatory subunit 4 OS=Homo sapiens GN=PSMD4 PE=1 SV=1	65.14	194.48	5	prot02291						0			0		0	0		0
PSMD6_HUMAN	26S proteasome non-ATPase regulatory subunit 6 OS=Homo sapiens GN=PSMD6 PE=1 SV=1	124.14	4884.28	81	prot02292	0	0	0	0	0	0	0	0	0	0	0		0	0	0	0	0	0	0		0	0	0	0			0	0	0	0	0	0	0	0	0	0	0	0	0	0	0	0	0	0
PSMD7_HUMAN	26S proteasome non-ATPase regulatory subunit 7 OS=Homo sapiens GN=PSMD7 PE=1 SV=2	93.53	760.19	18	prot02293		0		0	0	0	0	0	0	0				0		0																			0
PTBP1_HUMAN	Polypyrimidine tract-binding protein 1 OS=Homo sapiens GN=PTBP1 PE=1 SV=1	142.41	2345.71	42	prot02297	0	0	0	0		0	0	0	0	0	0	0	0	0	0		0				0	0	0						0		0								0
PTBP3_HUMAN	Polypyrimidine tract-binding protein 3 OS=Homo sapiens GN=PTBP3 PE=1 SV=2	66.48	447.18	11	prot02298						0		0	0		0	0	0	0	0	0						0	0
PTK7_HUMAN	Inactive tyrosine-protein kinase 7 OS=Homo sapiens GN=PTK7 PE=1 SV=2	136.75	406.89	6	prot02301													0	0
PTPRB_HUMAN	Receptor-type tyrosine-protein phosphatase beta OS=Homo sapiens GN=PTPRB PE=1 SV=3	438.744	2131.95	22	prot02307					0	0	0	0					0	0	0	0					0	0	0	0
PTPRF_HUMAN	Receptor-type tyrosine-protein phosphatase F OS=Homo sapiens GN=PTPRF PE=1 SV=2	84.54	150.21	4	prot02308														0							0	0
PTPRK_HUMAN	Receptor-type tyrosine-protein phosphatase kappa OS=Homo sapiens GN=PTPRK PE=1 SV=2	509.07	3407.11	27	prot02310													0	0	0	0					0	0	0	0
PTPRM_HUMAN		65.1	264.32	7	prot02311																					0		0	0
PTRF_HUMAN	Polymerase I and transcript release factor OS=Homo sapiens GN=PTRF PE=1 SV=1	205.75	5439.63	69	prot02312	0	0	0	0	0	0	0	0	0	0	0	0	0	0			0	0	0	0									0			0	0	0	0	0	0	0	0	0	0	0	0	0
PTSS2_HUMAN	Phosphatidylserine synthase 2 OS=Homo sapiens GN=PTDSS2 PE=1 SV=1	59.91	858.52	28	prot02313						0	0		0	0	0				0		0		0	0		0	0										0		0		0		0
PTX3_HUMAN	Pentraxin-related protein PTX3 OS=Homo sapiens GN=PTX3 PE=1 SV=3	227.47	4558.02	49	prot02314	0	0	0	0	0	0	0	0	0	0	0	0	0	0	0	0		0		0	0	0							0	0							0	0	0	0	0
PUR8_HUMAN	Adenylosuccinate lyase OS=Homo sapiens GN=ADSL PE=1 SV=2	52.53	461.29	12	prot02319					0			0			0		0	0	0						0		0						0	0
PUR9_HUMAN	Bifunctional purine biosynthesis protein PURH OS=Homo sapiens GN=ATIC PE=1 SV=3	50.41	176.62	5	prot02320	0	0			0	0							0
PURA2_HUMAN	Adenylosuccinate synthetase isozyme 2 OS=Homo sapiens GN=ADSS PE=1 SV=3	175.73	3549.13	51	prot02321	0	0	0	0	0	0	0	0	0	0	0	0	0	0	0	0	0	0											0	0					0	0	0		0			0		0
PVR_HUMAN	Poliovirus receptor OS=Homo sapiens GN=PVR PE=1 SV=2	276.64	2040.05	21	prot02323													0	0		0	0	0			0	0	0	0					0	0
PVRL2_HUMAN	Nectin-2 OS=Homo sapiens GN=PVRL2 PE=1 SV=1	88.61	485.31	10	prot02324													0			0					0	0	0	0
PXDN_HUMAN	Peroxidasin homolog OS=Homo sapiens GN=PXDN PE=1 SV=2	760.08	8565.96	40	prot02326	0	0	0	0	0	0	0	0	0	0	0	0	0	0	0	0	0	0	0	0	0	0	0	0					0	0									0
PYC_HUMAN	Pyruvate carboxylase, mitochondrial OS=Homo sapiens GN=PC PE=1 SV=2	1699.15	67089.7	96	prot02328	0	0	0	0	0	0	0	0	0	0	0	0	0	0	0	0	0	0	0	0	0	0	0	0	0	0	0	0	0	0	0	0	0	0	0	0	0	0	0	0	0	0	0	0
PYGB_HUMAN	Glycogen phosphorylase, brain form OS=Homo sapiens GN=PYGB PE=1 SV=5	102	838.45	16	prot02329		0		0	0	0	0	0	0		0	0	0	0		0
PYGM_HUMAN	Glycogen phosphorylase, muscle form OS=Homo sapiens GN=PYGM PE=1 SV=6	69.06	398.22	10	prot02330			0	0		0	0	0	0	0	0	0			0
PYR1_HUMAN	CAD protein OS=Homo sapiens GN=CAD PE=1 SV=3	167.01	2072.6	43	prot02331			0	0		0	0			0		0	0	0		0	0	0	0			0	0	0					0	0													0
QCR1_HUMAN	Cytochrome b-c1 complex subunit 1, mitochondrial OS=Homo sapiens GN=UQCRC1 PE=1 SV=3	82.72	848.21	22	prot02333	0	0							0		0	0			0			0				0							0	0
QCR2_HUMAN	Cytochrome b-c1 complex subunit 2, mitochondrial OS=Homo sapiens GN=UQCRC2 PE=1 SV=3	373.12	7941.41	70	prot02334	0	0	0	0	0	0	0	0	0	0	0	0	0	0	0	0	0	0	0	0	0	0	0	0					0	0	0	0				0	0			0			0	0
QKI_HUMAN	Protein quaking OS=Homo sapiens GN=QKI PE=1 SV=1	132.71	2331.97	36	prot02336																		0			0	0	0	0					0				0		0	0	0		0	0			0	0
QSOX1_HUMAN	Sulfhydryl oxidase 1 OS=Homo sapiens GN=QSOX1 PE=1 SV=3	109.79	1503.47	30	prot02338					0	0	0			0			0	0		0					0	0	0	0					0		0
R13P3_HUMAN	Putative 60S ribosomal protein L13a protein RPL13AP3 OS=Homo sapiens GN=RPL13AP3 PE=5 SV=1	240.93	10896.5	75	prot02339	0	0	0	0	0	0	0	0	0	0	0	0	0	0			0	0	0	0	0	0			0	0	0	0	0	0	0	0	0		0	0			0	0			0	0
RA1L2_HUMAN	Heterogeneous nuclear ribonucleoprotein A1-like 2 OS=Homo sapiens GN=HNRNPA1L2 PE=2 SV=2	68.77	114.03	2	prot02341									0					0
RAB10_HUMAN	Ras-related protein Rab-10 OS=Homo sapiens GN=RAB10 PE=1 SV=1	120.14	1179.78	16	prot02343	0	0	0	0	0		0	0		0	0	0	0	0	0	0
RAB12_HUMAN	Ras-related protein Rab-12 OS=Homo sapiens GN=RAB12 PE=1 SV=3	50.34	256.371	7	prot02344													0
RAB13_HUMAN	Ras-related protein Rab-13 OS=Homo sapiens GN=RAB13 PE=1 SV=1	56.92	660.15	20	prot02345					0	0			0		0	0						0											0	0	0		0
RAB14_HUMAN	Ras-related protein Rab-14 OS=Homo sapiens GN=RAB14 PE=1 SV=4	206.49	3476.64	33	prot02346	0	0	0	0	0	0	0	0	0	0	0	0	0	0	0	0	0	0				0	0	0					0	0									0	0			0	0
RAB15_HUMAN	Ras-related protein Rab-15 OS=Homo sapiens GN=RAB15 PE=1 SV=1	68.75	652.52	12	prot02347	0	0	0	0	0	0	0		0	0	0	0	0
RAB1A_HUMAN	Ras-related protein Rab-1A OS=Homo sapiens GN=RAB1A PE=1 SV=3	228.89	5305.82	66	prot02349	0		0	0	0	0	0		0	0	0	0	0	0	0	0	0	0	0	0	0	0	0	0	0	0	0	0	0	0		0	0		0	0			0	0			0	0
RAB1B_HUMAN	Ras-related protein Rab-1B OS=Homo sapiens GN=RAB1B PE=1 SV=1	223.02	2357.28	19	prot02350	0	0	0	0	0	0	0	0	0	0	0	0	0	0	0																				0	0				0
RAB1C_HUMAN	Putative Ras-related protein Rab-1C OS=Homo sapiens GN=RAB1C PE=5 SV=2	186.27	1961.31	18	prot02351		0	0	0	0	0	0	0	0	0	0	0	0	0	0	0																												0
RAB28_HUMAN		55.11	1851.39	54	prot02353	0	0	0	0	0	0	0	0	0	0	0	0					0	0	0	0	0	0				0	0	0	0	0	0	0	0				0		0	0			0	0
RAB2A_HUMAN	Ras-related protein Rab-2A OS=Homo sapiens GN=RAB2A PE=1 SV=1	116.16	717.24	11	prot02354	0	0	0	0				0	0	0	0	0	0	0
RAB43_HUMAN	Ras-related protein Rab-43 OS=Homo sapiens GN=RAB43 PE=1 SV=1	60.62	632.16	12	prot02356	0	0	0	0	0	0	0		0	0	0	0	0
RAB5A_HUMAN	Ras-related protein Rab-5A OS=Homo sapiens GN=RAB5A PE=1 SV=2	82.12	901.82	23	prot02357					0				0				0								0	0	0	0															0					0
RAB5B_HUMAN	Ras-related protein Rab-5B OS=Homo sapiens GN=RAB5B PE=1 SV=1	77.01	997.55	26	prot02358	0		0	0	0	0	0	0	0	0		0		0	0						0	0	0
RAB5C_HUMAN	Ras-related protein Rab-5C OS=Homo sapiens GN=RAB5C PE=1 SV=2	211.92	5200.93	63	prot02359	0	0	0	0	0	0	0	0	0	0	0	0	0	0	0	0	0	0	0	0	0	0	0	0					0			0	0			0							0	0
RAB6A_HUMAN	Ras-related protein Rab-6A OS=Homo sapiens GN=RAB6A PE=1 SV=3	132.76	992.85	12	prot02360	0		0	0	0	0	0	0	0	0	0		0	0
RAB7A_HUMAN	Ras-related protein Rab-7a OS=Homo sapiens GN=RAB7A PE=1 SV=1	87.18	2174.23	49	prot02362	0																0	0				0		0										0	0		0		0	0		0	0	0
RAB8A_HUMAN	Ras-related protein Rab-8A OS=Homo sapiens GN=RAB8A PE=1 SV=1	93.5	250.71	3	prot02363				0					0	0
RAB8B_HUMAN	Ras-related protein Rab-8B OS=Homo sapiens GN=RAB8B PE=1 SV=2	147.76	1375.07	14	prot02364	0	0	0	0	0	0	0	0		0	0	0	0		0	0
RAC1_HUMAN	Ras-related C3 botulinum toxin substrate 1 OS=Homo sapiens GN=RAC1 PE=1 SV=1	67.91	630.82	12	prot02366	0	0		0	0		0	0	0	0	0						0	0											0
RAC2_HUMAN	Ras-related C3 botulinum toxin substrate 2 OS=Homo sapiens GN=RAC2 PE=1 SV=1	70.37	267.61	8	prot02367																		0												0									0				0	0
RAGP1_HUMAN	Ran GTPase-activating protein 1 OS=Homo sapiens GN=RANGAP1 PE=1 SV=1	84.74	918.99	23	prot02376					0	0	0	0	0	0	0	0						0																	0					0				0
RAI14_HUMAN	Ankycorbin OS=Homo sapiens GN=RAI14 PE=1 SV=2	92.84	898	17	prot02377													0				0	0											0	0
RAIN_HUMAN	Ras-interacting protein 1 OS=Homo sapiens GN=RASIP1 PE=1 SV=1	281.51	10096	92	prot02379		0	0	0	0	0	0	0	0	0	0	0	0	0	0	0	0	0	0	0	0	0	0	0	0	0	0	0	0	0	0	0	0	0	0	0	0	0	0	0		0	0	0
RAN_HUMAN	GTP-binding nuclear protein Ran OS=Homo sapiens GN=RAN PE=1 SV=3	319.13	15602.5	96	prot02384	0	0	0	0	0	0	0	0	0	0	0	0	0	0	0	0	0	0	0	0	0	0	0	0	0	0	0	0	0	0	0	0	0	0	0	0	0	0	0	0	0	0	0	0
RAP1B_HUMAN	Ras-related protein Rap-1b OS=Homo sapiens GN=RAP1B PE=1 SV=1	54.6	89.74	2	prot02387	0									0
RB11B_HUMAN	Ras-related protein Rab-11B OS=Homo sapiens GN=RAB11B PE=1 SV=4	97.97	2035.92	44	prot02390	0	0	0	0	0	0	0	0		0			0	0	0	0	0	0		0	0	0	0							0		0				0			0	0			0	0
RB33B_HUMAN	Ras-related protein Rab-33B OS=Homo sapiens GN=RAB33B PE=1 SV=1	60.62	632.16	12	prot02392	0	0	0	0	0	0	0		0	0	0	0	0
RB39A_HUMAN	Ras-related protein Rab-39A OS=Homo sapiens GN=RAB39A PE=1 SV=2	60.62	632.16	12	prot02393	0	0	0	0	0	0	0		0	0	0	0	0
RBM14_HUMAN	RNA-binding protein 14 OS=Homo sapiens GN=RBM14 PE=1 SV=2	157.61	4537.11	61	prot02398	0	0	0	0	0	0	0	0	0	0	0	0	0	0	0	0	0	0				0							0	0			0		0	0			0	0
RBM28_HUMAN	RNA-binding protein 28 OS=Homo sapiens GN=RBM28 PE=1 SV=3	51.8	143.28	4	prot02403			0						0		0	0
RBM39_HUMAN	RNA-binding protein 39 OS=Homo sapiens GN=RBM39 PE=1 SV=2	263.85	6634.12	84	prot02406	0	0	0	0	0	0	0	0	0	0	0	0	0	0	0	0	0	0	0	0	0	0	0	0		0			0	0	0	0	0	0	0	0	0	0	0	0	0	0	0	0
RBM4_HUMAN	RNA-binding protein 4 OS=Homo sapiens GN=RBM4 PE=1 SV=1	72.54	711.05	19	prot02407					0	0			0		0	0		0	0	0					0			0					0							0
RBMX_HUMAN	RNA-binding motif protein, X chromosome OS=Homo sapiens GN=RBMX PE=1 SV=3	338.81	3066.26	31	prot02412	0	0	0	0	0	0			0	0	0	0	0	0		0		0									0	0		0
RCC1_HUMAN	Regulator of chromosome condensation OS=Homo sapiens GN=RCC1 PE=1 SV=1	91.93	1227.98	26	prot02414	0	0		0	0	0	0	0	0	0	0		0	0	0	0					0														0					0
RCN1_HUMAN	Reticulocalbin-1 OS=Homo sapiens GN=RCN1 PE=1 SV=1	599.86	11508.2	86	prot02416	0	0	0	0	0	0	0	0	0	0	0	0	0	0	0	0	0	0	0	0	0	0	0	0	0	0	0	0	0	0	0	0	0	0	0	0	0	0	0	0		0	0	0
RCN2_HUMAN	Reticulocalbin-2 OS=Homo sapiens GN=RCN2 PE=1 SV=1	261.36	2010.67	31	prot02417	0	0	0	0		0	0		0	0	0	0	0	0	0	0	0	0		0	0	0								0
RCN3_HUMAN	Reticulocalbin-3 OS=Homo sapiens GN=RCN3 PE=1 SV=1	320.07	3690.31	54	prot02418	0	0	0	0	0	0	0		0	0	0	0	0	0	0	0	0	0	0	0	0	0	0	0			0				0	0	0		0	0			0	0				0
REPI1_HUMAN	Replication initiator 1 OS=Homo sapiens GN=REPIN1 PE=1 SV=1	58.1	382.94	10	prot02427																																				0
RFA1_HUMAN	Replication protein A 70 kDa DNA-binding subunit OS=Homo sapiens GN=RPA1 PE=1 SV=2	54.08	374.35	11	prot02431	0																																		0
RHEB_HUMAN	GTP-binding protein Rheb OS=Homo sapiens GN=RHEB PE=1 SV=1	56.74	441.92	12	prot02439	0	0			0		0	0	0	0	0	0	0		0	0
RHG18_HUMAN	Rho GTPase-activating protein 18 OS=Homo sapiens GN=ARHGAP18 PE=1 SV=3	59.2737	320.659	8	prot02442					0	0	0			0	0	0		0		0
RHOA_HUMAN	Transforming protein RhoA OS=Homo sapiens GN=RHOA PE=1 SV=1	54.27	553.53	15	prot02446		0	0		0	0	0	0	0	0	0	0	0	0	0	0					0
RIF1_HUMAN	Telomere-associated protein RIF1 OS=Homo sapiens GN=RIF1 PE=1 SV=2	61.8	3732.7	96	prot02453	0	0	0	0	0	0	0	0	0	0	0	0	0	0	0	0	0	0	0	0	0	0	0	0	0	0	0	0	0	0	0	0	0	0	0	0	0	0	0	0	0	0	0	0
RINI_HUMAN	Ribonuclease inhibitor OS=Homo sapiens GN=RNH1 PE=1 SV=2	86.92	380.55	6	prot02455			0	0					0			0	0	0
RL10_HUMAN	60S ribosomal protein L10 OS=Homo sapiens GN=RPL10 PE=1 SV=4	215.51	4264.36	51	prot02459	0	0	0	0	0	0	0	0	0	0	0	0	0	0	0	0	0	0			0	0	0	0					0	0	0		0	0	0	0			0	0			0	0
RL10A_HUMAN	60S ribosomal protein L10a OS=Homo sapiens GN=RPL10A PE=1 SV=2	254.06	4165.28	53	prot02460													0	0			0	0			0	0	0	0					0	0	0		0	0			0	0			0			0
RL10L_HUMAN	60S ribosomal protein L10-like OS=Homo sapiens GN=RPL10L PE=1 SV=3	53.73	608.45	19	prot02461		0				0	0	0	0	0	0	0	0	0		0					0	0
RL11_HUMAN	60S ribosomal protein L11 OS=Homo sapiens GN=RPL11 PE=1 SV=2	329.09	18258.9	96	prot02462	0	0	0	0	0	0	0	0	0	0	0	0	0	0	0	0	0	0	0	0	0	0	0	0	0	0	0	0	0	0	0	0	0	0	0	0	0	0	0	0	0	0	0	0
RL12_HUMAN	60S ribosomal protein L12 OS=Homo sapiens GN=RPL12 PE=1 SV=1	154.46	2928.36	51	prot02463								0					0	0				0	0	0	0	0	0	0	0	0	0	0	0	0	0	0
RL13_HUMAN	60S ribosomal protein L13 OS=Homo sapiens GN=RPL13 PE=1 SV=4	596.21	30096.6	96	prot02464	0	0	0	0	0	0	0	0	0	0	0	0	0	0	0	0	0	0	0	0	0	0	0	0	0	0	0	0	0	0	0	0	0	0	0	0	0	0	0	0	0	0	0	0
RL13A_HUMAN	60S ribosomal protein L13a OS=Homo sapiens GN=RPL13A PE=1 SV=2	345.61	16743.9	93	prot02465	0	0	0	0	0	0	0	0	0	0	0	0	0	0	0	0	0	0	0	0		0	0	0	0	0	0	0	0	0	0	0	0	0	0	0	0	0	0	0	0	0	0	0
RL14_HUMAN	60S ribosomal protein L14 OS=Homo sapiens GN=RPL14 PE=1 SV=4	146.78	5717.72	75	prot02466	0	0	0	0		0			0	0	0	0	0	0			0	0	0	0	0	0	0	0	0	0	0	0	0	0	0	0	0	0	0	0			0			0		0
RL15_HUMAN	60S ribosomal protein L15 OS=Homo sapiens GN=RPL15 PE=1 SV=2	317.88	15929.7	96	prot02467	0	0	0	0	0	0	0	0	0	0	0	0	0	0	0	0	0	0	0	0	0	0	0	0	0	0	0	0	0	0	0	0	0	0	0	0	0	0	0	0	0	0	0	0
RL17_HUMAN	60S ribosomal protein L17 OS=Homo sapiens GN=RPL17 PE=1 SV=3	131.95	2283.99	42	prot02468	0		0	0	0	0	0	0	0	0	0	0	0	0	0	0					0	0	0	0					0											0				0
RL18_HUMAN	60S ribosomal protein L18 OS=Homo sapiens GN=RPL18 PE=1 SV=2	504.474	17438.7	96	prot02469	0	0	0	0	0	0	0	0	0	0	0	0	0	0	0	0	0	0	0	0	0	0	0	0	0	0	0	0	0	0	0	0	0	0	0	0	0	0	0	0	0	0	0	0
RL18A_HUMAN	60S ribosomal protein L18a OS=Homo sapiens GN=RPL18A PE=1 SV=2	173.09	2999.03	47	prot02470	0	0	0	0	0	0	0	0	0	0	0	0	0	0	0	0	0				0	0	0	0					0	0			0			0			0
RL19_HUMAN	60S ribosomal protein L19 OS=Homo sapiens GN=RPL19 PE=1 SV=1	601.33	32282.5	96	prot02471	0	0	0	0	0	0	0	0	0	0	0	0	0	0	0	0	0	0	0	0	0	0	0	0	0	0	0	0	0	0	0	0	0	0	0	0	0	0	0	0	0	0	0	0
RL21_HUMAN	60S ribosomal protein L21 OS=Homo sapiens GN=RPL21 PE=1 SV=2	362.15	12889.9	86	prot02473	0	0	0	0	0	0	0	0	0	0	0	0	0	0	0	0	0	0	0	0	0	0	0	0				0	0	0	0	0		0	0	0	0		0	0			0	0
RL22_HUMAN	60S ribosomal protein L22 OS=Homo sapiens GN=RPL22 PE=1 SV=2	231.94	10147.6	89	prot02474	0	0	0	0	0	0	0	0	0	0	0	0	0	0	0	0	0	0	0	0	0	0	0	0	0	0	0	0	0	0	0	0	0		0	0	0		0	0		0	0	0
RL23_HUMAN	60S ribosomal protein L23 OS=Homo sapiens GN=RPL23 PE=1 SV=1	180.53	1635.72	23	prot02476	0	0	0	0	0	0	0	0	0	0	0	0	0	0			0					0							0	0
RL23A_HUMAN	60S ribosomal protein L23a OS=Homo sapiens GN=RPL23A PE=1 SV=1	239.134	7419.98	87	prot02477	0	0	0	0	0	0	0	0	0	0	0	0	0	0		0	0	0	0	0		0	0	0	0				0	0		0	0	0	0	0	0	0	0	0	0		0	0
RL24_HUMAN	60S ribosomal protein L24 OS=Homo sapiens GN=RPL24 PE=1 SV=1	352.54	16627	92	prot02478	0	0	0	0	0	0	0	0	0	0	0	0					0	0	0	0	0	0	0	0	0	0	0	0	0	0	0	0	0	0	0	0	0	0	0	0	0	0	0	0
RL26_HUMAN	60S ribosomal protein L26 OS=Homo sapiens GN=RPL26 PE=1 SV=1	458.264	16394.5	87	prot02479	0	0	0	0	0	0	0	0	0	0	0	0	0	0	0		0	0	0	0	0		0	0	0	0	0		0	0	0	0	0	0		0	0	0	0	0	0	0	0	0
RL26L_HUMAN	60S ribosomal protein L26-like 1 OS=Homo sapiens GN=RPL26L1 PE=1 SV=1	419.65	7572.3	37	prot02480					0		0	0	0	0			0	0	0	0				0	0			0				0							0
RL27_HUMAN	60S ribosomal protein L27 OS=Homo sapiens GN=RPL27 PE=1 SV=2	155.32	2282.94	44	prot02481	0	0	0	0	0	0	0	0	0	0	0	0	0	0			0			0							0	0		0					0	0			0	0				0
RL27A_HUMAN	60S ribosomal protein L27a OS=Homo sapiens GN=RPL27A PE=1 SV=2	202.11	9471.52	91	prot02482	0	0	0	0	0	0	0	0	0	0	0	0	0	0	0	0	0		0	0	0	0	0	0	0	0	0	0	0		0	0	0	0	0	0	0	0	0	0		0	0	0
RL28_HUMAN	60S ribosomal protein L28 OS=Homo sapiens GN=RPL28 PE=1 SV=3	551.2	27059.1	93	prot02483	0	0	0	0	0	0	0	0	0	0	0	0	0	0	0	0	0	0	0	0	0	0	0	0	0	0	0	0	0	0	0	0	0	0	0	0		0	0	0			0	0
RL29_HUMAN	60S ribosomal protein L29 OS=Homo sapiens GN=RPL29 PE=1 SV=2	328.4	17068.2	96	prot02484	0	0	0	0	0	0	0	0	0	0	0	0	0	0	0	0	0	0	0	0	0	0	0	0	0	0	0	0	0	0	0	0	0	0	0	0	0	0	0	0	0	0	0	0
RL3_HUMAN	60S ribosomal protein L3 OS=Homo sapiens GN=RPL3 PE=1 SV=2	543	20475.7	94	prot02485	0	0	0	0	0	0	0	0	0	0	0	0	0	0	0	0	0	0	0	0	0	0	0	0	0	0	0	0	0	0	0	0	0	0	0	0	0	0	0	0	0	0	0	0
RL31_HUMAN	60S ribosomal protein L31 OS=Homo sapiens GN=RPL31 PE=1 SV=1	164.27	6352.95	80	prot02487	0	0	0	0	0	0	0	0	0	0	0	0	0	0	0	0	0	0	0		0	0	0	0					0	0			0	0		0	0	0	0	0			0	0
RL32_HUMAN	60S ribosomal protein L32 OS=Homo sapiens GN=RPL32 PE=1 SV=2	155.08	4596.29	72	prot02488				0	0	0	0	0							0	0		0			0			0					0	0		0	0	0	0	0	0	0	0	0	0	0	0	0
RL34_HUMAN	60S ribosomal protein L34 OS=Homo sapiens GN=RPL34 PE=1 SV=3	242.94	9667.23	88	prot02489	0	0	0	0	0	0	0	0	0	0	0	0					0	0	0	0	0	0	0	0	0	0	0	0	0	0	0	0	0	0	0	0		0	0	0	0	0	0	0
RL35_HUMAN	60S ribosomal protein L35 OS=Homo sapiens GN=RPL35 PE=1 SV=2	229.25	8644.19	91	prot02490	0	0	0	0	0	0	0	0	0	0	0	0	0	0	0	0	0	0	0	0	0	0	0	0	0	0	0		0	0	0	0	0	0	0	0	0	0	0	0		0	0	0
RL35A_HUMAN	60S ribosomal protein L35a OS=Homo sapiens GN=RPL35A PE=1 SV=2	82.83	2781.77	63	prot02491	0	0	0	0		0			0	0	0	0	0	0	0	0	0	0	0	0	0					0		0	0				0	0		0			0	0			0	0
RL36_HUMAN	60S ribosomal protein L36 OS=Homo sapiens GN=RPL36 PE=1 SV=3	284.484	9856.19	90	prot02492	0		0	0	0	0	0	0	0	0	0	0	0	0	0	0	0	0			0	0	0	0	0	0	0	0	0	0	0	0	0	0	0	0	0	0	0	0		0	0	0
RL36A_HUMAN	60S ribosomal protein L36a OS=Homo sapiens GN=RPL36A PE=1 SV=2	98.87	1766.97	35	prot02493									0	0	0	0						0	0	0							0		0	0		0							0
RL36L_HUMAN	60S ribosomal protein L36a-like OS=Homo sapiens GN=RPL36AL PE=1 SV=3	88.2	2127.13	49	prot02494	0			0					0	0	0	0		0	0						0	0	0	0					0							0			0
RL37_HUMAN	60S ribosomal protein L37 OS=Homo sapiens GN=RPL37 PE=1 SV=2	61.36	107.34	3	prot02495																																				0
RL37A_HUMAN	60S ribosomal protein L37a OS=Homo sapiens GN=RPL37A PE=1 SV=2	103.46	1529.55	30	prot02496			0	0	0	0		0	0	0	0	0	0	0	0		0	0			0			0					0	0						0								0
RL38_HUMAN	60S ribosomal protein L38 OS=Homo sapiens GN=RPL38 PE=1 SV=2	142.7	5260	77	prot02498	0	0	0	0	0	0	0	0	0	0	0	0	0	0	0	0	0	0	0		0	0	0	0					0	0					0	0	0		0	0			0	0
RL39_HUMAN	60S ribosomal protein L39 OS=Homo sapiens GN=RPL39 PE=1 SV=2	89.42	532.33	13	prot02499																	0	0	0								0	0
RL3L_HUMAN	60S ribosomal protein L3-like OS=Homo sapiens GN=RPL3L PE=2 SV=3	84.3	3380.54	77	prot02500	0	0	0	0		0	0	0	0	0	0	0	0	0	0			0		0	0	0	0	0	0	0	0	0	0	0	0	0	0	0	0	0		0	0				0	0
RL4_HUMAN	60S ribosomal protein L4 OS=Homo sapiens GN=RPL4 PE=1 SV=5	1004.61	52487.3	96	prot02501	0	0	0	0	0	0	0	0	0	0	0	0	0	0	0	0	0	0	0	0	0	0	0	0	0	0	0	0	0	0	0	0	0	0	0	0	0	0	0	0	0	0	0	0
RL40_HUMAN	Ubiquitin-60S ribosomal protein L40 OS=Homo sapiens GN=UBA52 PE=1 SV=2	78.69	99.79	2	prot02502				0
RL5_HUMAN	60S ribosomal protein L5 OS=Homo sapiens GN=RPL5 PE=1 SV=3	389.65	6015.58	63	prot02503	0	0	0	0	0	0	0	0	0	0	0	0	0	0	0	0	0	0		0	0	0	0	0					0	0	0		0			0			0				0
RL6_HUMAN	60S ribosomal protein L6 OS=Homo sapiens GN=RPL6 PE=1 SV=3	594.78	19379.3	95	prot02504	0	0	0	0	0	0	0	0	0	0	0	0	0	0	0	0	0	0	0	0	0	0	0	0	0	0	0	0	0	0	0	0	0	0	0	0	0	0	0	0	0	0	0	0
RL7_HUMAN	60S ribosomal protein L7 OS=Homo sapiens GN=RPL7 PE=1 SV=1	696.13	38105.9	96	prot02505	0	0	0	0	0	0	0	0	0	0	0	0	0	0	0	0	0	0	0	0	0	0	0	0	0	0	0	0	0	0	0	0	0	0	0	0	0	0	0	0	0	0	0	0
RL7A_HUMAN	60S ribosomal protein L7a OS=Homo sapiens GN=RPL7A PE=1 SV=2	632.997	29118.6	96	prot02506	0	0	0	0	0	0	0	0	0	0	0	0	0	0	0	0	0	0	0	0	0	0	0	0	0	0	0	0	0	0	0	0	0	0	0	0	0	0	0	0	0	0	0	0
RL7L_HUMAN		70.39	5463.51	96	prot02507	0	0	0	0	0	0	0	0	0	0	0	0	0	0	0	0	0	0	0	0	0	0	0	0	0	0	0	0	0	0	0	0	0	0	0	0	0	0	0	0	0	0	0	0
RL8_HUMAN	60S ribosomal protein L8 OS=Homo sapiens GN=RPL8 PE=1 SV=2	494.95	29105.8	96	prot02508	0	0	0	0	0	0	0	0	0	0	0	0	0	0	0	0	0	0	0	0	0	0	0	0	0	0	0	0	0	0	0	0	0	0	0	0	0	0	0	0	0	0	0	0
RL9_HUMAN	60S ribosomal protein L9 OS=Homo sapiens GN=RPL9 PE=1 SV=1	451.33	13424.6	79	prot02509	0	0	0	0	0	0	0	0	0	0	0	0	0	0	0	0	0	0			0	0	0	0					0	0						0	0		0	0			0	0
RLA2_HUMAN	60S acidic ribosomal protein P2 OS=Homo sapiens GN=RPLP2 PE=1 SV=1	136.65	214.11	2	prot02511													0	0
RM39_HUMAN	39S ribosomal protein L39, mitochondrial OS=Homo sapiens GN=MRPL39 PE=1 SV=3	78.54	127.764	2	prot02517										0			0
RMXL1_HUMAN	RNA binding motif protein, X-linked-like-1 OS=Homo sapiens GN=RBMXL1 PE=1 SV=1	180.47	1395.54	22	prot02523	0	0	0	0		0			0	0	0	0		0	0	0	0	0
RN123_HUMAN	E3 ubiquitin-protein ligase RNF123 OS=Homo sapiens GN=RNF123 PE=1 SV=1	52.51	197.44	5	prot02526	0			0		0							0	0
RN170_HUMAN	E3 ubiquitin-protein ligase RNF170 OS=Homo sapiens GN=RNF170 PE=1 SV=2	52.27	143.54	4	prot02527					0		0		0		0
RN213_HUMAN	E3 ubiquitin-protein ligase RNF213 OS=Homo sapiens GN=RNF213 PE=1 SV=3	68.0773	218.999	6	prot02528						0							0				0																		0
ROA0_HUMAN	Heterogeneous nuclear ribonucleoprotein A0 OS=Homo sapiens GN=HNRNPA0 PE=1 SV=1	162.28	4292.8	65	prot02535	0	0	0	0	0	0	0	0	0	0	0	0	0	0	0	0	0	0	0	0	0	0	0		0	0		0	0	0	0				0	0			0	0			0	0
ROA1_HUMAN	Heterogeneous nuclear ribonucleoprotein A1 OS=Homo sapiens GN=HNRNPA1 PE=1 SV=5	275.49	10320.9	92	prot02536	0	0	0	0	0	0	0	0	0	0	0	0	0	0	0	0	0		0	0	0	0	0	0	0	0	0	0	0	0	0	0		0	0	0	0	0	0	0	0	0	0	0
ROA2_HUMAN	Heterogeneous nuclear ribonucleoproteins A2/B1 OS=Homo sapiens GN=HNRNPA2B1 PE=1 SV=2	195.9	4052.93	64	prot02537					0		0	0	0	0	0	0		0		0					0	0	0	0	0	0	0	0	0		0	0					0							0
ROA3_HUMAN	Heterogeneous nuclear ribonucleoprotein A3 OS=Homo sapiens GN=HNRNPA3 PE=1 SV=2	85.2	421.51	9	prot02538	0	0	0	0					0	0	0	0		0
ROAA_HUMAN	Heterogeneous nuclear ribonucleoprotein A/B OS=Homo sapiens GN=HNRNPAB PE=1 SV=2	83.52	480.5	7	prot02539	0	0	0	0						0		0	0
ROBO1_HUMAN	Roundabout homolog 1 OS=Homo sapiens GN=ROBO1 PE=1 SV=1	64.18	393.38	10	prot02540													0	0							0	0	0	0
ROBO4_HUMAN	Roundabout homolog 4 OS=Homo sapiens GN=ROBO4 PE=1 SV=1	88	372.464	7	prot02541													0								0	0
RPA1_HUMAN	DNA-directed RNA polymerase I subunit RPA1 OS=Homo sapiens GN=POLR1A PE=1 SV=2	50.31	130.18	4	prot02547
RPN1_HUMAN	Dolichyl-diphosphooligosaccharide--protein glycosyltransferase subunit 1 OS=Homo sapiens GN=RPN1 PE=1 SV=1	1128.97	29656.8	96	prot02554	0	0	0	0	0	0	0	0	0	0	0	0	0	0	0	0	0	0	0	0	0	0	0	0	0	0	0	0	0	0	0	0	0	0	0	0	0	0	0	0	0	0	0	0
RPN2_HUMAN	Dolichyl-diphosphooligosaccharide--protein glycosyltransferase subunit 2 OS=Homo sapiens GN=RPN2 PE=1 SV=3	280.35	2522.02	30	prot02555		0	0	0	0	0	0	0	0	0	0	0	0	0	0	0	0	0			0		0	0												0
RPR1A_HUMAN	Regulation of nuclear pre-mRNA domain-containing protein 1A OS=Homo sapiens GN=RPRD1A PE=1 SV=1	51.83	501.01	15	prot02557																																			0					0				0
RRAS2_HUMAN	Ras-related protein R-Ras2 OS=Homo sapiens GN=RRAS2 PE=1 SV=1	87.06	738.61	14	prot02559	0				0	0	0		0	0	0		0	0	0			0			0								0
RRBP1_HUMAN	Ribosome-binding protein 1 OS=Homo sapiens GN=RRBP1 PE=1 SV=4	627.879	8595.17	62	prot02560	0	0	0	0	0	0	0	0	0	0	0	0	0	0	0	0	0	0	0		0	0		0		0			0						0	0	0		0	0			0	0
RRP12_HUMAN	RRP12-like protein OS=Homo sapiens GN=RRP12 PE=1 SV=2	51.9537	180.705	5	prot02562										0				0			0	0															0
RRP1B_HUMAN	Ribosomal RNA processing protein 1 homolog B OS=Homo sapiens GN=RRP1B PE=1 SV=3	72.49	991.434	22	prot02564										0												0		0
RS10_HUMAN	40S ribosomal protein S10 OS=Homo sapiens GN=RPS10 PE=1 SV=1	136.44	5918.38	96	prot02568	0	0	0	0	0	0	0	0	0	0	0	0	0	0	0	0	0	0	0	0	0	0	0	0	0	0	0	0	0	0	0	0	0	0	0	0	0	0	0	0	0	0	0	0
RS11_HUMAN	40S ribosomal protein S11 OS=Homo sapiens GN=RPS11 PE=1 SV=3	257.08	11343.7	96	prot02569	0	0	0	0	0	0	0	0	0	0	0	0	0	0	0	0	0	0	0	0	0	0	0	0	0	0	0	0	0	0	0	0	0	0	0	0	0	0	0	0	0	0	0	0
RS13_HUMAN	40S ribosomal protein S13 OS=Homo sapiens GN=RPS13 PE=1 SV=2	241.58	2458.63	18	prot02571	0	0	0	0	0	0	0	0	0	0	0	0	0	0	0	0
RS14_HUMAN	40S ribosomal protein S14 OS=Homo sapiens GN=RPS14 PE=1 SV=3	490.13	34118.7	96	prot02572	0	0	0	0	0	0	0	0	0	0	0	0	0	0	0	0	0	0	0	0	0	0	0	0	0	0	0	0	0	0	0	0	0	0	0	0	0	0	0	0	0	0	0	0
RS15_HUMAN	40S ribosomal protein S15 OS=Homo sapiens GN=RPS15 PE=1 SV=2	97.38	1008.4	19	prot02573	0	0	0	0	0	0	0	0	0	0	0	0	0	0	0	0		0			0	0
RS15A_HUMAN	40S ribosomal protein S15a OS=Homo sapiens GN=RPS15A PE=1 SV=2	219.41	5490.18	74	prot02574	0	0	0	0	0	0	0	0	0	0	0	0	0	0	0		0	0	0	0	0		0		0	0	0	0			0	0	0	0	0	0	0	0	0	0		0	0	0
RS16_HUMAN	40S ribosomal protein S16 OS=Homo sapiens GN=RPS16 PE=1 SV=2	217.13	9442.53	96	prot02575	0	0	0	0	0	0	0	0	0	0	0	0	0	0	0	0	0	0	0	0	0	0	0	0	0	0	0	0	0	0	0	0	0	0	0	0	0	0	0	0	0	0	0	0
RS17_HUMAN	40S ribosomal protein S17 OS=Homo sapiens GN=RPS17 PE=1 SV=2	185.924	3661.42	51	prot02576	0	0	0	0	0	0	0	0	0	0	0	0	0	0	0	0																		0	0	0	0	0	0			0		0
RS18_HUMAN	40S ribosomal protein S18 OS=Homo sapiens GN=RPS18 PE=1 SV=3	427.2	8026.99	74	prot02577	0	0	0	0	0	0	0	0	0	0	0	0	0	0	0	0	0	0	0	0		0		0	0	0	0	0	0	0	0	0			0	0	0	0	0	0		0	0	0
RS19_HUMAN	40S ribosomal protein S19 OS=Homo sapiens GN=RPS19 PE=1 SV=2	250.82	10815.7	93	prot02578	0	0	0	0	0	0	0	0	0	0	0	0	0	0	0	0	0	0	0	0	0	0	0	0	0	0	0	0	0	0	0	0	0	0	0	0	0	0	0	0	0	0	0	0
RS2_HUMAN	40S ribosomal protein S2 OS=Homo sapiens GN=RPS2 PE=1 SV=2	364.32	12720.8	96	prot02579	0	0	0	0	0	0	0	0	0	0	0	0	0	0	0	0	0	0	0	0	0	0	0	0	0	0	0	0	0	0	0	0	0	0	0	0	0	0	0	0	0	0	0	0
RS20_HUMAN	40S ribosomal protein S20 OS=Homo sapiens GN=RPS20 PE=1 SV=1	112.33	3200.8	64	prot02580	0	0	0	0	0	0	0	0	0	0	0	0	0	0	0	0	0	0			0	0	0	0				0	0	0	0	0			0		0	0	0					0
RS21_HUMAN	40S ribosomal protein S21 OS=Homo sapiens GN=RPS21 PE=1 SV=1	58.24	397.82	12	prot02581																																								0			0	0
RS23_HUMAN	40S ribosomal protein S23 OS=Homo sapiens GN=RPS23 PE=1 SV=3	140.48	3952.78	61	prot02582	0	0	0	0	0	0	0	0	0	0	0	0		0			0	0	0		0	0							0	0	0	0			0				0	0			0	0
RS24_HUMAN	40S ribosomal protein S24 OS=Homo sapiens GN=RPS24 PE=1 SV=1	125.83	1491.4	24	prot02583	0	0	0	0	0	0	0		0	0	0	0	0	0			0					0
RS25_HUMAN	40S ribosomal protein S25 OS=Homo sapiens GN=RPS25 PE=1 SV=1	76.76	2561.8	63	prot02584	0		0	0	0	0	0		0				0	0	0	0	0	0	0	0	0	0	0	0	0	0	0	0	0	0	0	0	0		0				0	0			0	0
RS26_HUMAN	40S ribosomal protein S26 OS=Homo sapiens GN=RPS26 PE=1 SV=3	135.79	3924.38	69	prot02585	0	0	0	0	0	0	0	0	0	0	0	0	0	0	0	0						0		0								0			0	0			0			0	0	0
RS27_HUMAN	40S ribosomal protein S27 OS=Homo sapiens GN=RPS27 PE=1 SV=3	62.79	470.3	14	prot02587	0	0	0	0		0	0	0	0	0	0	0	0	0	0
RS27A_HUMAN	Ubiquitin-40S ribosomal protein S27a OS=Homo sapiens GN=RPS27A PE=1 SV=2	246.68	1971.39	19	prot02588			0	0								0											0													0								0
RS28_HUMAN	40S ribosomal protein S28 OS=Homo sapiens GN=RPS28 PE=1 SV=1	84.57	595.66	15	prot02590	0	0		0	0	0	0	0	0	0	0	0	0	0	0	0
RS3_HUMAN	40S ribosomal protein S3 OS=Homo sapiens GN=RPS3 PE=1 SV=2	758.464	19304.5	95	prot02592	0	0	0	0	0	0	0	0	0	0	0	0	0	0	0	0	0	0	0	0	0	0	0	0	0	0	0	0	0	0	0	0	0	0	0	0	0	0	0	0		0	0	0
RS30_HUMAN	40S ribosomal protein S30 OS=Homo sapiens GN=FAU PE=1 SV=1	86.95	4250.3	81	prot02593											0	0					0	0	0	0	0	0	0	0	0	0	0	0	0	0	0	0	0	0	0	0	0	0	0	0	0	0	0	0
RS3A_HUMAN	40S ribosomal protein S3a OS=Homo sapiens GN=RPS3A PE=1 SV=2	523.69	18675.5	96	prot02594	0	0	0	0	0	0	0	0	0	0	0	0	0	0	0	0	0	0	0	0	0	0	0	0	0	0	0	0	0	0	0	0	0	0	0	0	0	0	0	0	0	0	0	0
RS4X_HUMAN	40S ribosomal protein S4, X isoform OS=Homo sapiens GN=RPS4X PE=1 SV=2	479.26	12024.5	73	prot02595	0	0	0	0	0	0	0	0	0	0	0	0	0	0			0	0	0	0	0				0		0	0		0	0	0	0	0	0	0	0	0	0	0		0	0	0
RS4Y1_HUMAN	40S ribosomal protein S4, Y isoform 1 OS=Homo sapiens GN=RPS4Y1 PE=1 SV=2	290.22	8387.23	72	prot02596	0	0	0	0	0	0	0	0	0	0	0	0	0	0	0	0	0	0	0	0								0	0	0	0	0	0		0	0			0	0			0	0
RS4Y2_HUMAN	40S ribosomal protein S4, Y isoform 2 OS=Homo sapiens GN=RPS4Y2 PE=2 SV=3	223.51	7655.04	70	prot02597	0	0	0	0	0	0	0	0	0	0	0	0	0	0	0	0	0	0		0	0	0	0		0				0		0	0	0			0			0	0			0	0
RS5_HUMAN	40S ribosomal protein S5 OS=Homo sapiens GN=RPS5 PE=1 SV=4	83.8037	2252.89	53	prot02598	0	0	0	0	0	0	0	0	0	0			0		0		0	0	0	0					0	0	0	0	0	0	0	0	0	0	0	0	0		0	0			0	0
RS6_HUMAN	40S ribosomal protein S6 OS=Homo sapiens GN=RPS6 PE=1 SV=1	325.42	12074.8	93	prot02599	0	0	0	0	0	0	0	0	0	0	0	0	0	0	0	0	0	0	0	0	0	0	0	0	0	0	0	0	0	0	0	0	0	0	0	0			0	0		0	0	0
RS7_HUMAN	40S ribosomal protein S7 OS=Homo sapiens GN=RPS7 PE=1 SV=1	560.91	14742.6	86	prot02600	0	0	0	0	0	0	0	0	0	0	0	0	0	0	0	0	0	0	0		0	0	0						0	0		0	0		0		0	0	0	0	0	0	0	0
RS8_HUMAN	40S ribosomal protein S8 OS=Homo sapiens GN=RPS8 PE=1 SV=2	577	23378.1	95	prot02601	0	0	0	0	0	0	0	0	0	0	0	0	0	0	0	0	0	0	0	0	0	0	0	0	0	0	0	0	0	0	0	0	0	0	0	0	0	0	0	0	0		0	0
RS9_HUMAN	40S ribosomal protein S9 OS=Homo sapiens GN=RPS9 PE=1 SV=3	484.927	13490.5	80	prot02602	0	0	0	0	0	0	0	0	0	0	0	0	0	0	0	0	0	0	0	0	0	0	0	0	0	0	0	0	0	0	0	0			0	0			0				0
RSSA_HUMAN	40S ribosomal protein SA OS=Homo sapiens GN=RPSA PE=1 SV=4	259.53	10435.8	90	prot02603	0	0	0	0	0	0	0	0	0	0	0	0			0	0	0	0	0	0	0	0	0	0	0	0	0	0	0	0	0	0	0	0	0	0	0	0	0	0	0	0	0	0
RT05_HUMAN	28S ribosomal protein S5, mitochondrial OS=Homo sapiens GN=MRPS5 PE=1 SV=2	50.25	357.22	10	prot02604											0	0
RT14_HUMAN	28S ribosomal protein S14, mitochondrial OS=Homo sapiens GN=MRPS14 PE=1 SV=1	118.74	375.31	6	prot02606																	0				0								0
RTCB_HUMAN	tRNA-splicing ligase RtcB homolog OS=Homo sapiens GN=RTCB PE=1 SV=1	156.12	2562.64	38	prot02610	0	0	0	0	0	0	0	0	0	0	0	0	0	0	0	0		0				0										0					0
RTN4_HUMAN	Reticulon-4 OS=Homo sapiens GN=RTN4 PE=1 SV=2	289.74	2019.45	21	prot02612	0	0	0	0	0	0	0	0	0	0	0	0	0	0	0	0	0	0																									0
RUVB1_HUMAN	RuvB-like 1 OS=Homo sapiens GN=RUVBL1 PE=1 SV=1	67.19	705.25	17	prot02615						0				0	0	0		0
RUVB2_HUMAN	RuvB-like 2 OS=Homo sapiens GN=RUVBL2 PE=1 SV=3	90.11	4715.86	76	prot02616						0	0								0	0	0	0	0	0	0	0	0	0	0	0	0	0	0	0	0	0	0	0	0	0	0	0	0	0	0	0	0	0
RUXF_HUMAN	Small nuclear ribonucleoprotein F OS=Homo sapiens GN=SNRPF PE=1 SV=1	58.84	316.29	7	prot02617	0		0							0	0	0	0	0
S10A6_HUMAN	Protein S100-A6 OS=Homo sapiens GN=S100A6 PE=1 SV=1	213.98	9176.79	85	prot02621	0	0	0	0	0	0	0	0	0	0	0	0	0	0	0	0	0	0	0	0	0	0	0	0	0	0			0			0	0	0	0	0	0	0	0	0	0	0	0	0
S10AB_HUMAN	Protein S100-A11 OS=Homo sapiens GN=S100A11 PE=1 SV=2	90.52	3151.88	74	prot02624		0	0	0	0	0	0	0	0				0	0			0	0	0	0	0	0			0	0	0			0	0	0	0	0	0			0	0	0		0	0	0
S10AG_HUMAN	Protein S100-A16 OS=Homo sapiens GN=S100A16 PE=1 SV=1	57.59	2109.52	59	prot02625						0			0	0						0	0	0	0	0	0	0	0	0	0	0	0	0	0	0	0	0	0		0				0	0			0	0
S1PR1_HUMAN	Sphingosine 1-phosphate receptor 1 OS=Homo sapiens GN=S1PR1 PE=1 SV=2	58.7	744.39	22	prot02630													0	0	0	0					0	0	0	0						0
S20A2_HUMAN		57.87	1028.96	32	prot02631																	0											0			0		0	0	0	0	0	0	0	0		0	0	0
S29A1_HUMAN	Equilibrative nucleoside transporter 1 OS=Homo sapiens GN=SLC29A1 PE=1 SV=3	61.75	61.75	1	prot02635														0
S38A2_HUMAN	Sodium-coupled neutral amino acid transporter 2 OS=Homo sapiens GN=SLC38A2 PE=1 SV=2	152.48	1332.75	19	prot02639													0	0	0	0					0	0	0	0						0
S39A7_HUMAN	Zinc transporter SLC39A7 OS=Homo sapiens GN=SLC39A7 PE=1 SV=2	76.0337	367.227	9	prot02640									0	0				0			0	0			0	0	0	0
S39AA_HUMAN	Zinc transporter ZIP10 OS=Homo sapiens GN=SLC39A10 PE=1 SV=2	62.63	307.38	7	prot02641													0									0		0
S43A3_HUMAN	Solute carrier family 43 member 3 OS=Homo sapiens GN=SLC43A3 PE=1 SV=2	58.23	58.23	1	prot02643													0
S61A1_HUMAN	Protein transport protein Sec61 subunit alpha isoform 1 OS=Homo sapiens GN=SEC61A1 PE=1 SV=2	152.64	741.58	9	prot02645				0	0	0			0	0	0	0	0	0
S61A2_HUMAN	Protein transport protein Sec61 subunit alpha isoform 2 OS=Homo sapiens GN=SEC61A2 PE=2 SV=3	92.33	750.61	17	prot02646	0	0	0			0	0	0	0	0		0	0	0	0	0	0	0											0	0
SAE1_HUMAN	SUMO-activating enzyme subunit 1 OS=Homo sapiens GN=SAE1 PE=1 SV=1	60.53	457.35	13	prot02652			0					0					0				0
SAFB1_HUMAN	Scaffold attachment factor B1 OS=Homo sapiens GN=SAFB PE=1 SV=4	54.42	417.43	13	prot02654
SAP_HUMAN	Prosaposin OS=Homo sapiens GN=PSAP PE=1 SV=2	97.41	266.34	4	prot02660					0	0							0	0
SARNP_HUMAN	SAP domain-containing ribonucleoprotein OS=Homo sapiens GN=SARNP PE=1 SV=3	65.25	65.25	1	prot02662
SC11A_HUMAN	Signal peptidase complex catalytic subunit SEC11A OS=Homo sapiens GN=SEC11A PE=1 SV=1	55.13	305.15	10	prot02668									0	0	0	0						0																					0
SC16A_HUMAN	Protein transport protein Sec16A OS=Homo sapiens GN=SEC16A PE=1 SV=3	109.67	602.6	12	prot02669										0						0	0	0			0	0		0
SC22B_HUMAN	Vesicle-trafficking protein SEC22b OS=Homo sapiens GN=SEC22B PE=1 SV=4	207.054	10567	90	prot02670	0	0	0	0	0	0	0	0	0	0	0	0	0	0	0	0	0	0	0	0	0	0	0	0	0	0	0	0	0	0	0	0	0	0	0	0	0	0	0	0	0	0	0	0
SC23A_HUMAN	Protein transport protein Sec23A OS=Homo sapiens GN=SEC23A PE=1 SV=2	62.13	824.7	17	prot02671		0	0	0	0	0	0	0	0	0	0	0	0	0		0					0
SC24C_HUMAN	Protein transport protein Sec24C OS=Homo sapiens GN=SEC24C PE=1 SV=3	102.59	930.01	21	prot02673																	0						0						0	0	0	0							0	0				0
SC31A_HUMAN	Protein transport protein Sec31A OS=Homo sapiens GN=SEC31A PE=1 SV=3	50.45	217.67	7	prot02675	0	0	0				0			0		0	0
SC61B_HUMAN	Protein transport protein Sec61 subunit beta OS=Homo sapiens GN=SEC61B PE=1 SV=2	211.52	9391.28	94	prot02678	0	0	0	0	0	0	0	0	0	0	0	0	0	0	0	0	0	0	0	0	0	0	0	0	0	0	0	0	0	0	0	0	0	0	0	0	0	0	0	0		0	0	0
SC65_HUMAN	Synaptonemal complex protein SC65 OS=Homo sapiens GN=P3H4 PE=1 SV=1	50.29	230.89	7	prot02679	0	0		0					0	0	0	0
SCAM3_HUMAN	Secretory carrier-associated membrane protein 3 OS=Homo sapiens GN=SCAMP3 PE=1 SV=3	105.39	5164.79	81	prot02681					0	0		0	0	0		0	0	0		0	0	0	0	0	0	0		0	0	0	0	0	0	0	0	0	0	0	0	0	0	0	0	0	0	0	0	0
SCAR3_HUMAN	Scavenger receptor class A member 3 OS=Homo sapiens GN=SCARA3 PE=1 SV=1	56.4	263.05	8	prot02682						0	0			0		0	0	0	0	0
SCRB2_HUMAN	Lysosome membrane protein 2 OS=Homo sapiens GN=SCARB2 PE=1 SV=2	103.85	212.52	3	prot02688						0							0	0
SDC4_HUMAN	Syndecan-4 OS=Homo sapiens GN=SDC4 PE=1 SV=2	143.82	773.12	13	prot02690													0	0	0						0	0	0	0
SDPR_HUMAN	Serum deprivation-response protein OS=Homo sapiens GN=SDPR PE=1 SV=3	92.01	678.99	12	prot02692		0	0	0	0	0	0	0		0	0	0	0	0
SE1L1_HUMAN	Protein sel-1 homolog 1 OS=Homo sapiens GN=SEL1L PE=1 SV=3	113.43	465.63	9	prot02693									0	0				0			0	0												0
SEC63_HUMAN	Translocation protein SEC63 homolog OS=Homo sapiens GN=SEC63 PE=1 SV=2	95.29	499.93	11	prot02694		0			0	0		0	0	0	0		0	0	0	0
SELB_HUMAN	Selenocysteine-specific elongation factor OS=Homo sapiens GN=EEFSEC PE=1 SV=4	59.7	605.02	15	prot02695	0												0																						0				0	0
SELN_HUMAN	Selenoprotein N OS=Homo sapiens GN=SEPN1 PE=1 SV=5	64.34	825.5	23	prot02696	0	0	0		0				0	0	0		0	0				0	0	0																			0	0
SEM3F_HUMAN	Semaphorin-3F OS=Homo sapiens GN=SEMA3F PE=2 SV=2	54.1	782.9	23	prot02697					0	0	0			0	0		0	0			0	0			0	0		0						0		0
SEM6B_HUMAN	Semaphorin-6B OS=Homo sapiens GN=SEMA6B PE=1 SV=4	89.16	461.87	9	prot02700											0	0	0		0		0						0
[truncated: 238 more rows]
[truncated: 154 more columns]

## Sheet: - TNFalpha + ascorbate
	ProtName	best_protein_score	sum_score	No samples in which prot was identified	number of proteins = 3379	Katja_Exp3_Sample3_1	Katja_Exp3_Sample3_1_R	Katja_Exp3_Sample3_2	Katja_Exp3_Sample3_2_R	Katja_Exp3_Sample3_3	Katja_Exp3_Sample3_3_R	Katja_Exp3_Sample3_4	Katja_Exp3_Sample3_4_R	Katja_Exp3_Sample3_5	Katja_Exp3_Sample3_5_R	Katja_Exp3_Sample3_6	Katja_Exp3_Sample3_6_R	Katja_Exp3_Sample3_7	Katja_Exp3_Sample3_7_R	Katja_Exp3_Sample3_8	Katja_Exp3_Sample3_8_R	Katja_Exp4_Sample4_1	Katja_Exp4_Sample4_1_R	Katja_Exp4_Sample4_2	Katja_Exp4_Sample4_2_R	Katja_Exp4_Sample4_3	Katja_Exp4_Sample4_3_R	Katja_Exp4_Sample4_4	Katja_Exp4_Sample4_4_R	Katja_Exp4_Sample4_5	Katja_Exp4_Sample4_5_R	Katja_Exp4_Sample4_6	Katja_Exp4Sample4_6_R	Katja_Exp4_Sample4_7	Katja_Exp4_Sample4_7_R	Katja_Exp4_Sample4_8	Katja_Exp4_Sample4_8_R	Katja_Exp5_Sample5_1a	Katja_Exp5_Sample5_1a_R	Katja_Exp5_Sample5_1b	Katja_Exp5_Sample5_1b_R	Katja_Exp5_Sample5_2a	Katja_Exp5_Sample5_2a_R	Katja_Exp5_Sample5_2b	Katja_Exp5_Sample5_2b_R	Katja_Exp5_Sample5_3a	Katja_Exp5_Sample5_3a_R	Katja_Exp5_Sample5_3b	Katja_Exp5_Sample5_3b_R
[truncated: 1,415 more rows]
[truncated: 154 more columns]

[truncated: 6 more sheets: + TNFalpha - ascorbate, + TNFalpha + ascorbate, Summary focus -asc, Summary focus +asc, Summary - asc, Summary + asc]
