# Supplementary material for: Dynamic trafficking and turnover of JAM-C is essential for endothelial cell migration
Source: PLoS Biol. 2019 Dec 2;17(12):e3000554. doi: 10.1371/journal.pbio.3000554 (PMC6907879; doi:10.1371/journal.pbio.3000554)
Supplement: S2 Table — Mass spectrometry data sets from WT or Quad-K JAM-C–APEX2 proximity-labelling experiments. Individual experiments were carried out in duplicate, with each mass spectrometry run being repeated twice (to give a total of 3 analyses/experiment for untreated sample). p-Values are given across all experiments (*p ≤ 0.05, **p ≤ 0.01, ***p ≤ 0.001, ****p ≤ 0.0001; t test); corrected p-values for multiple comparisons are also given. APEX-2, ascorbate peroxidase 2; JAM-C, junctional adhesion molecule-C; Quad-K, 4 lysine residues mutated to arginine residues; WT, wild type. (XLSX) [file pbio.3000554.s009.xlsx]

## Sheet: Summary
						Experiment 1				Experiment 2				Experiment 3				Experiment 1				Experiment 2				Experiment 3										Experiment 1				Experiment 2				Experiment 3				Experiment 1
	ProtName	best_protein_score	sum_score	No samples in which prot was identified	number of proteins = 8411	WT-JAM-C 1	WT-JAM-C 2	WT-JAM-C 3	WT-JAM-C 4	WT-JAM-C 1	WT-JAM-C 2	WT-JAM-C 3	WT-JAM-C 4	WT-JAM-C 1	WT-JAM-C 2	WT-JAM-C 3	WT-JAM-C 4	Control 1	Control 2	Control 3	Control 4	Control 1	Control 2	Control 3	Control 4	Control 1	Control 2	Control 3	Control 4	p value	Benjamini_FDR_correction	fold	Significant	Significant_after_correction	QuadK	QuadK-JAM-C 1	QuadK-JAM-C 2	QuadK-JAM-C 3	QuadK-JAM-C 4	QuadK-JAM-C 1	QuadK-JAM-C 2	QuadK-JAM-C 3	QuadK-JAM-C 4	QuadK-JAM-C 1	QuadK-JAM-C 2	QuadK-JAM-C 3	QuadK-JAM-C 4	Control 1	Control 2
IFIT1_HUMAN	Interferon-induced protein with tetratricopeptide repeats 1 OS=Homo sapiens GN=IFIT1 PE=1 SV=2	617.9	11547.6	40	prot03319	0.872649	0.767381	0.885903	0.917107	1	0.385788	0.368883	0.468735	0.675739	0.669342	0.154524	0.55493	0	0	0	0	0	0	0	0	0	0	0	0	1.96982e-08	1.37034e-05	#DIV/0!	1	1		0.513652	0.821848	0.459083	1	0.534011	0.430679	0.282325	0.632029	0.351371	0.198192	0.125257	0.122277	0	0
ISG15_HUMAN		106.07	1129.47	30	prot03446	0.739667	0.4535	0.470961	1	0.718821	0.533071	0.384563	0.409406	0.203721	0.338479	0.394706	0.776065	0	0	0	0	0	0	0	0	0	0	0	0	4.19766e-08	1.50584e-05	#DIV/0!	1	1		1	0.423664	0.552278	0.1313	0.109897	0	0.427349	0.302873	0	0	0	0	0	0
CADH2_HUMAN	Cadherin-2 OS=Homo sapiens GN=CDH2 PE=1 SV=4	433.467	2920.68	28	prot00953	0.68346	0.69493	0.919958	0.720001	0.66014	0.620853	0.508293	0.459782	0	0	1	0.742324	0	0	0	0	0	0	0	0	0	0	0	0	1.49938e-06	0.000214292	#DIV/0!	1	1		0.188014	0.232852	1	0.973783	0.226471	0.232253	0	0.509645	0.31277	0.482835	0.469984	0	0	0
JIP4_HUMAN	C-Jun-amino-terminal kinase-interacting protein 4 OS=Homo sapiens GN=SPAG9 PE=1 SV=4	1115.28	16010.6	36	prot03495	0.108093	0.403425	0.494085	0.523274	1	0.39885	0.449127	0.333153	0.58098	0.578027	0.248222	0.079158	0	0	0	0	0	0	0	0	0	0	0	0	3.40407e-06	0.000417899	#DIV/0!	1	1		0.518939	0.983111	0.841873	1	0.952943	0.106785	0.510423	0.516169	0.198302	0.0794732	0.0448653	0.440587	0	0
JAM3_HUMAN	Junctional adhesion molecule C OS=Homo sapiens GN=JAM3 PE=1 SV=1	117.53	2301.09	40	prot03490	0.141805	0.127507	0.15657	0.343862	0.405206	1	0.569724	0.898481	0.714595	0.823608	0.34987	0.398294	0	0	0	0	0	0	0	0	0	0	0	0	1.15147e-05	0.000902286	#DIV/0!	1	1		0.242109	0.215583	0.20528	0.145215	0.824252	1	0.877899	0.406679	0.629926	0.420523	0.49639	0.284696	0	0
NRCAM_HUMAN	Neuronal cell adhesion molecule OS=Homo sapiens GN=NRCAM PE=1 SV=3	841.6	5448.47	30	prot04833	0.783805	0.72787	1	0.756358	0.528337	0.182957	0.285371	0.362536	0.459955	0.367209	0.233988	0	0	0	0	0	0	0	0	0	0	0	0	0	1.25377e-05	0.000902286	#DIV/0!	1	1		0.692889	0.73939	0.989022	1	0.216989	0	0.358392	0.21476	0	0.0958926	0	0.419327	0	0
FGD5_HUMAN	FYVE, RhoGEF and PH domain-containing protein 5 OS=Homo sapiens GN=FGD5 PE=1 SV=3	362.52	5057.98	37	prot02566	0.299863	0.359373	0.162031	0.30768	1	0.42313	0.339012	0.600599	0.097205	0.406325	0.320291	0.220394	0	0	0	0	0	0	0	0	0	0	0	0	1.31159e-05	0.000927894	#DIV/0!	1	1		0.556819	0.41956	0.336468	0.417657	0.771604	0	0.500691	0.331023	0.646345	0.0257136	1	0.978804	0	0
KIRR1_HUMAN	Kin of IRRE-like protein 1 OS=Homo sapiens GN=KIRREL PE=1 SV=2	229.45	2452.47	20	prot03720	0.562822	0.72598	0.366967	0.779511	0.380408	1	0.890206	0.319892	0	0.425012	0.593352	0	0	0	0	0	0	0	0	0	0	0	0	0	1.65089e-05	0.00111142	#DIV/0!	1	1		0.59387	0.78764	0.591119	1	0.770075	0.267073	0.405988	0.100516	0	0	0	0	0	0
RFTN1_HUMAN	Raftlin OS=Homo sapiens GN=RFTN1 PE=1 SV=4	275.26	3593.95	37	prot05960	0.392487	0.579331	0.143742	0.183451	1	0.491259	0.357133	0.416375	0.301002	0.298384	0.147973	0.179672	0	0	0	0	0	0	0	0	0	0	0	0	2.12563e-05	0.00136498	#DIV/0!	1	1		0.425601	0.640858	0.241149	1	0.304981	0.235141	0.461179	0.251685	0.217956	0.57428	0.590392	0.244391	0	0
VPS28_HUMAN	Vacuolar protein sorting-associated protein 28 homolog OS=Homo sapiens GN=VPS28 PE=1 SV=1	137.68	1592.09	26	prot08031	0.863502	0.915986	0	1	0.399201	0.697647	0.424294	0.480301	0.315969	0.780194	0	0.316887	0	0	0	0	0	0	0	0	0	0	0	0	2.57288e-05	0.00154631	#DIV/0!	1	1		0	0.304926	1	0.720515	0.222667	0.0852203	0	0.0791747	0	0	0	0	0	0
GSTO1_HUMAN	Glutathione S-transferase omega-1 OS=Homo sapiens GN=GSTO1 PE=1 SV=2	164.77	2014.55	30	prot03004	1	0.48284	0.943712	0.482712	0.382936	0.301598	0.617616	0	0.73682	0.400994	0	0.36459	0	0	0	0	0	0	0	0	0	0	0	0	2.98357e-05	0.00170595	#DIV/0!	1	1		0.578191	0.796228	0.82902	0.575396	1	0.0828928	0.204179	0.0770099	0.22662	0	0.445938	0.180822	0	0
STAT2_HUMAN	Signal transducer and activator of transcription 2 OS=Homo sapiens GN=STAT2 PE=1 SV=1	214.27	2987.6	32	prot07007	0.0739477	1	0.280838	0.316945	0.736658	0.424425	0.369882	0.627751	0	0.685186	0.658105	0.156478	0	0	0	0	0	0	0	0	0	0	0	0	4.05229e-05	0.00218768	#DIV/0!	1	1		0.416868	0.173251	1	0	0.624111	0	0.446161	0	0.310009	0	0.172022	0	0	0
HMOX2_HUMAN	Heme oxygenase 2 OS=Homo sapiens GN=HMOX2 PE=1 SV=2	436.5	5388.76	37	prot03171	0.566343	0.677076	0.357753	0.677168	0.389954	0.29236	1	0.176275	0.293159	0.52994	0	0.0720524	0	0	0	0	0	0	0	0	0	0	0	0	4.24443e-05	0.00218768	#DIV/0!	1	1		0.519741	0.983786	0.531232	0.487817	0.587015	0.796262	1	0.490822	0.492649	0.375703	0.171453	0	0	0
VP37B_HUMAN	Vacuolar protein sorting-associated protein 37B OS=Homo sapiens GN=VPS37B PE=1 SV=1	237.42	3288.29	31	prot08021	0.0875445	0.460771	0.394352	0.441323	0.941489	0.475016	0.19947	0.188113	0	0.616525	1	0.745852	0	0	0	0	0	0	0	0	0	0	0	0	5.18315e-05	0.00238568	#DIV/0!	1	1		0.489652	0.384357	0.379174	0.480532	0.354628	0	0.155689	0.133012	0	1	0.201454	0	0	0
GEPH_HUMAN	Gephyrin OS=Homo sapiens GN=GPHN PE=1 SV=1	252.74	3413.1	33	prot02798	0.409091	0	0.410618	0.482999	0.263605	0.3273	0.206095	0.409748	0	0.36881	1	0.366833	0	0	0	0	0	0	0	0	0	0	0	0	9.13928e-05	0.00373994	#DIV/0!	1	1		0.380742	0.163511	0.484158	0.86562	0.224836	0.140803	0.349804	0.179523	1	0.558143	0.753102	0	0	0
DNJC1_HUMAN	DnaJ homolog subfamily C member 1 OS=Homo sapiens GN=DNAJC1 PE=1 SV=1	412.77	3957.17	30	prot01990	0.341042	0.62746	0.152087	0.0603349	0.42757	0.108094	0.294469	0.255448	1	0.144949	0.585488	0.429613	0	0	0	0	0	0	0	0	0	0	0	0	9.85752e-05	0.00389392	#DIV/0!	1	1		0.290406	0	0	0	1	0	0.537039	0.213153	0.311599	0	0	0	0	0
ABI2_HUMAN	Abl interactor 2 OS=Homo sapiens GN=ABI2 PE=1 SV=1	52.03	543.167	17	prot00128	0.223495	0.223393	0	0.246653	0.649773	0.561402	0.345791	0	0.407703	1	0.827199	0.660263	0	0	0	0	0	0	0	0	0	0	0	0	0.000108527	0.00423359	#DIV/0!	1	1		0	0.512958	0.355955	0.479664	1	0	0	0	0	0	0	0	0	0
NEDD1_HUMAN	Protein NEDD1 OS=Homo sapiens GN=NEDD1 PE=1 SV=1	188.89	2895.77	28	prot04659	0.302792	0.925071	0.389261	0.294052	1	0.77367	0.235857	0.245378	0.52093	0.5831	0	0	0	0	0	0	0	0	0	0	0	0	0	0	0.000135176	0.00508312	#DIV/0!	1	1		0	0.464322	0.393876	1	0.617702	0	0	0	0	0	0.640165	0.469519	0	0
PA24A_HUMAN	Cytosolic phospholipase A2 OS=Homo sapiens GN=PLA2G4A PE=1 SV=2	227.65	2707.2	28	prot05046	0.140415	0	0.214351	0	1	0.5943	0.512781	0.322948	0.430197	0.39057	0.399951	0.354232	0	0	0	0	0	0	0	0	0	0	0	0	0.000141054	0.00521024	#DIV/0!	1	1		0.875215	0.955146	0	0	1	0.19509	0.535822	0.283209	0	0	0	0.939738	0	0
PTN23_HUMAN	Tyrosine-protein phosphatase non-receptor type 23 OS=Homo sapiens GN=PTPN23 PE=1 SV=1	223.53	2927.32	35	prot05677	0.149739	0.205025	0.249313	0.347006	1	0.626754	0.311791	0	0.449134	0.587247	0.435718	0	0	0	0	0	0	0	0	0	0	0	0	0	0.000210363	0.00707918	#DIV/0!	1	1		0.163793	0.152967	0.0490649	0	0.822759	0.357069	0.759543	0.195272	0	0.665267	0.187841	1	0	0
AMPD2_HUMAN	AMP deaminase 2 OS=Homo sapiens GN=AMPD2 PE=1 SV=2	182.46	2389.74	29	prot00346	0	0	0.2608	0	0.513028	0.427666	0.73597	0.401097	0.874707	1	0.366073	0.502608	0	0	0	0	0	0	0	0	0	0	0	0	0.000220534	0.00729372	#DIV/0!	1	1		0	0.0875303	0	0	0.131204	0.0628473	0.113635	0.09888	1	0.328818	0.948669	0.322056	0	0
EMC4_HUMAN	ER membrane protein complex subunit 4 OS=Homo sapiens GN=EMC4 PE=1 SV=2	92.04	1133.05	23	prot02262	0.444101	1	0.651926	0.668007	0.358777	0.39616	0.335228	0.249852	0	0.664489	0	0	0	0	0	0	0	0	0	0	0	0	0	0	0.000225855	0.00736499	#DIV/0!	1	1		0.653369	1	0	0	0.363238	0.169174	0.466503	0.265943	0.379765	0.558828	0	0	0	0
SHRM4_HUMAN	Protein Shroom4 OS=Homo sapiens GN=SHROOM4 PE=1 SV=3	163.42	1893.79	25	prot06656	0.280451	0.773556	0	0.222357	0.392665	1	0.625718	0.38711	0	0.691906	0.72661	0	0	0	0	0	0	0	0	0	0	0	0	0	0.000257396	0.0082644	#DIV/0!	1	1		0.541748	0	1	0.560611	0.23885	0	0.488473	0	0	0	0.651304	0	0	0
CSN3_HUMAN	COP9 signalosome complex subunit 3 OS=Homo sapiens GN=COPS3 PE=1 SV=3	141.39	1927.87	31	prot01672	0.733723	0	0	0.627634	1	0	0.319787	0.216295	0.282807	0.544566	0.609492	0.413876	0	0	0	0	0	0	0	0	0	0	0	0	0.000295645	0.00896217	#DIV/0!	1	1		0.780438	0.17906	0.130899	0.074018	0	0	0.0274884	0.0306485	1	0	0.0663193	0	0	0
PALMD_HUMAN	Palmdelphin OS=Homo sapiens GN=PALMD PE=1 SV=1	164.894	1587.11	28	prot05080	0.388168	0.325038	0.321551	0.469451	0.95359	1	0.869002	0.38481	0.518044	0	0	0	0	0	0	0	0	0	0	0	0	0	0	0	0.000320305	0.00941517	#DIV/0!	1	1		0.490726	0.285776	0.365252	0.299747	0.13955	0.128258	1	0.242016	0	0	0	0.643867	0	0
PTPRK_HUMAN	Receptor-type tyrosine-protein phosphatase kappa OS=Homo sapiens GN=PTPRK PE=1 SV=2	730.42	6889.99	37	prot05690	0	0.355551	0.0475394	0.140085	1	0.464798	0.256194	0.243435	0.629174	0.0672208	0.562846	0.572832	0	0	0	0	0	0	0	0	0	0	0	0	0.000344642	0.00998982	#DIV/0!	1	1		0.21786	0.167911	0.41492	0.535095	0.6401	0.17219	0.695226	0.168949	0.5418	0.272419	0.351571	1	0	0
SNX18_HUMAN	Sorting nexin-18 OS=Homo sapiens GN=SNX18 PE=1 SV=2	141.414	2130.34	28	prot06794	0.226445	0	0	0.256662	0.405792	0.498274	0.727164	0.402241	1	0	0.421086	0.472911	0	0	0	0	0	0	0	0	0	0	0	0	0.000351085	0.0100372	#DIV/0!	1	1		0	0.213093	0	0	0.212116	0.122415	0.0243348	0	0.314468	0	1	0.388874	0	0
EPS15_HUMAN	Epidermal growth factor receptor substrate 15 OS=Homo sapiens GN=EPS15 PE=1 SV=2	295.87	4091.41	32	prot02315	0.0812814	0.518385	0	0.338863	1	0.375474	0.175043	0.0997702	0.992847	0.736745	0.270222	0.210372	0	0	0	0	0	0	0	0	0	0	0	0	0.000557357	0.0138477	#DIV/0!	1	1		0.722585	0.540934	0.264231	0	0.389272	0.0930921	0.280679	0.0282033	0	0	1	0.458816	0	0
CT2NL_HUMAN	CTTNBP2 N-terminal-like protein OS=Homo sapiens GN=CTTNBP2NL PE=1 SV=2	169.36	2135.59	31	prot01690	0	0.670391	0.176967	0	0.359847	1	0.584777	0.125738	0.597668	0	0.503981	0.402615	0	0	0	0	0	0	0	0	0	0	0	0	0.000581206	0.0141869	#DIV/0!	1	1		1	0.471085	0.215176	0.276849	0.801384	0.321894	0.469532	0.0741456	0.545206	0.363182	0.526283	0.657209	0	0
UBA6_HUMAN	Ubiquitin-like modifier-activating enzyme 6 OS=Homo sapiens GN=UBA6 PE=1 SV=1	220.21	1989.62	25	prot07821	0.205961	0.222811	0.312381	0.508648	1	0.500094	0	0.464961	0.504083	0	0.239861	0	0	0	0	0	0	0	0	0	0	0	0	0	0.000679581	0.0158468	#DIV/0!	1	1		0	0.309494	1	0.959378	0	0.312284	0.0888155	0	0.265747	0	0	0	0	0
ABI3_HUMAN	ABI gene family member 3 OS=Homo sapiens GN=ABI3 PE=1 SV=2	75.3	1326.68	27	prot00129	0	0.309269	0.338023	0.512687	0.946193	0.465671	0.191771	0.532526	0	1	0	0.268534	0	0	0	0	0	0	0	0	0	0	0	0	0.000727397	0.0162571	#DIV/0!	1	1		0.9615	0.862736	0.793265	0.875851	0	1	0.379252	0.255486	0	0.942553	0	0	0	0
NFAC2_HUMAN	Nuclear factor of activated T-cells, cytoplasmic 2 OS=Homo sapiens GN=NFATC2 PE=1 SV=2	189.63	2603.74	27	prot04693	0	0	0.232448	0	0.389467	0.628074	1	0.413013	0.190071	0.598607	0.565198	0.148222	0	0	0	0	0	0	0	0	0	0	0	0	0.000824696	0.0178357	#DIV/0!	1	1		0	0	0	0	0.826918	0.0690416	1	0.411555	0.416073	0.46833	0.208412	0.360093	0	0
NFKB2_HUMAN	Nuclear factor NF-kappa-B p100 subunit OS=Homo sapiens GN=NFKB2 PE=1 SV=4	232.59	2644.53	28	prot04702	0.775562	0.948791	0.434124	0	0.348292	0.700463	1	0	0.707982	0.220152	0	0	0	0	0	0	0	0	0	0	0	0	0	0	0.000928132	0.0194674	#DIV/0!	1	1		0.758698	0.742419	0.861603	0.240356	0.615139	0.224916	1	0.819174	0.187726	0	0	0	0	0
SNP29_HUMAN		367.284	4817.04	29	prot06776	0	0.139799	0	0	0.50284	0.619386	0.49008	0.317588	0.787776	1	0.130645	0.302962	0	0	0	0	0	0	0	0	0	0	0	0	0.00107351	0.0215424	#DIV/0!	1	1		0	0	0	0	0.18187	0.29243	0.508022	0.341792	0.450514	0	0.181281	0.331314	0	0
SH3G2_HUMAN	Endophilin-A1 OS=Homo sapiens GN=SH3GL2 PE=1 SV=1	87.11	1398.45	30	prot06629	0	0	0	0	1	0.799699	0.20901	0.400282	0.810837	0.457083	0.332828	0.637182	0	0	0	0	0	0	0	0	0	0	0	0	0.00117869	0.02299	#DIV/0!	1	1		1	0.15598	0	0.173321	0.262013	0.172885	0	0.212033	0	0	0.475382	0.584139	0	0
FRMD6_HUMAN	FERM domain-containing protein 6 OS=Homo sapiens GN=FRMD6 PE=1 SV=1	277.41	3979.32	39	prot02655	0.0726703	0.0759565	0.525497	0.0784861	0.85872	0.627582	0.473785	0.306701	0.165022	1	0.126645	0	0	0	0	0	0	0	0	0	0	0	0	0	0.00121977	0.0233546	#DIV/0!	1	1		0.136864	0.133083	0.158289	0.209432	1	0.230875	0.852328	0.396477	0.202158	0.226575	0.267986	0.246917	0	0
IFT1B_HUMAN	Interferon-induced protein with tetratricopeptide repeats 1B OS=Homo sapiens GN=IFIT1B PE=2 SV=1	97.82	1294.92	21	prot03326	0.585678	0.532237	0.636611	0.539874	1	0	0.73275	0.640269	0	0	0	0	0	0	0	0	0	0	0	0	0	0	0	0	0.00123409	0.023521	#DIV/0!	1	1		1	0.074398	0.126753	0.0718544	0	0	0.130563	0.0953751	0	0	0	0	0	0
KCC2A_HUMAN	Calcium/calmodulin-dependent protein kinase type II subunit alpha OS=Homo sapiens GN=CAMK2A PE=1 SV=2	140.17	1437.43	22	prot03616	0.367816	0.30104	0.362647	0.592223	0	0.0156003	0.224601	0	0.20054	0.353094	0.190642	1	0	0	0	0	0	0	0	0	0	0	0	0	0.00127206	0.023973	#DIV/0!	1	1		0.442238	1	0.631598	0.441972	0	0	0	0	0	0	0	0	0	0
BCAT1_HUMAN	Branched-chain-amino-acid aminotransferase, cytosolic OS=Homo sapiens GN=BCAT1 PE=1 SV=3	181.18	3285.41	33	prot00765	1	0.0240978	0.146075	0	0.255003	0.324956	0.475085	0.447547	0.480189	0.160979	0.296338	0	0	0	0	0	0	0	0	0	0	0	0	0	0.00127551	0.023973	#DIV/0!	1	1		1	0.648328	0.939863	0.928788	0.337075	0.171456	0.0226624	0.475523	0.482739	0	0.824333	0.762538	0	0
SHIP1_HUMAN	Phosphatidylinositol 3,4,5-trisphosphate 5-phosphatase 1 OS=Homo sapiens GN=INPP5D PE=1 SV=2	153.38	1634.21	20	prot06644	0	0.4354	0.619243	0.468543	0.692316	0.604573	0.859712	0	0	1	0	0	0	0	0	0	0	0	0	0	0	0	0	0	0.0016023	0.0275226	#DIV/0!	1	1		0.0298373	1	0.0446018	0.0261751	0	0	0.0788329	0	0	0	0	0	0	0
PEX14_HUMAN	Peroxisomal membrane protein PEX14 OS=Homo sapiens GN=PEX14 PE=1 SV=1	306.81	2689.93	33	prot05241	0.195232	0.199204	0.218275	0.205797	0.235868	0.552207	0	0.440951	0	1	0.194887	0.159555	0	0	0	0	0	0	0	0	0	0	0	0	0.00161852	0.0276873	#DIV/0!	1	1		0.467797	0.330879	0.344832	0.47153	0.649215	0	0	0.27741	0.661878	0	0	1	0	0
ABI1_HUMAN	Abl interactor 1 OS=Homo sapiens GN=ABI1 PE=1 SV=4	160.24	1711.13	26	prot00127	0	0.511607	0.749075	0.31993	0.385819	0.417577	0.185059	0.126409	0.187606	1	0	0	0	0	0	0	0	0	0	0	0	0	0	0	0.0016626	0.027975	#DIV/0!	1	1		0.434709	0.283867	0.776279	0.309218	0.234615	0.0997271	0.278588	0	1	0	0	0	0	0
GIT2_HUMAN	ARF GTPase-activating protein GIT2 OS=Homo sapiens GN=GIT2 PE=1 SV=2	199.46	1364.46	24	prot02831	0	0	0.455403	0	0.742614	0.472049	0	0	0.614464	1	0.669144	0.463952	0	0	0	0	0	0	0	0	0	0	0	0	0.00167098	0.027975	#DIV/0!	1	1		0.592644	0.433145	0.25676	0.162862	0.300211	0	1	0	0	0	0.866323	0	0	0
EP15R_HUMAN	Epidermal growth factor receptor substrate 15-like 1 OS=Homo sapiens GN=EPS15L1 PE=1 SV=1	226.89	2362.97	30	prot02292	0.166608	0	0.185782	0	0.562688	1	0.974796	0.320184	0.179716	0.293337	0.217954	0.223976	0	0	0	0	0	0	0	0	0	0	0	0	0.00174573	0.0289154	#DIV/0!	1	1		0.235649	0.457827	0.107746	0.15241	0.407969	0	0.329492	0.159399	1	0.524191	0.291216	0.420201	0	0
IFIT2_HUMAN	Interferon-induced protein with tetratricopeptide repeats 2 OS=Homo sapiens GN=IFIT2 PE=1 SV=1	389.684	4510.1	30	prot03320	0.623389	0.448486	0.240108	0	1	0.340451	0.246547	0.361984	0.750034	0	0	0	0	0	0	0	0	0	0	0	0	0	0	0	0.00183995	0.0299999	#DIV/0!	1	1		0.45803	0.478259	0.659506	1	0.666911	0.521624	0.865302	0.512898	0	0	0	0	0	0
PDE3A_HUMAN	cGMP-inhibited 3',5'-cyclic phosphodiesterase A OS=Homo sapiens GN=PDE3A PE=1 SV=3	378.954	4125.47	27	prot05186	0.143899	0	0	0	0.760198	0.597997	0.717028	0.09276	0.830579	1	0.58374	0	0	0	0	0	0	0	0	0	0	0	0	0	0.00190763	0.0308591	#DIV/0!	1	1		0	0	0.238141	0.232207	1	0.378464	0.398484	0.189136	0	0	0	0	0	0
ROCK1_HUMAN	Rho-associated protein kinase 1 OS=Homo sapiens GN=ROCK1 PE=1 SV=1	328.537	4119.02	33	prot06191	0.0305993	0.119843	0.138911	0.265361	1	0.561182	0.271498	0.0817588	0.461236	0.30746	0	0.181779	0	0	0	0	0	0	0	0	0	0	0	0	0.00193889	0.0310074	#DIV/0!	1	1		0.285481	0.446457	0.570225	0.567171	0.519674	0	0.405956	0.0868564	0.0359671	0.599506	0	1	0	0
ACVL1_HUMAN	Serine/threonine-protein kinase receptor R3 OS=Homo sapiens GN=ACVRL1 PE=1 SV=2	121.33	1244.7	19	prot00196	0.523248	0.732751	0	0.444751	0.591714	0.450907	1	0.412329	0	0	0	0	0	0	0	0	0	0	0	0	0	0	0	0	0.00202751	0.0319118	#DIV/0!	1	1		0	0	1	0.868085	0.492788	0.374132	0.821089	0.389577	0	0	0	0	0	0
OGFR_HUMAN	Opioid growth factor receptor OS=Homo sapiens GN=OGFR PE=1 SV=3	333.03	4325.86	32	prot04957	0	0	0.237645	0	0.546508	0.764453	0.948527	0.21453	0.273026	1	0.512608	0	0	0	0	0	0	0	0	0	0	0	0	0	0.00215938	0.0328984	#DIV/0!	1	1		0.339311	0.174372	0.986051	0.417783	0.692569	0.370641	0.433913	0.298175	0	0	0.692713	1	0	0
HIP1R_HUMAN	Huntingtin-interacting protein 1-related protein OS=Homo sapiens GN=HIP1R PE=1 SV=2	260.63	3499.75	38	prot03142	0.241355	1	0.385999	0.732401	0.458731	0.0640769	0.0189013	0.202685	0.0970292	0.500954	0.0679016	0	0	0	0	0	0	0	0	0	0	0	0	0	0.0021596	0.0328984	#DIV/0!	1	1		0.159788	1	0.624339	0.940423	0.269027	0.141125	0.215137	0	0.351003	0.157462	0.293283	0.840662	0	0
PIEZ1_HUMAN	Piezo-type mechanosensitive ion channel component 1 OS=Homo sapiens GN=PIEZO1 PE=1 SV=4	104.891	1241.8	24	prot05322	0	0	0	0	0.348856	0.852771	1	0	0.529181	0.973588	0.338559	0.701456	0	0	0	0	0	0	0	0	0	0	0	0	0.00270657	0.0392265	#DIV/0!	1	1		0.693788	0	0.682058	0	0	0	1	0.319601	0	0	0	0	0	0
DIP2B_HUMAN	Disco-interacting protein 2 homolog B OS=Homo sapiens GN=DIP2B PE=1 SV=3	160.19	1146.18	19	prot01941	0.1108	0	0.165445	0.783677	1	0.664883	0.344564	0.115615	0	0.227396	0	0.75226	0	0	0	0	0	0	0	0	0	0	0	0	0.00276421	0.0397332	#DIV/0!	1	1		0	0.730464	0.716888	0	0.0757153	0	0.688964	0.756228	0	1	0	0	0	0
GPDM_HUMAN	Glycerol-3-phosphate dehydrogenase, mitochondrial OS=Homo sapiens GN=GPD2 PE=1 SV=3	346.27	3324.04	30	prot02930	0.340902	0.0312108	0.848282	0.588829	0.836786	1	0	0.228164	0	0.514143	0	0	0	0	0	0	0	0	0	0	0	0	0	0	0.00306364	0.0424838	#DIV/0!	1	1		0.375595	0.643236	0.788514	0.339496	1	0.178904	0.460185	0.35814	0	0	0	0.726467	0	0
EMC3_HUMAN	ER membrane protein complex subunit 3 OS=Homo sapiens GN=EMC3 PE=1 SV=3	172.89	887.14	16	prot02261	0.397047	1	0.491052	0.262318	0.574939	0.420991	0.265312	0.105317	0	0	0	0	0	0	0	0	0	0	0	0	0	0	0	0	0.00308032	0.0425737	#DIV/0!	1	1		1	0	0	0	0.396346	0	0.199743	0.293395	0	0	0	0	0	0
LIMD1_HUMAN	LIM domain-containing protein 1 OS=Homo sapiens GN=LIMD1 PE=1 SV=1	175.54	1331.87	19	prot03869	0	1	0	0	0.763346	0.370519	0	0.345685	0.912878	0.356896	0	0.889543	0	0	0	0	0	0	0	0	0	0	0	0	0.00317023	0.0428236	#DIV/0!	1	1		1	0.28364	0	0	0	0	0.731338	0	0	0	0	0	0	0
TOR1B_HUMAN	Torsin-1B OS=Homo sapiens GN=TOR1B PE=1 SV=2	102.14	680.35	16	prot07569	0.66915	0	0.867563	1	0.306478	0.995985	0	0.316876	0.496792	0	0	0	0	0	0	0	0	0	0	0	0	0	0	0	0.00331255	0.0441744	#DIV/0!	1	1		0	0	0	0	0.102005	0.254887	0.184498	0.467139	1	0	0	0	0	0
EFNB1_HUMAN	Ephrin-B1 OS=Homo sapiens GN=EFNB1 PE=1 SV=1	129.85	1444.49	19	prot02191	0	0.623102	0	0	0.825911	1	0	0.766627	0.85474	0.814993	0	0	0	0	0	0	0	0	0	0	0	0	0	0	0.00362264	0.04755	#DIV/0!	1	1		0.480359	0	0	0	0.581455	0.319993	0.589516	0	0.658538	0.858046	0	1	0	0
HSP7E_HUMAN	Heat shock 70 kDa protein 14 OS=Homo sapiens GN=HSPA14 PE=1 SV=1	81.18	777.81	15	prot03237	0	0.960686	0	0	1	0.787831	0.878932	0.680552	0	0	0.693316	0	0	0	0	0	0	0	0	0	0	0	0	0	0.00370312	0.0484425	#DIV/0!	1	1		0.691236	0.400637	0	0	0	0	0	0	1	0.786097	0	0	0	0
FND3A_HUMAN	Fibronectin type-III domain-containing protein 3A OS=Homo sapiens GN=FNDC3A PE=1 SV=4	154.56	2119.68	30	prot02620	0.558164	0	0.860575	1	0.883556	0	0.2201	0.356107	0	0	0	0.459381	0	0	0	0	0	0	0	0	0	0	0	0	0.00382901	0.0494808	#DIV/0!	1	1		1	0.435079	0.388333	0.61957	0.190506	0	0.123302	0.0711594	0.226148	0.155031	0.179155	0.172343	0	0
IL6RB_HUMAN	Interleukin-6 receptor subunit beta OS=Homo sapiens GN=IL6ST PE=1 SV=2	672.044	5521.79	35	prot03357	0	0.399649	0.355502	0.27976	0.541007	1	0.339312	0.302973	0.0757907	0	0	0	0	0	0	0	0	0	0	0	0	0	0	0	0.00403994	0.0508568	#DIV/0!	1	0		0.18663	0.389614	0.396512	1	0.173264	0.0518633	0.0709023	0.142794	0.114162	0.614903	0.189476	0.16679	0	0
GAPD1_HUMAN	GTPase-activating protein and VPS9 domain-containing protein 1 OS=Homo sapiens GN=GAPVD1 PE=1 SV=2	213.41	3274.71	29	prot02736	0.348244	0.884681	0.150748	1	0.833384	0.326048	0.335318	0.0642816	0	0	0.13195	0	0	0	0	0	0	0	0	0	0	0	0	0	0.00404515	0.0508568	#DIV/0!	1	0		0.17401	0.795349	0.425032	1	0.637767	0.20275	0.226176	0.117252	0	0.385434	0.122653	0	0	0
JAK2_HUMAN	Tyrosine-protein kinase JAK2 OS=Homo sapiens GN=JAK2 PE=1 SV=2	58.98	698.277	18	prot03487	0	0	0	0	0.643275	0.72511	0	0.729376	0.506805	0	0.661559	1	0	0	0	0	0	0	0	0	0	0	0	0	0.00432797	0.0534466	#DIV/0!	1	0		0	0	0	0	0.267405	0	0	0.276579	0.832628	0.870315	1	0.596076	0	0
RAPH1_HUMAN	Ras-associated and pleckstrin homology domains-containing protein 1 OS=Homo sapiens GN=RAPH1 PE=1 SV=3	97.86	1155.09	23	prot05828	0.268183	0.532277	0	0.998816	1	0.27003	0.497538	0	0	0.624725	0	0	0	0	0	0	0	0	0	0	0	0	0	0	0.00440178	0.0537971	#DIV/0!	1	0		0.794661	0.915132	1	0.301728	0	0	0.380869	0	0.396769	0.36483	0	0	0	0
PAK4_HUMAN	Serine/threonine-protein kinase PAK 4 OS=Homo sapiens GN=PAK4 PE=1 SV=1	153.4	1059.85	16	prot05071	0	0	0	0	1	0.689405	0.748194	0.735506	0.804716	0	0.186673	0.178026	0	0	0	0	0	0	0	0	0	0	0	0	0.00441998	0.0537971	#DIV/0!	1	0		0	0.837365	0	0	0	0	0.849062	1	0	0	0	0	0	0
GRB10_HUMAN	Growth factor receptor-bound protein 10 OS=Homo sapiens GN=GRB10 PE=1 SV=2	195.884	1098.47	21	prot02949	0.825914	0	0	0	0.865998	1	0	0	0.704841	0.742088	0	0.450722	0	0	0	0	0	0	0	0	0	0	0	0	0.00448534	0.0539789	#DIV/0!	1	0		0	0	0.564789	0	0.738806	0	1	0	0.58737	0	0	0	0	0
ASAP1_HUMAN	Arf-GAP with SH3 domain, ANK repeat and PH domain-containing protein 1 OS=Homo sapiens GN=ASAP1 PE=1 SV=4	201.93	2324.71	28	prot00577	0	0.0838877	0.166767	0	0.587965	0.454267	0.327297	0.0832351	0.166274	0.460355	0	1	0	0	0	0	0	0	0	0	0	0	0	0	0.00451426	0.0539789	#DIV/0!	1	0		0	0.23018	0.690664	0.726302	0.183195	1	0.990909	0.813053	0	0	0	0	0	0
IST1_HUMAN	IST1 homolog OS=Homo sapiens GN=IST1 PE=1 SV=1	97.77	979.31	22	prot03450	0	0	0	0	0.72833	0.580768	0.191697	0.292892	0.400568	0	0.54544	1	0	0	0	0	0	0	0	0	0	0	0	0	0.00452626	0.0539789	#DIV/0!	1	0		0	0.64864	0	0	1	0	0	0	0.541108	0.597589	0	0	0	0
BORG5_HUMAN	Cdc42 effector protein 1 OS=Homo sapiens GN=CDC42EP1 PE=1 SV=1	66.27	542.87	17	prot00831	0	0	0.502172	0.516233	1	0	0.338827	0.263926	0	0.253513	0	0.687599	0	0	0	0	0	0	0	0	0	0	0	0	0.00480145	0.0562339	#DIV/0!	1	0		0	0.614234	1	0.71447	0.843571	0.634333	0	0.726411	0	0	0	0	0	0
TRI26_HUMAN	Tripartite motif-containing protein 26 OS=Homo sapiens GN=TRIM26 PE=1 SV=1	178.71	1109.65	19	prot07643	0	0	0	0	0.888589	0.751233	0.487745	0.980004	1	0	0.546102	0	0	0	0	0	0	0	0	0	0	0	0	0	0.00504349	0.0571727	#DIV/0!	1	0		0	0	0	0	1	0.258046	0.553645	0.793022	0	0	0	0	0	0
WDHD1_HUMAN	WD repeat and HMG-box DNA-binding protein 1 OS=Homo sapiens GN=WDHD1 PE=1 SV=1	124.61	951.17	18	prot08072	0	0.916653	0	0.718049	1	0.848565	0.464383	0.532193	0	0	0	0	0	0	0	0	0	0	0	0	0	0	0	0	0.00510774	0.0576209	#DIV/0!	1	0		0	0.0227733	0.0200179	0	0.0199793	0	1	0	0	0	0	0	0	0
PACN2_HUMAN	Protein kinase C and casein kinase substrate in neurons protein 2 OS=Homo sapiens GN=PACSIN2 PE=1 SV=2	233.204	1641.44	23	prot05058	0	0	0	0	0.601902	1	0.716185	0.477896	0.281244	0	0.211473	0.32325	0	0	0	0	0	0	0	0	0	0	0	0	0.00522947	0.05825	#DIV/0!	1	0		0	0.0370626	0.164943	0	0.775546	0.270233	0.524097	0.430993	0.577403	1	0.495438	0.373815	0	0
OSTF1_HUMAN	Osteoclast-stimulating factor 1 OS=Homo sapiens GN=OSTF1 PE=1 SV=2	86.53	1288.09	21	prot04998	0	1	0	0	0.212439	0.281983	0.180243	0.388479	0.346225	0.354869	0.235684	0	0	0	0	0	0	0	0	0	0	0	0	0	0.00524725	0.05825	#DIV/0!	1	0		0.251925	0.504855	0.609101	0.35522	0.253632	0	0.279902	0	0	0	0	1	0	0
HXA5_HUMAN	Homeobox protein Hox-A5 OS=Homo sapiens GN=HOXA5 PE=1 SV=2	97.79	1101.71	18	prot03251	0.361983	0.778215	0.320328	0.418867	0.356267	0	0.250789	0	1	0	0	0	0	0	0	0	0	0	0	0	0	0	0	0	0.00576425	0.0623315	#DIV/0!	1	0		0	0.212557	0	0.332029	0	0	0	0	0	1	0	0.745525	0	0
2A5D_HUMAN	Serine/threonine-protein phosphatase 2A 56 kDa regulatory subunit delta isoform OS=Homo sapiens GN=PPP2R5D PE=1 SV=1	107.58	1329.53	26	prot00044	0.137378	0.202616	0.228417	0.230533	0.949919	1	0.633891	0.455721	0	0	0	0	0	0	0	0	0	0	0	0	0	0	0	0	0.00583417	0.0629246	#DIV/0!	1	0		0.285071	0.230604	0.400851	0.325075	0.845053	0	1	0.0730471	0	0.520596	0.487057	0	0	0
TAP1_HUMAN	Antigen peptide transporter 1 OS=Homo sapiens GN=TAP1 PE=1 SV=2	171.01	1919.45	21	prot07208	0	0.472699	0	0.416043	0.201291	0	0.234526	0	1	0.931499	0	0.787858	0	0	0	0	0	0	0	0	0	0	0	0	0.00595268	0.0640374	#DIV/0!	1	0		0	0	0	0	1	0	0	0	0	0	0	0	0	0
OGA_HUMAN	Protein O-GlcNAcase OS=Homo sapiens GN=MGEA5 PE=1 SV=2	103.14	875.54	20	prot04953	0	0	0	0	0.560982	0.612143	0.435	0	1	0.943709	0.529213	0	0	0	0	0	0	0	0	0	0	0	0	0	0.00613127	0.0652855	#DIV/0!	1	0		0	0	0	0	0.461606	0	0.317136	0.743422	0.622164	1	0	0.872573	0	0
F101A_HUMAN	Filamin-interacting protein FAM101A OS=Homo sapiens GN=FAM101A PE=1 SV=3	123.95	2098.62	33	prot02407	0	0.184025	0.104912	0	1	0.603818	0.646315	0.290521	0.179796	0.121386	0.0570966	0.0915174	0	0	0	0	0	0	0	0	0	0	0	0	0.0061576	0.065399	#DIV/0!	1	0		0.0803197	0.0966194	0.622387	0.552769	0.401388	0.0558063	0.849474	0.0608078	0.623734	1	0.197048	0.673931	0	0
EVA1B_HUMAN	Protein eva-1 homolog B OS=Homo sapiens GN=EVA1B PE=1 SV=1	75.36	617.57	11	prot02376	0.719282	0.399559	0	0.45297	0.790522	1	0.493198	0	0	0	0	0	0	0	0	0	0	0	0	0	0	0	0	0	0.0065578	0.0684307	#DIV/0!	1	0		0.512399	1	0.591322	0	0.917298	0	0	0	0	0	0	0	0	0
APOL3_HUMAN	Apolipoprotein L3 OS=Homo sapiens GN=APOL3 PE=1 SV=3	82.31	603.82	15	prot00477	0	0	0	0.502629	0.882699	0.64878	1	0.400133	0.486751	0	0	0	0	0	0	0	0	0	0	0	0	0	0	0	0.0066338	0.0687084	#DIV/0!	1	0		0	0	0	0	0	0	1	0	0	0	0	0	0	0
CLAP1_HUMAN	CLIP-associating protein 1 OS=Homo sapiens GN=CLASP1 PE=1 SV=1	207.02	2146.18	27	prot01411	0	0.648705	0	1	0.825235	0.0554616	0.402418	0	0.98004	0.315165	0	0	0	0	0	0	0	0	0	0	0	0	0	0	0.00682104	0.0699533	#DIV/0!	1	0		0	0.508522	1	0.288079	0.021602	0	0.194339	0	0.358624	0.274015	0	0	0	0
ATG4B_HUMAN	Cysteine protease ATG4B OS=Homo sapiens GN=ATG4B PE=1 SV=2	187.53	1340.61	19	prot00659	0.711791	1	0.308943	0.576216	0	0.239175	0.185591	0	0.396623	0	0	0	0	0	0	0	0	0	0	0	0	0	0	0	0.00696951	0.0706086	#DIV/0!	1	0		1	0.339034	0.576277	0.523564	0	0	0.195492	0	0	0	0	0	0	0
FMR1_HUMAN	Fragile X mental retardation protein 1 OS=Homo sapiens GN=FMR1 PE=1 SV=1	141.59	1485.73	26	prot02618	0	0	0	1	0.524453	0.843206	0.463516	0.00773821	0	0.269161	0.22366	0.221935	0	0	0	0	0	0	0	0	0	0	0	0	0.00721634	0.0721906	#DIV/0!	1	0		0	1	0.643642	0	0.275999	0.225992	0.0441194	0.197744	0.402497	0.593479	0	0	0	0
NEK9_HUMAN	Serine/threonine-protein kinase Nek9 OS=Homo sapiens GN=NEK9 PE=1 SV=2	278.534	2811.92	24	prot04671	0	0.105233	0	0	0.788079	0.957761	0.0935407	0.60873	0	1	0.868977	0	0	0	0	0	0	0	0	0	0	0	0	0	0.00733115	0.0723409	#DIV/0!	1	0		0.0966349	0.0741782	0	0.474916	0.316435	0	0.128576	1	0.758483	0	0	0	0	0
TM189_HUMAN	Transmembrane protein 189 OS=Homo sapiens GN=TMEM189 PE=1 SV=3	98.13	659.41	11	prot07468	0.249216	0.973739	0.515724	1	0	0.753402	0	0.715322	0	0	0	0	0	0	0	0	0	0	0	0	0	0	0	0	0.00761668	0.0737957	#DIV/0!	1	0		0	1	0	0	0	0	0	0	0	0	0	0	0	0
IMA6_HUMAN	Importin subunit alpha-6 OS=Homo sapiens GN=KPNA5 PE=1 SV=2	185.02	1924.58	25	prot03369	0	0.502608	0.764945	0	0	0.566334	0.925795	0.278599	0	1	0	0	0	0	0	0	0	0	0	0	0	0	0	0	0.0076464	0.0738798	#DIV/0!	1	0		0.555281	0.698706	0.81983	0	1	0	0.960095	0	0	0	0	0	0	0
OGT1_HUMAN	UDP-N-acetylglucosamine--peptide N-acetylglucosaminyltransferase 110 kDa subunit OS=Homo sapiens GN=OGT PE=1 SV=3	150.1	1761.05	24	prot04959	0.193639	0.348655	0.16868	1	0.615075	0.549448	0.374254	0	0	0	0	0	0	0	0	0	0	0	0	0	0	0	0	0	0.00775327	0.0743958	#DIV/0!	1	0		0.263523	1	0.332219	0.342222	0.332072	0	0.316802	0	0	0	0.756901	0	0	0
USP9Y_HUMAN	Probable ubiquitin carboxyl-terminal hydrolase FAF-Y OS=Homo sapiens GN=USP9Y PE=2 SV=2	144.59	1477.97	23	prot07947	0	0.449286	0.312152	0	0.890581	1	0.506546	0.798113	0	0	0	0	0	0	0	0	0	0	0	0	0	0	0	0	0.00790562	0.0753381	#DIV/0!	1	0		0.304471	0.397179	0.319802	0.382875	1	0	0.442954	0.400727	0	0	0	0	0	0
RHG23_HUMAN	Rho GTPase-activating protein 23 OS=Homo sapiens GN=ARHGAP23 PE=1 SV=2	98.8373	944.802	21	prot05999	0.118327	0.0993596	0	0	0	0.861207	0.361006	0.260835	1	0.471735	0	0.259821	0	0	0	0	0	0	0	0	0	0	0	0	0.00805293	0.076393	#DIV/0!	1	0		0	0	0	0	0	0	0.406977	0	0	0	0	1	0	0
DNJC5_HUMAN	DnaJ homolog subfamily C member 5 OS=Homo sapiens GN=DNAJC5 PE=1 SV=1	68.3437	666.538	13	prot01993	0.443732	1	0	0.692105	0.2496	0.866057	0.598673	0	0	0	0	0	0	0	0	0	0	0	0	0	0	0	0	0	0.00823037	0.0775476	#DIV/0!	1	0		0.932163	0.867052	0.592074	0	1	0	0	0	0	0	0	0	0	0
ACBD5_HUMAN	Acyl-CoA-binding domain-containing protein 5 OS=Homo sapiens GN=ACBD5 PE=1 SV=1	227.784	2436.87	24	prot00142	0	0	0	0	0.19216	0.311619	0.400712	0.0983417	1	0.352099	0.323987	0.162341	0	0	0	0	0	0	0	0	0	0	0	0	0.00852456	0.0791403	#DIV/0!	1	0		0	0	0	0	1	0.830826	0.855352	0.242598	0	0	0	0	0	0
SRGP2_HUMAN	SLIT-ROBO Rho GTPase-activating protein 2 OS=Homo sapiens GN=SRGAP2 PE=1 SV=2	254.89	2787.51	24	prot06930	0.168313	0	0.232209	0	0.310659	0.46777	0.270372	0.209264	1	0	0	0.166609	0	0	0	0	0	0	0	0	0	0	0	0	0.00853214	0.0791403	#DIV/0!	1	0		0.223761	0.0719778	0	0	0.36671	0.65975	0.641929	1	0	0	0	0	0	0
CBL_HUMAN	E3 ubiquitin-protein ligase CBL OS=Homo sapiens GN=CBL PE=1 SV=2	107.52	969.72	20	prot01043	0	0	0	0	1	0.595344	0.211957	0.494742	0	0	0.530967	0.636392	0	0	0	0	0	0	0	0	0	0	0	0	0.00864627	0.0798441	#DIV/0!	1	0		0	0	0	0	0.499446	0	0.201318	1	0.809531	0	0	0	0	0
CCD50_HUMAN	Coiled-coil domain-containing protein 50 OS=Homo sapiens GN=CCDC50 PE=1 SV=1	184.764	2748.54	29	prot01137	0	0	0.139035	0	1	0.604035	0.501857	0.253825	0.0669215	0	0.60099	0.0976568	0	0	0	0	0	0	0	0	0	0	0	0	0.00894183	0.0813142	#DIV/0!	1	0		0.0961244	0.112071	0	0	0.230779	0.218723	0.218694	0.311325	0.830709	0.463063	1	0.418741	0	0
SC24B_HUMAN	Protein transport protein Sec24B OS=Homo sapiens GN=SEC24B PE=1 SV=2	368.714	2540.62	20	prot06477	0	0	0	0	0.618248	1	0.685884	0.685904	0.203164	0	0	0.372198	0	0	0	0	0	0	0	0	0	0	0	0	0.00950314	0.0842032	#DIV/0!	1	0		0	0.0397098	0	0	1	0.0741003	0.964828	0.307975	0	0	0	0	0	0
OTUD4_HUMAN		175.81	1901.48	25	prot05007	0	0	0	0	0.664564	0.187451	0.457353	0	0	1	0.880109	0.989749	0	0	0	0	0	0	0	0	0	0	0	0	0.00952178	0.0842032	#DIV/0!	1	0		0.204618	0	0.13429	0	0.421781	0	0.0535028	0	0	0	1	0	0	0
NUDT5_HUMAN		135.08	1746.8	26	prot04891	0	0	0.518549	0	0.153901	1	0.751083	0.675168	0.511132	0	0	0	0	0	0	0	0	0	0	0	0	0	0	0	0.00967237	0.0848161	#DIV/0!	1	0		0.476252	0	0.714208	0.598192	0	0.387717	0	0.301443	0	1	0.606673	0.345163	0	0
PLCG1_HUMAN	1-phosphatidylinositol 4,5-bisphosphate phosphodiesterase gamma-1 OS=Homo sapiens GN=PLCG1 PE=1 SV=1	308.14	3038.22	23	prot05401	0	0.113734	0	0	1	0.570703	0.589477	0.384095	0	0.171672	0	0.322123	0	0	0	0	0	0	0	0	0	0	0	0	0.00980457	0.0854369	#DIV/0!	1	0		0	0	0	0.0678114	1	0	0.909224	0.230528	0	0	0	0	0	0
VP37A_HUMAN	Vacuolar protein sorting-associated protein 37A OS=Homo sapiens GN=VPS37A PE=1 SV=1	138.61	1727.37	24	prot08020	0.132591	0	0.141819	0.143743	0.189523	0.2266	1	0	0.242109	0.327529	0.194412	0	0	0	0	0	0	0	0	0	0	0	0	0	0.0103236	0.0879379	#DIV/0!	1	0		0.398157	0.81507	0.403359	0	0	0	1	0	0	0	0	0	0	0
BAG5_HUMAN	BAG family molecular chaperone regulator 5 OS=Homo sapiens GN=BAG5 PE=1 SV=1	124.33	1179.89	19	prot00736	0	0	0.137019	0	0.499535	1	0.235033	0	0	0.340484	0.61347	0.197975	0	0	0	0	0	0	0	0	0	0	0	0	0.0112045	0.0915219	#DIV/0!	1	0		0.233268	0	0	0	0	0	0.246255	0	1	0	0	0	0	0
DCTN4_HUMAN	Dynactin subunit 4 OS=Homo sapiens GN=DCTN4 PE=1 SV=1	127.67	927.23	23	prot01828	0	0	0.281405	0	1	0.705065	0	0.241958	0	0.577256	0	0.935125	0	0	0	0	0	0	0	0	0	0	0	0	0.0112665	0.0917023	#DIV/0!	1	0		0	0	0	0.393303	0.462508	0	0	0.196316	1	0.972509	0.82489	0.51018	0	0
EDC4_HUMAN	Enhancer of mRNA-decapping protein 4 OS=Homo sapiens GN=EDC4 PE=1 SV=1	325.75	3479.72	30	prot02160	0	0.0890807	0.109381	0.802447	1	0.170975	0.197067	0.154862	0.324261	0.216547	0	0	0	0	0	0	0	0	0	0	0	0	0	0	0.0112705	0.0917023	#DIV/0!	1	0		0.167648	0.359258	0.028911	1	0.473003	0	0.299689	0.0738467	0	0	0	0	0	0
LIPB2_HUMAN	Liprin-beta-2 OS=Homo sapiens GN=PPFIBP2 PE=1 SV=3	89.6273	934.162	15	prot03882	0	0	0	0	0.880969	0.923123	0	0	0.643824	0	1	0.922378	0	0	0	0	0	0	0	0	0	0	0	0	0.0114811	0.0928727	#DIV/0!	1	0		0	0	0	0	0.512155	0.392921	0	1	0	0	0	0	0	0
KI13B_HUMAN	Kinesin-like protein KIF13B OS=Homo sapiens GN=KIF13B PE=1 SV=2	153.75	2124.93	26	prot03679	0	0.205117	0	0	0.186667	0	0.942933	1	0.306729	0.304739	0.150611	0.190378	0	0	0	0	0	0	0	0	0	0	0	0	0.0117336	0.0943658	#DIV/0!	1	0		0.110091	0.826229	0	0	0.155075	0	0.182156	1	0	0	0	0	0	0
KCC1A_HUMAN	Calcium/calmodulin-dependent protein kinase type 1 OS=Homo sapiens GN=CAMK1 PE=1 SV=1	92.21	1053.28	18	prot03615	0	0	0.249617	0.290192	0.255998	0.252245	0	0.227666	0.701971	1	0	0	0	0	0	0	0	0	0	0	0	0	0	0	0.0119119	0.0954323	#DIV/0!	1	0		1	0.795289	0	0.893048	0	0.821102	0	0	0	0	0	0	0	0
UBE3A_HUMAN	Ubiquitin-protein ligase E3A OS=Homo sapiens GN=UBE3A PE=1 SV=4	166.53	1513.19	21	prot07833	0	0	0.117942	0	0	0	1	0.285146	0.249656	0.20828	0.670444	0.479048	0	0	0	0	0	0	0	0	0	0	0	0	0.0125621	0.0995349	#DIV/0!	1	0		0.171883	0	0	0.120587	0	0	0.304624	0	0	1	0	0.81866	0	0
A16A1_HUMAN	Aldehyde dehydrogenase family 16 member A1 OS=Homo sapiens GN=ALDH16A1 PE=1 SV=2	162.81	1760.74	23	prot00070	0	0	0	0	1	0.79818	0.752408	0.252175	0.855073	0	0	0.156668	0	0	0	0	0	0	0	0	0	0	0	0	0.012656	0.0995677	#DIV/0!	1	0		0	0	0	0.116742	0	0.112423	0.332618	0	0	1	0.460311	0.233271	0	0
PI3R4_HUMAN	Phosphoinositide 3-kinase regulatory subunit 4 OS=Homo sapiens GN=PIK3R4 PE=1 SV=3	82.44	941.82	21	prot05309	0	0	0	0	1	0.533908	0.600029	0.155154	0.385987	0.429853	0	0	0	0	0	0	0	0	0	0	0	0	0	0	0.0126666	0.0995677	#DIV/0!	1	0		0	0	0	0	0	0	0.0297513	0	0.0808645	0.0897448	0	1	0	0
NCBP1_HUMAN	Nuclear cap-binding protein subunit 1 OS=Homo sapiens GN=NCBP1 PE=1 SV=1	149.16	1335.04	23	prot04588	0	0.37385	0	0.103806	0.924258	1	0.339273	0.19988	0.395507	0	0	0	0	0	0	0	0	0	0	0	0	0	0	0	0.0127602	0.100114	#DIV/0!	1	0		0	0	0	0.274856	1	0	0.555638	0	0.675545	0	0	0	0	0
PEBP1_HUMAN	Phosphatidylethanolamine-binding protein 1 OS=Homo sapiens GN=PEBP1 PE=1 SV=3	177.47	1648.17	15	prot05221	0.505918	0.712761	1	0.74075	0	0.712831	0	0	0	0	0	0	0	0	0	0	0	0	0	0	0	0	0	0	0.0131095	0.102088	#DIV/0!	1	0		0.583325	1	0.527474	0.560498	0.30718	0	0	0	0	0	0	0	0	0
SMUF2_HUMAN	E3 ubiquitin-protein ligase SMURF2 OS=Homo sapiens GN=SMURF2 PE=1 SV=1	97.2437	1214.38	22	prot06763	0.581162	0	0	0	0.646454	0.451362	0.334698	0.145396	0	1	0	0	0	0	0	0	0	0	0	0	0	0	0	0	0.0132692	0.102756	#DIV/0!	1	0		0.215745	0.200466	0.242237	0	0	0.508754	0.233716	0.668985	0.150204	0.703435	0	1	0	0
FOXO1_HUMAN	Forkhead box protein O1 OS=Homo sapiens GN=FOXO1 PE=1 SV=2	262.234	2265	21	prot02636	0	0	0	0	1	0.788073	0.678533	0.480514	0.799588	0	0	0	0	0	0	0	0	0	0	0	0	0	0	0	0.0134564	0.103821	#DIV/0!	1	0		0.624176	1	0.751802	0	0	0	0	0	0.740245	0	0	0	0	0
PEAK1_HUMAN	Pseudopodium-enriched atypical kinase 1 OS=Homo sapiens GN=PEAK1 PE=1 SV=4	174.884	2272.74	27	prot05218	0	0	0	0	0.644265	1	0.419244	0.341381	0.412297	0	0.165892	0	0	0	0	0	0	0	0	0	0	0	0	0	0.0146916	0.110491	#DIV/0!	1	0		0	0.253279	0.439297	0	0.401518	0.925375	0.262542	1	0.0698528	0	0.0869401	0.213655	0	0
TP53B_HUMAN	Tumor suppressor p53-binding protein 1 OS=Homo sapiens GN=TP53BP1 PE=1 SV=2	247.364	2236.76	26	prot07575	0.820225	0	0	0	0.611617	0.412914	0	0.188366	0	0	0.256055	1	0	0	0	0	0	0	0	0	0	0	0	0	0.0147686	0.110687	#DIV/0!	1	0		0.479756	0.0462434	0	1	0.466379	0.0632439	0.224494	0	0	0.52683	0	0.943126	0	0
ACL6A_HUMAN	Actin-like protein 6A OS=Homo sapiens GN=ACTL6A PE=1 SV=1	128.62	972.99	20	prot00156	0	0	0.432636	0	0.762085	0	1	0	0	0	0.639907	0.926163	0	0	0	0	0	0	0	0	0	0	0	0	0.0148702	0.111234	#DIV/0!	1	0		0	0	0.245249	0.234625	0.438869	0.255843	0	0	0	0	0	1	0	0
F1711_HUMAN	Protein FAM171A1 OS=Homo sapiens GN=FAM171A1 PE=1 SV=1	260.237	1621.57	21	prot02434	0	0	0	0	1	0	0.694194	0.573857	0.417493	0.717351	0	0	0	0	0	0	0	0	0	0	0	0	0	0	0.015308	0.113233	#DIV/0!	1	0		0.313531	0.526498	0	0	0.891874	0.407673	0.493054	0.0930222	0	0.655371	0	1	0	0
PLXA4_HUMAN	Plexin-A4 OS=Homo sapiens GN=PLXNA4 PE=1 SV=4	363.4	2420.92	29	prot05439	0.417573	0.52819	0.313626	0	0	0	0.0817169	0.0633693	1	0.858249	0	0	0	0	0	0	0	0	0	0	0	0	0	0	0.0153274	0.113233	#DIV/0!	1	0		0	0.0703673	0.284093	0.413062	0.0397486	0	0.135019	0	0.174353	0	0	1	0	0
LPP3_HUMAN	Lipid phosphate phosphohydrolase 3 OS=Homo sapiens GN=PPAP2B PE=1 SV=1	115.42	877.1	16	prot03924	0	0	0	0	1	0.673766	0.861839	0.342229	0	0.274204	0	0.196668	0	0	0	0	0	0	0	0	0	0	0	0	0.0155071	0.114156	#DIV/0!	1	0		0	0	0	0	1	0.836485	0.664162	0.514599	0	0	0	0	0	0
NUMB_HUMAN	Protein numb homolog OS=Homo sapiens GN=NUMB PE=1 SV=2	116.4	1229.21	20	prot04896	0	0	0	0	1	0.862058	0.568592	0.1917	0	0.717842	0	0.15194	0	0	0	0	0	0	0	0	0	0	0	0	0.0155474	0.114251	#DIV/0!	1	0		0	0	0	0.24386	0.420324	0	0.961614	0	1	0	0.864384	0	0	0
CPPED_HUMAN	Serine/threonine-protein phosphatase CPPED1 OS=Homo sapiens GN=CPPED1 PE=1 SV=3	72.82	761.37	14	prot01620	0	0	1	0	0.643735	0.684675	0.808617	0.368359	0	0	0	0	0	0	0	0	0	0	0	0	0	0	0	0	0.0158546	0.116304	#DIV/0!	1	0		0	0	1	0	0.524731	0	0.403671	0.456107	0	0	0	0	0	0
HDAC2_HUMAN	Histone deacetylase 2 OS=Homo sapiens GN=HDAC2 PE=1 SV=2	80.84	741.66	17	prot03093	0	0.506257	0	0.514899	0.454108	0	1	0	0.776618	0	0	0	0	0	0	0	0	0	0	0	0	0	0	0	0.0168605	0.121641	#DIV/0!	1	0		0	0.823181	0	0.179201	0	0	0	0	0	1	0	0	0	0
VPS4B_HUMAN	Vacuolar protein sorting-associated protein 4B OS=Homo sapiens GN=VPS4B PE=1 SV=2	125.34	1094.83	21	prot08037	0.176818	0.267777	0	0	0.793729	0.163543	0.940663	0.132176	0	0	1	0	0	0	0	0	0	0	0	0	0	0	0	0	0.0168871	0.121641	#DIV/0!	1	0		0	0	0	0.303029	0.307139	0	0.194602	0.253691	0	0	0	1	0	0
TPPC8_HUMAN		52.92	459.83	14	prot07599	0	0	0	0.507017	1	0.80913	0.576783	0.418542	0	0	0	0	0	0	0	0	0	0	0	0	0	0	0	0	0.0169454	0.121641	#DIV/0!	1	0		0	0	0	0	0	0	0.993241	0.536641	0.9856	1	0	0.933957	0	0
SASH1_HUMAN	SAM and SH3 domain-containing protein 1 OS=Homo sapiens GN=SASH1 PE=1 SV=3	105.13	1159.49	20	prot06461	0.195512	0.394419	0	0	0.221961	1	0	0	0	0	0.505764	0.468409	0	0	0	0	0	0	0	0	0	0	0	0	0.0171977	0.122769	#DIV/0!	1	0		0	0.936721	1	0.850173	0	0	0	0	0	0	0.895837	0	0	0
DHB11_HUMAN	Estradiol 17-beta-dehydrogenase 11 OS=Homo sapiens GN=HSD17B11 PE=1 SV=3	91.63	730.28	12	prot01909	0	0	0.535751	0	0.0927761	0.856014	0.453282	0.285739	0	1	0	0	0	0	0	0	0	0	0	0	0	0	0	0	0.0177207	0.125366	#DIV/0!	1	0		1	0	0	0	0	0	0	0	0	0	0	0	0	0
SART3_HUMAN	Squamous cell carcinoma antigen recognized by T-cells 3 OS=Homo sapiens GN=SART3 PE=1 SV=1	130.63	1111.23	21	prot06459	0	0	0.640984	0	0.0999081	0.623169	0.249077	1	0.0996801	0	0.226857	0	0	0	0	0	0	0	0	0	0	0	0	0	0.018012	0.126814	#DIV/0!	1	0		0	1	0	0	0.118499	0	0.87345	0	0	0	0	0	0	0
S27A4_HUMAN	Long-chain fatty acid transport protein 4 OS=Homo sapiens GN=SLC27A4 PE=1 SV=1	125.73	976.44	19	prot06401	0.29228	0	0	0	0.599505	0.676155	0	0.69794	0	1	0	0	0	0	0	0	0	0	0	0	0	0	0	0	0.0181412	0.127477	#DIV/0!	1	0		0	0	0	1	0	0	0	0.428114	0	0	0	0	0	0
CAD11_HUMAN	Cadherin-11 OS=Homo sapiens GN=CDH11 PE=2 SV=2	217.48	1171.99	12	prot00945	0	0.52577	0	0	1	0.685353	0.349992	0.540684	0	0	0	0	0	0	0	0	0	0	0	0	0	0	0	0	0.0183628	0.128601	#DIV/0!	1	0		0	0	0	0	0.830475	0	1	0.296564	0	0	0	0	0	0
CD81_HUMAN	CD81 antigen OS=Homo sapiens GN=CD81 PE=1 SV=1	102.61	693.11	11	prot01193	0.302293	0.483964	0.657758	0.608859	0	0	0	0	1	0	0	0	0	0	0	0	0	0	0	0	0	0	0	0	0.0197746	0.135934	#DIV/0!	1	0		0.700603	0.596688	0	0	1	0	0.134754	0	0	0	0	0	0	0
UFO_HUMAN	Tyrosine-protein kinase receptor UFO OS=Homo sapiens GN=AXL PE=1 SV=3	231.55	2022.75	32	prot07907	0	0.0566169	0.572967	0	0.377034	1	0.546375	0	0	0	0.293213	0	0	0	0	0	0	0	0	0	0	0	0	0	0.0201312	0.137303	#DIV/0!	1	0		0.134286	0.107044	0.209037	0.201755	0.0813911	0.167944	0.128799	0.125573	0.19082	0.17862	0.183177	1	0	0
JAM1_HUMAN	Junctional adhesion molecule A OS=Homo sapiens GN=F11R PE=1 SV=1	169.1	1188.9	21	prot03489	0	0	0	0	0.440789	0	0.215701	0.123836	0	0.656027	0.398196	1	0	0	0	0	0	0	0	0	0	0	0	0	0.0202312	0.137757	#DIV/0!	1	0		0	0	0	0	0.0889519	0.510526	0.247556	1	0.316323	0.341856	0.325346	0.422851	0	0
SC24D_HUMAN	Protein transport protein Sec24D OS=Homo sapiens GN=SEC24D PE=1 SV=2	320.864	2957.34	31	prot06479	0	0.360679	0.170181	0.0278149	1	0.835692	0.268904	0.0852588	0.172797	0	0	0	0	0	0	0	0	0	0	0	0	0	0	0	0.0205803	0.138776	#DIV/0!	1	0		0.214942	0	1	0.321277	0.593952	0.792912	0.384545	0.834452	0.371328	0.523541	0.259011	0.287432	0	0
TOR4A_HUMAN	Torsin-4A OS=Homo sapiens GN=TOR4A PE=1 SV=2	71.37	780.84	22	prot07572	0	0	1	0.666261	0.485608	0.36879	0.402481	0	0	0	0	0	0	0	0	0	0	0	0	0	0	0	0	0	0.0209212	0.139336	#DIV/0!	1	0		1	0.497501	0.539707	0.526913	0.269875	0	0.287194	0	0.391411	0.399183	0.59562	0	0	0
HECD3_HUMAN	E3 ubiquitin-protein ligase HECTD3 OS=Homo sapiens GN=HECTD3 PE=1 SV=1	61.29	374.03	11	prot03109	0	0	0	0	0	0.536419	0.382764	0.347626	1	0	0.685115	0	0	0	0	0	0	0	0	0	0	0	0	0	0.0212572	0.14017	#DIV/0!	1	0		0	0	0	0	1	0	0	0	0	0	0	0	0	0
MAVS_HUMAN	Mitochondrial antiviral-signaling protein OS=Homo sapiens GN=MAVS PE=1 SV=2	496.73	4167.61	22	prot04129	0.403952	0.515082	1	0.462211	0	0	0	0.0953793	0	0.172095	0	0	0	0	0	0	0	0	0	0	0	0	0	0	0.0241185	0.153462	#DIV/0!	1	0		0.467414	1	0.697656	0.478463	0	0	0	0	0	0	0	0	0	0
CND2_HUMAN	Condensin complex subunit 2 OS=Homo sapiens GN=NCAPH PE=1 SV=3	243.96	1865.7	21	prot01466	0	0.773821	0	0	0.741458	0.102178	1	0.238321	0	0	0	0.214982	0	0	0	0	0	0	0	0	0	0	0	0	0.0242409	0.154005	#DIV/0!	1	0		1	0.980109	0	0	0.520717	0.558202	0	0.0789725	0	0	0	0.257724	0	0
RAC2_HUMAN	Ras-related C3 botulinum toxin substrate 2 OS=Homo sapiens GN=RAC2 PE=1 SV=1	132.75	1525.33	23	prot05800	0	0	0	0	0.288916	0.201988	1	0.492928	0	0.303787	0	0.189025	0	0	0	0	0	0	0	0	0	0	0	0	0.0258309	0.160444	#DIV/0!	1	0		0	0	0	0	0.0754821	0.0362303	0.330388	0.080977	0.460742	0.293621	0.746674	0.312713	0	0
FMNL2_HUMAN		107.47	917.43	22	prot02616	0.693095	0	0	0	0.0638186	0.0553373	1	0.183412	0	0.854034	0.207168	0	0	0	0	0	0	0	0	0	0	0	0	0	0.0265192	0.162542	#DIV/0!	1	0		0.721034	0.24358	0.340875	0.381554	0	0.0368247	0	0.0601636	0.792827	1	0.885491	0.340086	0	0
SSFA2_HUMAN	Sperm-specific antigen 2 OS=Homo sapiens GN=SSFA2 PE=1 SV=3	205.43	2183.08	23	prot06966	0.110226	0.114544	0.43466	0	1	0.708654	0.384541	0	0	0	0	0	0	0	0	0	0	0	0	0	0	0	0	0	0.0267734	0.163183	#DIV/0!	1	0		0.0773199	0.307658	0.248749	0	0.295522	0	0	0	0	0	0	0	0	0
TBCD4_HUMAN	TBC1 domain family member 4 OS=Homo sapiens GN=TBC1D4 PE=1 SV=2	196.8	2358.83	28	prot07257	0	0	0	0.00481698	0.123159	0.0558342	0.118898	0.210254	1	0	0.513175	0.639107	0	0	0	0	0	0	0	0	0	0	0	0	0.0268133	0.163183	#DIV/0!	1	0		0.26779	0.0189352	0	0	0.0853071	0	0.239577	0.107934	0.0616871	0.731011	0	0.689546	0	0
KPCI_HUMAN	Protein kinase C iota type OS=Homo sapiens GN=PRKCI PE=1 SV=2	204.49	881.57	12	prot03762	0	0	0	0	1	0.332058	0.368398	0.402791	0	0	0.467537	0	0	0	0	0	0	0	0	0	0	0	0	0	0.0268192	0.163183	#DIV/0!	1	0		0	0	0	0	0	0	1	0	0	0	0	0	0	0
FGD4_HUMAN	FYVE, RhoGEF and PH domain-containing protein 4 OS=Homo sapiens GN=FGD4 PE=1 SV=2	159.64	1541.2	18	prot02565	0	0	0	0	1	0.524112	0.628264	0.56707	0	0.125193	0	0	0	0	0	0	0	0	0	0	0	0	0	0	0.0275871	0.164969	#DIV/0!	1	0		0	0	0	0	0.148611	0.146932	1	0.245486	0.407427	0.368729	0	0	0	0
PCDH1_HUMAN	Protocadherin-1 OS=Homo sapiens GN=PCDH1 PE=1 SV=2	315.124	1639.18	18	prot05151	0	0	0	0	0.364654	1	0	0.232965	0.465945	0.571468	0	0	0	0	0	0	0	0	0	0	0	0	0	0	0.0281422	0.167568	#DIV/0!	1	0		0.552704	0	0.225284	0	0.720496	0	0.629438	0.149097	0.379973	0.499857	0.578795	1	0	0
NLRP1_HUMAN	NACHT, LRR and PYD domains-containing protein 1 OS=Homo sapiens GN=NLRP1 PE=1 SV=1	112.72	1276.56	23	prot04747	0	0.0441485	0.282556	1	0.198045	0.258945	0.948553	0.183636	0	0	0	0	0	0	0	0	0	0	0	0	0	0	0	0	0.0282407	0.167916	#DIV/0!	1	0		0.0397068	0.824305	0	0	1	0.0533754	0.0755519	0	0	0	0.584092	0	0	0
IPRI_HUMAN	Inositol 1,4,5-trisphosphate receptor-interacting protein OS=Homo sapiens GN=ITPRIP PE=1 SV=1	188.81	1957.98	24	prot03421	0.177293	1	0.424057	0.622162	0	0	0	0.107019	0.262532	0	0	0	0	0	0	0	0	0	0	0	0	0	0	0	0.0282999	0.167923	#DIV/0!	1	0		0.271293	0.393944	0.274001	1	0	0	0.606617	0.241232	0	0	0	0	0	0
OSBL9_HUMAN	Oxysterol-binding protein-related protein 9 OS=Homo sapiens GN=OSBPL9 PE=1 SV=2	154.76	1582.74	18	prot04993	1	0	0	0	0.477614	0	0	0	0.293682	0.314655	0	0.917055	0	0	0	0	0	0	0	0	0	0	0	0	0.0284369	0.168363	#DIV/0!	1	0		0	0	1	0	0	0	0	0	0	0	0	0	0	0
Z3H7B_HUMAN	Zinc finger CCCH domain-containing protein 7B OS=Homo sapiens GN=ZC3H7B PE=1 SV=1	125	1004.6	16	prot08202	0	0	0	0	0.75373	0.363304	0	0	1	0.153856	0.680557	0	0	0	0	0	0	0	0	0	0	0	0	0	0.0288939	0.170344	#DIV/0!	1	0		0	0	0	0	1	0	0.844432	0	0	0	0	0	0	0
TRM1_HUMAN	tRNA (guanine(26)-N(2))-dimethyltransferase OS=Homo sapiens GN=TRMT1 PE=1 SV=1	74.91	748.87	16	prot07677	0.794973	1	0.928513	0.893935	0	0	0	0	0	0	0	0	0	0	0	0	0	0	0	0	0	0	0	0	0.0291574	0.171412	#DIV/0!	1	0		0.78244	0.27086	0.180277	0.178636	1	0	0	0	0	0	0	0	0	0
RIN2_HUMAN	Ras and Rab interactor 2 OS=Homo sapiens GN=RIN2 PE=1 SV=1	123.044	1453.33	26	prot06034	0.1096	0.179284	0	0	0	1	0.421347	0.133141	0	0.981142	0.146465	0	0	0	0	0	0	0	0	0	0	0	0	0	0.0292606	0.171582	#DIV/0!	1	0		0.18645	0.19996	0.188614	0.0990156	0.0654968	0	0.0501073	0.106133	0	0.0876824	1	0.328325	0	0
SHLB1_HUMAN	Endophilin-B1 OS=Homo sapiens GN=SH3GLB1 PE=1 SV=1	158.89	1385.06	18	prot06647	0	0	0	0.812193	0	0	0	0.819705	1	0	0	0.847175	0	0	0	0	0	0	0	0	0	0	0	0	0.0292683	0.171582	#DIV/0!	1	0		0	0	0	1	0.14652	0	0.241435	0	0	0	0	0	0	0
CRKL_HUMAN	Crk-like protein OS=Homo sapiens GN=CRKL PE=1 SV=1	105.22	699.44	14	prot01647	0	0.892363	0.729121	0	1	0	0.91541	0	0	0	0	0	0	0	0	0	0	0	0	0	0	0	0	0	0.0297659	0.173264	#DIV/0!	1	0		0	0	0.612127	1	0.681049	0.159697	0	0	0	0	0	0	0	0
NAA30_HUMAN	N-alpha-acetyltransferase 30 OS=Homo sapiens GN=NAA30 PE=1 SV=1	91.43	569.15	12	prot04544	0	0	0	0	0.994278	1	0.955067	0.746328	0	0	0	0	0	0	0	0	0	0	0	0	0	0	0	0	0.0298044	0.173264	#DIV/0!	1	0		0	0	0	1	0.494109	0	0.307629	0	0	0	0	0	0	0
DGKA_HUMAN	Diacylglycerol kinase alpha OS=Homo sapiens GN=DGKA PE=1 SV=3	134.34	1210.15	22	prot01903	0	0	0.377902	0.316723	0.844609	1	0.301595	0	0	0	0	0	0	0	0	0	0	0	0	0	0	0	0	0	0.0300361	0.173803	#DIV/0!	1	0		0	0.340601	0.197531	0.374537	1	0.164537	0	0.30172	0	0	0	0	0	0
FOXO6_HUMAN	Forkhead box protein O6 OS=Homo sapiens GN=FOXO6 PE=1 SV=1	73.44	596.81	10	prot02638	0	0	0	0	0.888624	1	0.86201	0	0.679434	0	0	0	0	0	0	0	0	0	0	0	0	0	0	0	0.0303854	0.174423	#DIV/0!	1	0		0	0	0	0	1	0	0	0	0	0	0	0	0	0
K1671_HUMAN	Uncharacterized protein KIAA1671 OS=Homo sapiens GN=KIAA1671 PE=1 SV=2	79.7537	777.252	17	prot03531	0	0.819487	0.300365	0	0.513782	0	0.219678	0	1	0	0	0	0	0	0	0	0	0	0	0	0	0	0	0	0.0304915	0.174423	#DIV/0!	1	0		1	0.610853	0.989663	0	0	0	0.556555	0	0	0	0	0	0	0
RICTR_HUMAN	Rapamycin-insensitive companion of mTOR OS=Homo sapiens GN=RICTOR PE=1 SV=1	74.0737	587.273	12	prot06026	1	0.748068	0.752066	0.985896	0	0	0	0	0	0	0	0	0	0	0	0	0	0	0	0	0	0	0	0	0.0305414	0.174423	#DIV/0!	1	0		1	0	0.849212	0.607525	0	0	0	0	0	0	0	0	0	0
A16L1_HUMAN	Autophagy-related protein 16-1 OS=Homo sapiens GN=ATG16L1 PE=1 SV=2	104.1	1713.96	22	prot00071	0	0	0	0	0	0.833442	0	0	0	1	0.787837	0.671932	0	0	0	0	0	0	0	0	0	0	0	0	0.0306522	0.174784	#DIV/0!	1	0		0	0.648478	1	0	0.76923	0	0	0	0	0	0	0.970696	0	0
UBP15_HUMAN	Ubiquitin carboxyl-terminal hydrolase 15 OS=Homo sapiens GN=USP15 PE=1 SV=3	122.68	1459.53	25	prot07849	0	0	0	0	0.167689	1	0.5796	0.750762	0.302542	0	0	0	0	0	0	0	0	0	0	0	0	0	0	0	0.0316738	0.179385	#DIV/0!	1	0		0	0.540206	0.7069	0.634343	0.205523	0.417413	1	0.810301	0.57039	0	0.987887	0	0	0
MPDZ_HUMAN	Multiple PDZ domain protein OS=Homo sapiens GN=MPDZ PE=1 SV=2	202.774	1284.76	19	prot04354	0	0	0	0	1	0.727697	0.341241	0.189726	0	0	0.184121	0.148674	0	0	0	0	0	0	0	0	0	0	0	0	0.0322708	0.181628	#DIV/0!	1	0		0.208344	0	0	0	0	0.108118	0.238311	0.16969	0.440338	1	0.467547	0	0	0
RLA1_HUMAN	60S acidic ribosomal protein P1 OS=Homo sapiens GN=RPLP1 PE=1 SV=1	61.17	262.73	7	prot06099	0	0	0	1	0.574462	0	0.786857	0	0	0	0	0.816154	0	0	0	0	0	0	0	0	0	0	0	0	0.0323746	0.181628	#DIV/0!	1	0		0	0	0	0	1	0	0	0	0	0	0	0	0	0
PSME3_HUMAN	Proteasome activator complex subunit 3 OS=Homo sapiens GN=PSME3 PE=1 SV=1	189.86	1078.11	14	prot05652	0	0	0	0	1	0	0	0	0.912733	0.570928	0.785663	0	0	0	0	0	0	0	0	0	0	0	0	0	0.0326932	0.182679	#DIV/0!	1	0		0	0	0	0	0	0	0	0	0	0.832449	1	0	0	0
NCBP2_HUMAN	Nuclear cap-binding protein subunit 2 OS=Homo sapiens GN=NCBP2 PE=1 SV=1	78.48	477.49	11	prot04589	0	0.172916	0	0	0	0	0.250511	0	0	1	0.744194	0.686324	0	0	0	0	0	0	0	0	0	0	0	0	0.0327958	0.183007	#DIV/0!	1	0		#DIV/0!	#DIV/0!	#DIV/0!	#DIV/0!	#DIV/0!	#DIV/0!	#DIV/0!	#DIV/0!	#DIV/0!	#DIV/0!	#DIV/0!	#DIV/0!	#DIV/0!	#DIV/0!
RP25L_HUMAN	Ribonuclease P protein subunit p25-like protein OS=Homo sapiens GN=RPP25L PE=1 SV=1	50.45	539.29	17	prot06201	0	0	0	0	0.886965	1	0.613045	0.613342	0	0	0	0	0	0	0	0	0	0	0	0	0	0	0	0	0.0336611	0.186018	#DIV/0!	1	0		0.61592	0.604173	0	0.558207	1	0.916871	0.768596	0	0	0	0	0	0	0
LIMS4_HUMAN	LIM and senescent cell antigen-like-containing domain protein 4 OS=Homo sapiens GN=LIMS4 PE=1 SV=1	61.34	503.77	11	prot03874	0.62976	1	0.773216	0.577107	0	0	0	0	0	0	0	0	0	0	0	0	0	0	0	0	0	0	0	0	0.0337362	0.186018	#DIV/0!	1	0		1	0	0.564674	0.685674	0	0	0	0	0	0	0	0	0	0
LTN1_HUMAN	E3 ubiquitin-protein ligase listerin OS=Homo sapiens GN=LTN1 PE=1 SV=6	117.904	965.707	18	prot04009	0	0	0.284134	0	0.519575	0.353473	0.269711	1	0	0	0	0	0	0	0	0	0	0	0	0	0	0	0	0	0.0341004	0.186018	#DIV/0!	1	0		0	1	0.776387	0.554971	0	0	0	0	0	0	0	0	0	0
STRN_HUMAN	Striatin OS=Homo sapiens GN=STRN PE=1 SV=4	184.48	1221.54	18	prot07038	0	0	0	0	0.833238	0.518105	0.724365	0	0	1	0	0	0	0	0	0	0	0	0	0	0	0	0	0	0.0341233	0.186018	#DIV/0!	1	0		0.763695	0	0	0	0.1742	0	1	0.370754	0	0	0.284639	0	0	0
NEBL_HUMAN	Nebulette OS=Homo sapiens GN=NEBL PE=1 SV=1	55.3273	606.353	18	prot04653	0	0	0	0.176906	1	0	0	0	0.497281	0.659237	0.273656	0	0	0	0	0	0	0	0	0	0	0	0	0	0.034182	0.186018	#DIV/0!	1	0		0.132914	0	0	0	1	0	0	0	0	0	0	0	0	0
TBCD5_HUMAN	TBC1 domain family member 5 OS=Homo sapiens GN=TBC1D5 PE=1 SV=1	225.51	1122.3	20	prot07258	0	0.183351	0	0	0.282454	0.575519	1	0.980439	0	0	0	0	0	0	0	0	0	0	0	0	0	0	0	0	0.0343675	0.186541	#DIV/0!	1	0		1	0.89614	0	0	0.883508	0	0.483231	0	0	0.825338	0	0	0	0
FRM4A_HUMAN	FERM domain-containing protein 4A OS=Homo sapiens GN=FRMD4A PE=1 SV=3	212.577	2263.07	26	prot02652	0	0.0542669	0	0.049519	0.14492	0.123905	0	0.0541269	0.0494744	0.398551	0.972229	1	0	0	0	0	0	0	0	0	0	0	0	0	0.0352376	0.189294	#DIV/0!	1	0		0.128706	0	0.216851	0	0.122182	0	0	0	0.0365094	0.313566	1	0.932221	0	0
CARF_HUMAN	CDKN2A-interacting protein OS=Homo sapiens GN=CDKN2AIP PE=1 SV=3	147.52	730.721	12	prot01006	0	0	0	0	0.703257	0.482626	0.717248	0	1	0	0	0	0	0	0	0	0	0	0	0	0	0	0	0	0.0355112	0.190274	#DIV/0!	1	0		0	0	0	0	0.972698	0	0.570591	0	1	0	0	0	0	0
SH3G1_HUMAN	Endophilin-A2 OS=Homo sapiens GN=SH3GL1 PE=1 SV=1	289.64	3658.45	29	prot06628	0	0	0	0	0.377577	0.816964	1	0	0	0.100889	0.242584	0.129671	0	0	0	0	0	0	0	0	0	0	0	0	0.03569	0.190898	#DIV/0!	1	0		0.309307	0	1	0	0.43545	0.179036	0.173449	0.285969	0.540356	0	0.44712	0.502943	0	0
SG223_HUMAN	Tyrosine-protein kinase SgK223 OS=Homo sapiens GN=SGK223 PE=1 SV=4	77.62	324.42	7	prot06615	0	0	0	0	0.459537	0.765532	0	0	0	0	1	0.767106	0	0	0	0	0	0	0	0	0	0	0	0	0.0357191	0.190898	#DIV/0!	1	0		0	0	0	0	1	0	0	0	0	0	0	0	0	0
GATA6_HUMAN	Transcription factor GATA-6 OS=Homo sapiens GN=GATA6 PE=1 SV=2	93.76	744.084	9	prot02744	0	0	0	0	0.797033	0	0	0.449954	1	0.825945	0	0	0	0	0	0	0	0	0	0	0	0	0	0	0.0358993	0.191127	#DIV/0!	1	0		0	0	0	1	0.769519	0	0	0	0	0	0	0	0	0
EXOC7_HUMAN	Exocyst complex component 7 OS=Homo sapiens GN=EXOC7 PE=1 SV=3	120.17	951.99	17	prot02391	0	0	0	0	0	0	0.70421	0	0.469132	0.926667	0	1	0	0	0	0	0	0	0	0	0	0	0	0	0.0363849	0.192729	#DIV/0!	1	0		0.108566	0.182324	0	0	0	0	0	0	1	0	0	0.492083	0	0
ELP5_HUMAN	Elongator complex protein 5 OS=Homo sapiens GN=ELP5 PE=1 SV=2	53.65	447.79	12	prot02250	0	0	0	0	0.754797	1	0.475721	0.614118	0	0	0	0	0	0	0	0	0	0	0	0	0	0	0	0	0.0366791	0.193897	#DIV/0!	1	0		0	0	0	0.903664	1	0	0	0	0	0	0	0	0	0
ISG20_HUMAN	Interferon-stimulated gene 20 kDa protein OS=Homo sapiens GN=ISG20 PE=1 SV=2	95.42	941.91	17	prot03447	0	1	0	0	0.322218	0.292923	0.923693	0.264867	0	0	0	0	0	0	0	0	0	0	0	0	0	0	0	0	0.0367912	0.193897	#DIV/0!	1	0		1	0	0	0.632767	0.135135	0	0.127807	0	0	0	0	0	0	0
CNO11_HUMAN	CCR4-NOT transcription complex subunit 11 OS=Homo sapiens GN=CNOT11 PE=1 SV=1	69.4	413.96	10	prot01481	0	0	0	0	1	0.901711	0.41174	0	0.841174	0	0	0	0	0	0	0	0	0	0	0	0	0	0	0	0.0374928	0.196601	#DIV/0!	1	0		0	0	0	0	1	0	0	0	0	0	0	0	0	0
PP2BB_HUMAN	Serine/threonine-protein phosphatase 2B catalytic subunit beta isoform OS=Homo sapiens GN=PPP3CB PE=1 SV=2	136.994	749.122	11	prot05494	0	0.662646	0	0	0.859004	1	0.425661	0	0	0	0	0	0	0	0	0	0	0	0	0	0	0	0	0	0.0380232	0.198567	#DIV/0!	1	0		0	0.267161	0	0	1	0	0.57732	0	0	0.883375	0	0	0	0
FNTA_HUMAN	Protein farnesyltransferase/geranylgeranyltransferase type-1 subunit alpha OS=Homo sapiens GN=FNTA PE=1 SV=1	85.25	407.1	11	prot02624	0	0	0	0	0	0.580048	0	0.469658	0.652393	0	0	1	0	0	0	0	0	0	0	0	0	0	0	0	0.0380579	0.198567	#DIV/0!	1	0		#DIV/0!	#DIV/0!	#DIV/0!	#DIV/0!	#DIV/0!	#DIV/0!	#DIV/0!	#DIV/0!	#DIV/0!	#DIV/0!	#DIV/0!	#DIV/0!	#DIV/0!	#DIV/0!
THOP1_HUMAN	Thimet oligopeptidase OS=Homo sapiens GN=THOP1 PE=1 SV=2	114.954	593.794	14	prot07403	0	1	0	0	0.89452	0.468026	0	0.565407	0	0	0	0	0	0	0	0	0	0	0	0	0	0	0	0	0.0386519	0.200414	#DIV/0!	1	0		0.908141	1	0	0	0	0	0.981491	0.40054	0	0	0	0	0	0
AGM1_HUMAN	Phosphoacetylglucosamine mutase OS=Homo sapiens GN=PGM3 PE=1 SV=1	112.85	1069.24	17	prot00250	0	0	0.514317	0.700089	1	0.475907	0	0	0	0	0	0	0	0	0	0	0	0	0	0	0	0	0	0	0.0390699	0.201894	#DIV/0!	1	0		0	0.884681	1	0.754604	0	0	0.551499	0.698158	0	0.841842	0	0	0	0
DTX3L_HUMAN	E3 ubiquitin-protein ligase DTX3L OS=Homo sapiens GN=DTX3L PE=1 SV=1	106.31	1091.78	18	prot02069	0.22029	0.269103	0.349555	0.484725	0	0	0	1	0	0	0	0	0	0	0	0	0	0	0	0	0	0	0	0	0.0390825	0.201894	#DIV/0!	1	0		0.291302	0	0.256825	1	0	0	0	0.711294	0	0	0	0	0	0
WWTR1_HUMAN	WW domain-containing transcription regulator protein 1 OS=Homo sapiens GN=WWTR1 PE=1 SV=1	105.42	1390.96	24	prot08135	1	0	0	0	0.210803	0.0625749	0.178368	0.319258	0	0	0	0.720254	0	0	0	0	0	0	0	0	0	0	0	0	0.039224	0.202124	#DIV/0!	1	0		0.117789	0	0	0	0.0667404	0.527088	0.0646024	0.0769635	1	0.330927	0	0	0	0
DJB14_HUMAN		79.64	625.254	13	prot01949	0.199014	1	0	0.253889	0.465708	0	0.409643	0	0	0	0	0	0	0	0	0	0	0	0	0	0	0	0	0	0.0394993	0.203042	#DIV/0!	1	0		0.339317	0.630949	0	1	0	0	0	0	0	0	0	0	0	0
CCDC6_HUMAN	Coiled-coil domain-containing protein 6 OS=Homo sapiens GN=CCDC6 PE=1 SV=2	214.67	2045.92	25	prot01159	0	0	0	0	0.680017	0.22746	0.269989	0.0683646	1	0	0.184544	0	0	0	0	0	0	0	0	0	0	0	0	0	0.0397822	0.204245	#DIV/0!	1	0		0	0.187715	0	0	0.06535	0	0.190668	0.504397	0	0.909523	0.742611	1	0	0
MCMBP_HUMAN	Mini-chromosome maintenance complex-binding protein OS=Homo sapiens GN=MCMBP PE=1 SV=2	158.11	1458.93	22	prot04163	0	0	0	0.0485655	1	0.438395	0.195552	0.828542	0	0.135079	0	0	0	0	0	0	0	0	0	0	0	0	0	0	0.0404705	0.206167	#DIV/0!	1	0		0.18618	0	0	0	0.225018	0.106823	0	0.124574	0	1	0	0	0	0
NSMA3_HUMAN		72.39	471.174	11	prot04856	0.480462	1	0.495407	0.586258	0	0	0	0	0	0	0	0	0	0	0	0	0	0	0	0	0	0	0	0	0.0407233	0.206367	#DIV/0!	1	0		0.551052	0.660408	1	0.514107	0	0	0	0	0	0	0	0	0	0
S38A2_HUMAN	Sodium-coupled neutral amino acid transporter 2 OS=Homo sapiens GN=SLC38A2 PE=1 SV=2	113.75	895.79	16	prot06417	0.24073	0.18926	0	0	0	0	0.474811	0	1	0	0.400502	0	0	0	0	0	0	0	0	0	0	0	0	0	0.0412765	0.208077	#DIV/0!	1	0		0.616811	1	0.650458	0	0	0	0	0	0	0	0.572177	0	0	0
CDC16_HUMAN	Cell division cycle protein 16 homolog OS=Homo sapiens GN=CDC16 PE=1 SV=2	79.74	476.38	9	prot01197	0	0	0	1	0.835503	0.506348	0.426292	0	0	0	0	0	0	0	0	0	0	0	0	0	0	0	0	0	0.0414486	0.208191	#DIV/0!	1	0		0	0	0	1	0	0	0.535007	0.750485	0	0	0	0	0	0
PALLD_HUMAN	Palladin OS=Homo sapiens GN=PALLD PE=1 SV=3	55.98	536.45	13	prot05076	0.34265	0.305867	0.176618	0	0.999137	1	0	0	0	0	0	0	0	0	0	0	0	0	0	0	0	0	0	0	0.0424456	0.21079	#DIV/0!	1	0		0.127113	0.110611	0	0.122758	1	0	0	0	0	0	0	0	0	0
ELP1_HUMAN	Elongator complex protein 1 OS=Homo sapiens GN=IKBKAP PE=1 SV=3	239.33	2216.94	22	prot02247	0	0.102939	0.157503	0.470351	1	0.0838916	0	0.178492	0.175458	0	0	0	0	0	0	0	0	0	0	0	0	0	0	0	0.042988	0.212095	#DIV/0!	1	0		0.145956	0.724571	0.156509	1	0.964886	0	0.185371	0	0	0	0	0	0	0
PP6R1_HUMAN	Serine/threonine-protein phosphatase 6 regulatory subunit 1 OS=Homo sapiens GN=PPP6R1 PE=1 SV=5	156.23	1423.24	21	prot05499	0	0	0	0	1	0.186261	0	0.251355	0	0.289662	0.674817	0	0	0	0	0	0	0	0	0	0	0	0	0	0.0438094	0.214122	#DIV/0!	1	0		0.137144	0	0	0	0.189593	0	0.168261	0.316258	0	0.698456	0	1	0	0
PJA2_HUMAN	E3 ubiquitin-protein ligase Praja-2 OS=Homo sapiens GN=PJA2 PE=1 SV=4	138.25	1495.81	20	prot05346	0	0	0.330149	0.0911852	0.154328	0	0.160616	0	0	1	0.429509	0	0	0	0	0	0	0	0	0	0	0	0	0	0.0459176	0.218541	#DIV/0!	1	0		0	0.628255	1	0.671437	0.996652	0	0.670331	0	0	0	0	0	0	0
DYH5_HUMAN	Dynein heavy chain 5, axonemal OS=Homo sapiens GN=DNAH5 PE=1 SV=3	64.9873	500.33	13	prot02098	0	0	0.37207	0	1	0	0	0.790566	0	0.439354	0	0	0	0	0	0	0	0	0	0	0	0	0	0	0.0463384	0.219791	#DIV/0!	1	0		0.312783	0	0.34874	0.254635	0	0	0	0	0	0	0	0	0	0
NCALD_HUMAN		99.72	763.6	12	prot04586	0.585789	0	0	0	0	1	0	0	0.401941	0.410127	0	0	0	0	0	0	0	0	0	0	0	0	0	0	0.0473011	0.222582	#DIV/0!	1	0		0.822841	0	1	0	0	0	0	0	0	0	0	0	0	0
CEP85_HUMAN		53.33	380.68	14	prot01277	0	0	0	0	0.328864	0	0	0	0.516234	1	0.939082	0	0	0	0	0	0	0	0	0	0	0	0	0	0.0473728	0.222582	#DIV/0!	1	0		0	0	0	0.293308	1	0	0	0	0	0	0	0	0	0
SNAG_HUMAN	Gamma-soluble NSF attachment protein OS=Homo sapiens GN=NAPG PE=1 SV=1	214.04	1888.82	22	prot06769	0	0	0.266112	0.323207	0.261015	0.270151	0	0	0	1	0	0	0	0	0	0	0	0	0	0	0	0	0	0	0.0481828	0.224961	#DIV/0!	1	0		0	0.570774	1	0.643134	0	0.374482	0.493561	0	0	0	0	0	0	0
CYTB_HUMAN	Cystatin-B OS=Homo sapiens GN=CSTB PE=1 SV=2	90.46	676.37	14	prot01763	0.786777	0.373913	0	0	1	0.122858	0	0	0.203255	0	0	0	0	0	0	0	0	0	0	0	0	0	0	0	0.0485583	0.226206	#DIV/0!	1	0		0.516809	1	0	0	0.182584	0	0	0	0	0	0	0	0	0
OASL_HUMAN	2'-5'-oligoadenylate synthase-like protein OS=Homo sapiens GN=OASL PE=1 SV=2	403.734	7109.83	40	prot04929	0.763546	0.866073	0.893161	0.829162	0.289159	0.510587	0.123298	0.10106	1	0.532386	0.267084	0.0880452	0	0	0	0.0131204	0	0	0	0	0	0	0	0	2.63945e-05	0.0015517	477.393	1	1		0.872646	0.642521	1	0.671094	0.410344	0.242352	0.20186	0.199265	0.485627	0.148615	0.18586	0.216748	0	0
HGS_HUMAN	Hepatocyte growth factor-regulated tyrosine kinase substrate OS=Homo sapiens GN=HGS PE=1 SV=1	318.76	4658.18	35	prot03134	0.452617	0.0625807	0.41216	0.457099	1	0.674949	0.316545	0.441851	0.681248	0.507774	0.329323	0.289724	0.0238704	0	0	0	0	0	0	0	0	0	0	0	7.26126e-07	0.000144326	235.685	1	1		0.353517	0.358363	0.292738	0.43808	0.344735	0	0.191414	0.291347	0.695725	1	0	0.588275	0.0162849	0
SMAD3_HUMAN	Mothers against decapentaplegic homolog 3 OS=Homo sapiens GN=SMAD3 PE=1 SV=1	128.02	1966.69	25	prot06720	0	0	0	0	1	0.921978	0	0.109784	0.463569	0.137575	0	0.0539858	0	0	0	0	0	0	0.0168048	0	0	0	0	0	0.048484	0.226114	159.888	1	0		0	0.173393	0	0	0	0.03473	0	0.0845213	0.620937	0.110108	0.0918035	1	0	0
SHRM2_HUMAN	Protein Shroom2 OS=Homo sapiens GN=SHROOM2 PE=1 SV=1	350.07	3728.22	33	prot06654	0.0361578	0	0.035922	0.0622056	0.761653	0.173863	0.0891809	0.435193	0.405256	1	0	0.775094	0	0	0	0	0	0	0	0.0274243	0	0	0	0	0.00600832	0.0643044	137.634	1	0		0.0297528	0.086167	0.216927	0.248218	0.192782	0.0145486	0.0917237	0.0383139	0.178464	0.0890122	1	0	0	0
LPP_HUMAN	Lipoma-preferred partner OS=Homo sapiens GN=LPP PE=1 SV=1	223.59	3533.73	37	prot03923	0.571532	0.286433	0.903136	0.753549	0.459677	0.108634	0.202809	0.35004	1	0.296133	0.489627	0.108985	0	0	0	0	0.0278855	0	0.0265751	0	0	0	0	0	2.42532e-05	0.00148872	101.551	1	1		0.604815	0.356931	0.240941	0.453157	0.262697	0	0.403735	0.101921	0.700136	0.813348	1	0.71399	0	0
LARP7_HUMAN	La-related protein 7 OS=Homo sapiens GN=LARP7 PE=1 SV=1	89.07	936.98	20	prot03824	0	0.812883	0.141586	1	0.122513	0.0444836	0.0764314	0	0.273627	0	0	0	0	0	0.0263714	0	0	0	0	0	0	0	0	0	0.0496597	0.2298	93.72	1	0		0	0.468478	0.0369685	1	0.160373	0	0.0807279	0	0	0.636532	0	0	0	0
S23IP_HUMAN	SEC23-interacting protein OS=Homo sapiens GN=SEC23IP PE=1 SV=1	235.4	3402.68	36	prot06392	0.366073	0.536611	0.280169	1	0.347145	0.137645	0.424638	0.0526571	0.107601	0.685187	0.384123	0	0	0	0	0	0.0486733	0	0	0	0	0	0	0	0.000276685	0.00861853	88.793	1	1		0.275451	0.390679	0.340714	1	0.231122	0	0.0770536	0.296313	0.393041	0.526171	0.472833	0.555488	0	0
LIPB1_HUMAN	Liprin-beta-1 OS=Homo sapiens GN=PPFIBP1 PE=1 SV=2	711.975	8446.46	43	prot03881	0.145734	0.344612	0.532718	0.239692	1	0.943759	0.424244	0.796219	0.298875	0.466666	0.950602	0.719985	0	0	0	0	0.0316124	0	0.0470059	0	0	0	0	0	1.4723e-06	0.000214292	87.2965	1	1		0.821683	0.453361	0.456236	0.324641	0.346172	0.120028	0.850703	0.461028	0	0.872114	0.405537	1	0	0
TACC1_HUMAN	Transforming acidic coiled-coil-containing protein 1 OS=Homo sapiens GN=TACC1 PE=1 SV=2	517.68	6841.69	35	prot07183	0.469467	0.819043	0.950412	0.642958	1	0.470067	0.298338	0.331595	0.101425	0.446589	0.515715	0.987976	0	0.0834678	0	0	0	0	0	0	0	0	0	0	8.20759e-07	0.00015512	84.2671	1	1		0.453756	0.494316	0.569132	0.72246	1	0	0.347008	0.147205	0.355788	0.374883	0.227041	0	0	0.0771184
FAF2_HUMAN	FAS-associated factor 2 OS=Homo sapiens GN=FAF2 PE=1 SV=2	150.88	1714.41	26	prot02501	0	0	0	0	0.213966	0.272622	0.0608746	0.515071	0.324394	1	0.504938	0	0	0	0	0	0	0	0.0359497	0	0	0	0	0	0.0141797	0.108201	80.442	1	0		0	0	0	0	0	0	0.0666275	0.0527911	0	0.0914703	1	0	0	0
BAG3_HUMAN	BAG family molecular chaperone regulator 3 OS=Homo sapiens GN=BAG3 PE=1 SV=3	403	5976.33	38	prot00734	0.274797	0.0342012	0.323203	0.0842763	0.77487	0.901336	0.557506	0.306616	1	0.777297	0.329997	0.237734	0	0	0	0	0	0	0.0213504	0	0	0	0	0.048489	6.52739e-05	0.00283805	80.2103	1	1		0.213882	0.487171	0.179126	0.0145357	0.864597	1	0.543932	0.428009	0.976853	0.639388	0.96839	0	0	0
WASF2_HUMAN	Wiskott-Aldrich syndrome protein family member 2 OS=Homo sapiens GN=WASF2 PE=1 SV=3	286.62	5409.63	41	prot08059	0.232754	0.296772	0.500014	0.257614	0.539189	0.106474	0.617497	0.363849	0.572269	1	0.161555	0.688469	0	0.0676959	0	0	0	0	0	0	0	0	0	0	6.27356e-06	0.000633939	78.8298	1	1		0.466056	0.613843	0.359779	0.326816	0.346064	0.149675	0.16901	0.360727	0.795786	0.741626	1	0.919284	0	0.0574441
EXOC4_HUMAN	Exocyst complex component 4 OS=Homo sapiens GN=EXOC4 PE=1 SV=1	298.43	2914.44	25	prot02388	0.252839	1	0.468864	0.232903	0.594514	0.205997	0.0753872	0	0.0840502	0.389833	0	0	0	0	0	0.0462318	0	0	0	0	0	0	0	0	0.00482383	0.0562339	71.4743	1	0		0.206944	1	0.417562	0.593258	0	0	0.0664856	0.0571543	0.184399	0	0	0	0	0
STAM1_HUMAN	Signal transducing adapter molecule 1 OS=Homo sapiens GN=STAM PE=1 SV=3	206.74	3155.44	27	prot07000	0.282507	0.330774	0.357244	0.32342	0.331869	1	0.426071	0.228056	0	0	0	0	0	0	0	0	0.048334	0	0	0	0	0	0	0	0.0031429	0.042643	67.86	1	1		0.709494	0.410997	0.425556	1	0.916549	0.377704	0.431149	0.954127	0.165219	0	0	0	0	0
ARAP3_HUMAN	Arf-GAP with Rho-GAP domain, ANK repeat and PH domain-containing protein 3 OS=Homo sapiens GN=ARAP3 PE=1 SV=1	398.59	3727.19	33	prot00488	0.418842	0.933846	1	0.892721	0.455757	0.175771	0.751389	0.854115	0.470833	0.800694	0	0	0	0.100599	0	0	0	0	0	0	0	0	0	0	2.59324e-05	0.00154631	67.1378	1	1		0.319295	0.372638	0.247274	0.249672	0.17076	0.0992888	0.0639265	0.156207	1	0.0896286	0.0483939	0	0	0.0235125
SNX9_HUMAN	Sorting nexin-9 OS=Homo sapiens GN=SNX9 PE=1 SV=1	275.421	4612.16	40	prot06804	0.335154	1	0.510771	0.873186	0.460248	0.0869217	0.398748	0.0779801	0.0547117	0.0801074	0.120196	0.178957	0	0	0	0	0	0	0	0	0.0642279	0	0	0	0.00121715	0.0233546	65.0338	1	1		0.961236	0.72662	0.294901	1	0.0993572	0.0629705	0.337994	0.0872779	0.372793	0.329781	0.0554609	0.424965	0	0
STX7_HUMAN	Syntaxin-7 OS=Homo sapiens GN=STX7 PE=1 SV=4	224.32	2734.52	31	prot07055	0.154085	0.587333	0.161296	0.583487	0.731021	0.713527	0.525107	0.617042	1	0	0	0	0	0	0	0	0.0813807	0	0	0	0	0	0	0	0.00037312	0.0105139	62.3354	1	1		0.797314	0.230978	0.639474	0.623705	1	0.695509	0.751439	0.618791	0.524907	0.697462	0	0	0	0
ZN598_HUMAN	Zinc finger protein 598 OS=Homo sapiens GN=ZNF598 PE=1 SV=1	276.92	2966.94	30	prot08342	0.508562	0.604176	0.284703	0	0.231777	0.613582	0.667781	0.479588	0	0	0	1	0	0.0444718	0	0.0271113	0	0	0	0	0	0	0	0	0.00107192	0.0215424	61.3296	1	1		0.105201	0.79537	1	0.0478597	0	0.327972	0.268888	0	0.428367	0	0	0	0	0.0395451
NFKB1_HUMAN		252.46	2928.14	28	prot04701	0.379397	0	0	0.320572	0.797721	0.201306	0.359293	0.329388	0.335167	1	0	0	0	0	0	0	0.0607545	0	0	0	0	0	0	0	0.00318427	0.0428236	61.2768	1	1		0.39154	0	0	0.477747	0.733597	0	0	1	0.18994	0	0.154591	0.282141	0	0
IFIT3_HUMAN	Interferon-induced protein with tetratricopeptide repeats 3 OS=Homo sapiens GN=IFIT3 PE=1 SV=1	686.94	12139.6	39	prot03321	0.51611	0.339175	0.328306	0.325728	0.711325	1	0.250356	0.380885	0.487573	0.340266	0.123607	0.13336	0	0	0	0	0.0562666	0	0.029543	0	0	0	0	0	1.02844e-05	0.000894315	57.5308	1	1		1	0.869699	0.882627	0.699193	0.731816	0.650455	0.572229	0.91252	0.106843	0.238912	0.0876188	0.169175	0	0
NSF1C_HUMAN	NSFL1 cofactor p47 OS=Homo sapiens GN=NSFL1C PE=1 SV=2	313.3	4157.85	37	prot04854	0.512628	0.603809	0.408862	1	0.726265	0	0.426032	0.260953	0.478785	0.589814	0	0	0	0	0.0938405	0	0	0	0	0	0	0	0	0	0.000156285	0.00553974	53.3581	1	1		0.157452	0.193172	0.192123	0.472301	0.481346	0	0.885113	0.444354	0.729984	1	0.545996	0.750593	0	0
ANFY1_HUMAN	Rabankyrin-5 OS=Homo sapiens GN=ANKFY1 PE=1 SV=2	222.6	3230.9	37	prot00371	0.226881	0.212749	0.191374	0.145612	0.987173	1	0.101235	0.640489	0.107507	0.099323	0	0.181046	0	0	0	0	0	0	0	0	0	0	0	0.073871	0.00461965	0.0547796	52.7053	1	0		0.231689	0.0544165	0.301472	0.413956	1	0.0781172	0.259391	0.634124	0.346883	0.114981	0.1185	0	0	0
YES_HUMAN	Tyrosine-protein kinase Yes OS=Homo sapiens GN=YES1 PE=1 SV=3	310.18	2926.36	29	prot08170	0	0.455734	1	0.522122	0.460082	0.470956	0.525202	0.285081	0.152786	0	0.0601116	0.516674	0	0	0	0	0	0	0.0893689	0	0	0	0	0	0.000259895	0.00828094	49.7796	1	1		0.409135	0	0.288512	0	0.17124	0.323629	0.518783	0.424803	0.439084	0.574264	0.572503	1	0	0
PLAK_HUMAN	Junction plakoglobin OS=Homo sapiens GN=JUP PE=1 SV=3	503.63	7845.07	37	prot05390	0.407139	0.18112	0.305933	0.256936	1	0.956743	0.478625	0.583499	0.203603	0.386369	0.118541	0.0531951	0	0	0	0	0	0	0	0	0.0994306	0	0	0	0.00015661	0.00553974	49.5995	1	1		0.757013	0.561823	0.474593	0.452958	0.646526	0.819694	0.701769	1	0.370873	0.312665	0.328599	0.0859762	0	0
RT27_HUMAN	28S ribosomal protein S27, mitochondrial OS=Homo sapiens GN=MRPS27 PE=1 SV=3	160.48	2119.63	24	prot06324	0.756112	1	0.109639	0.164782	0.273391	0.335447	0.0568899	0.0660154	0	0	0	0	0.0517333	0	0	0	0	0	0.00585523	0	0	0	0	0	0.0257538	0.160443	47.9657	1	0		0	1	0.285495	0.36908	0.60893	0.053456	0.207545	0.0327304	0	0	0	0	0.115892	0
NOS1_HUMAN		55.6937	406.948	13	prot04792	0.415484	0.192059	1	0.92317	0	0	0	0.342951	0	0	0	0	0	0	0	0.0610534	0	0	0	0	0	0	0	0	0.0383933	0.200067	47.0681	1	0		0	0.126641	1	0.742099	0	0	0	0	0	0	0	0	0	0
MMS19_HUMAN	MMS19 nucleotide excision repair protein homolog OS=Homo sapiens GN=MMS19 PE=1 SV=2	290.98	2272.71	25	prot04315	0.274985	0	0.158467	0.215098	1	0.490597	0.466905	0.759948	0	0	0	0	0.0238466	0	0	0	0	0	0.0480436	0	0	0	0	0	0.00973472	0.0851839	46.8215	1	0		0.718826	0.213801	0	0.165194	1	0.813046	0.78128	0.48697	0	0	0	0	0.0455005	0
SHC1_HUMAN	SHC-transforming protein 1 OS=Homo sapiens GN=SHC1 PE=1 SV=4	190.12	2875.99	30	prot06640	0.965259	0.280546	0.895866	0.438724	0.447904	1	0.135516	0.323539	0	0.715871	0.375336	0.306025	0	0	0.0655446	0.0686563	0	0	0	0	0	0	0	0	4.89754e-05	0.00237701	43.8491	1	1		0	0.920483	0.500215	1	0.490852	0	0	0.214744	0	0	0	0	0	0
TFG_HUMAN	Protein TFG OS=Homo sapiens GN=TFG PE=1 SV=2	603.61	8413.89	41	prot07362	0.311265	0.241805	0.184138	0.547551	0.995941	1	0.316849	0.198249	0.621585	0.747734	0.242893	0.186123	0	0.0175472	0.0456565	0.0568535	0	0	0.0100997	0	0	0	0	0	4.23593e-05	0.00218768	42.9799	1	1		0.744916	0.821477	0.624225	0.380313	0.518581	0.245966	0.471037	0.416863	0.663069	1	0.53679	0.645908	0	0.0194886
NMT2_HUMAN		120.47	1206.7	20	prot04759	0	0.913151	1	0.520339	0.42194	0.251241	0.150116	0.0194081	0	0	0	0	0	0.0671043	0	0	0.0114944	0	0	0	0	0	0	0	0.019584	0.135562	41.6825	1	0		0	1	0	0.195884	0	0.0124951	0	0	0	0	0	0	0	0.0667904
TRIP6_HUMAN	Thyroid receptor-interacting protein 6 OS=Homo sapiens GN=TRIP6 PE=1 SV=3	275.33	6256.75	43	prot07674	0.858335	0.634297	0.386152	0.504214	1	0.541207	0.600967	0.585865	0.968991	0.844436	0.296236	0.8447	0.0226646	0	0.101068	0.0736748	0	0	0	0	0	0	0	0	1.5918e-09	1.66104e-06	40.8566	1	1		0.334219	0.60809	0.447958	0.310279	0.325873	0.540051	0.319841	0.100772	0.47147	0.48914	1	0.264624	0.0187949	0
PLIN3_HUMAN	Perilipin-3 OS=Homo sapiens GN=PLIN3 PE=1 SV=3	600	10641.4	42	prot05415	0.726416	0.691605	0.671658	0.47165	0.502813	1	0.42241	0.304481	0.8278	0.790393	0.67667	0.472759	0	0	0.0959453	0	0.0956327	0	0	0	0	0	0	0	4.71672e-10	1.66104e-06	39.4547	1	1		0.815264	0.545533	0.510605	0.68767	0.418786	0.193997	0.211169	0.176698	0.204934	1	0.437123	0.51773	0	0
WDR61_HUMAN	WD repeat-containing protein 61 OS=Homo sapiens GN=WDR61 PE=1 SV=1	139.05	1932.64	23	prot08094	0.735102	0	0.280088	1	0	0.231275	0.295466	0.16144	0	0	0	0	0.0726513	0	0	0	0	0	0	0	0	0	0	0	0.0301887	0.173803	37.2103	1	0		1	0.846509	0.467708	0.710113	0	0	0.361295	0.160992	0	0.384867	0	0.376629	0.0672304	0
MRCKB_HUMAN	Serine/threonine-protein kinase MRCK beta OS=Homo sapiens GN=CDC42BPB PE=1 SV=2	291.46	5039.54	40	prot04371	0.333614	0.278359	0.132251	0.462441	0.50875	1	0.130927	0.246142	0.293563	0.519955	0	0.20942	0.0334708	0.0532867	0	0	0	0	0	0	0.0245858	0	0	0	0.000211548	0.00707918	36.9616	1	1		0.146421	0.161561	0.411478	0.590668	0.823552	0.190306	0.533138	0.0883808	0.134195	0.212688	1	0.451646	0.0396797	0.0631714
AP3B2_HUMAN		74.12	400.79	12	prot00442	0.613126	0	0.673441	0	0	0.695515	0.0477896	0	0	1	0	0	0	0	0	0	0	0	0.0840066	0	0	0	0	0	0.0340334	0.186018	36.0671	1	0		0	0	0	0	0	0	0	0.407387	0	1	0	0	0	0
XRN1_HUMAN	5'-3' exoribonuclease 1 OS=Homo sapiens GN=XRN1 PE=1 SV=1	247.94	2572.36	34	prot08157	0	0	0.105234	0.205405	0.963481	0.983716	1	0.352357	0.0778462	0.126245	0.176379	0.177068	0	0	0	0	0	0	0	0	0	0	0.115637	0	0.00730279	0.0722761	36.0416	1	0		0.205393	0.61684	0.191411	0	0.871158	0.574995	1	0.28893	0.997278	0.836255	0	0.466045	0	0
LMAN2_HUMAN	Vesicular integral-membrane protein VIP36 OS=Homo sapiens GN=LMAN2 PE=1 SV=1	359.61	4018.01	34	prot03895	0	0.532945	0.391273	0.386079	0.46687	0.160276	0.22935	0	0.575711	1	0	0.13073	0	0	0	0	0	0	0	0	0	0.112632	0	0	0.00153796	0.0266368	34.3884	1	1		0.994795	0.764504	0.548483	0.739994	0	0	0.442104	0	0	0.636503	0.886434	0.671503	0	0
ZNFX1_HUMAN	NFX1-type zinc finger-containing protein 1 OS=Homo sapiens GN=ZNFX1 PE=2 SV=2	141.35	2154.03	25	prot08384	0.200725	0.217048	0.615539	0.232004	1	0.889248	0.545203	0	0	0	0	0	0	0.108106	0	0	0	0	0	0	0	0	0	0	0.0097826	0.0854238	34.2235	1	0		0.203429	0.186736	0.266095	0.0723631	0.166764	0	0.384985	1	0	0	0	0	0	0.0355219
SIL1_HUMAN	Nucleotide exchange factor SIL1 OS=Homo sapiens GN=SIL1 PE=1 SV=1	150.63	695.42	12	prot06674	0.233854	1	0.521194	0	0	0.784438	0.611111	0	0	0	0	0	0.0941102	0	0	0	0	0	0	0	0	0	0	0	0.0257066	0.160443	33.4777	1	0		0	0.633025	0.123184	0.94257	0	0	1	0	0	0	0	0	0.118265	0
SAMD9_HUMAN	Sterile alpha motif domain-containing protein 9 OS=Homo sapiens GN=SAMD9 PE=1 SV=1	436.92	5583.87	33	prot06451	0.927001	0.748372	0.368747	0.630285	1	0.700767	0.717226	0.768081	0.856548	0.537619	0	0	0	0	0	0	0	0.21738	0	0	0	0	0	0	4.05071e-06	0.000456964	33.373	1	1		1	0.623775	0.286166	0.430782	0.445172	0.284221	0.597471	0.0466015	0	0	0	0	0	0
LTOR1_HUMAN	Ragulator complex protein LAMTOR1 OS=Homo sapiens GN=LAMTOR1 PE=1 SV=2	191.64	1682.08	26	prot04010	1	0.376014	0.800816	0	0.166686	0.381386	0.104596	0.111282	0.40888	0.415551	0.196039	0	0	0	0	0	0.0641552	0	0	0.0561282	0	0	0	0	0.00167555	0.027975	32.9326	1	1		0	0.915072	0	1	0.379379	0	0	0.374846	0	0	0	0	0	0
TENS1_HUMAN	Tensin-1 OS=Homo sapiens GN=TNS1 PE=1 SV=2	439.19	5451.78	41	prot07328	0.268764	0.0512056	0.024594	0.0870486	1	0.46981	0.151384	0.720221	0.0738772	0.981871	0.25909	0.334423	0	0	0	0	0.142538	0	0	0	0	0	0	0	0.00210055	0.032473	31.0254	1	1		0.137014	0.0604293	0.091335	0.166537	0.272842	0.0595045	0.200233	0.186826	0.268574	0.443146	0.311069	1	0	0
RRAS_HUMAN	Ras-related protein R-Ras OS=Homo sapiens GN=RRAS PE=1 SV=1	234.09	3762.53	34	prot06246	0.516465	0.0710195	0.185087	1	0.162436	0.215221	0.0950703	0.0736264	0.435301	0.442159	0.242462	0	0	0	0	0	0	0	0.111194	0	0	0	0	0	0.00239424	0.0354382	30.9266	1	1		0.403609	0.0342599	0.112705	1	0.346023	0	0.324099	0.128477	0.476377	0.531457	0	0	0	0
ASCC3_HUMAN	Activating signal cointegrator 1 complex subunit 3 OS=Homo sapiens GN=ASCC3 PE=1 SV=3	252.984	4086.1	37	prot00586	0.243502	0.842589	0.388279	0.156802	0.442024	0.704576	1	0.134863	0.536388	0.47533	0.163971	0.475328	0	0	0	0	0	0	0	0	0.180153	0	0	0	1.50387e-05	0.0010462	30.883	1	1		0.878981	0.545681	0.480899	0.888507	0.871638	0.747774	0.254567	0.127105	1	0.438246	0.730482	0.125266	0	0
DJC16_HUMAN	DnaJ homolog subfamily C member 16 OS=Homo sapiens GN=DNAJC16 PE=2 SV=3	74.09	644.474	14	prot01953	0.20562	0.164902	0.30877	0.235314	0	0.753045	0	1	0	0	0	0	0	0.0884759	0	0	0	0	0	0	0	0	0	0	0.0345727	0.186964	30.1511	1	0		0.448057	0.607995	0.656831	1	0	0	0	0	0	0	0	0	0	0.184651
SAMH1_HUMAN	Deoxynucleoside triphosphate triphosphohydrolase SAMHD1 OS=Homo sapiens GN=SAMHD1 PE=1 SV=2	152.08	2716.51	28	prot06452	0.0482102	0	0	0	0.0853749	1	0.116171	0.113317	0.165457	0.434111	0.215103	0.240483	0	0	0	0	0	0	0	0	0.0806519	0	0	0	0.0256664	0.160443	29.9835	1	0		0.0713192	0.46267	0	0	0.0664646	0	0.0846315	0	0.340551	0	0	1	0	0
FA65A_HUMAN	Protein FAM65A OS=Homo sapiens GN=FAM65A PE=1 SV=1	127.81	1471.14	20	prot02477	0	0	0	0	0.742519	0	0.450708	0.729703	0	0	0.408661	1	0	0	0	0	0	0	0.114512	0	0	0	0	0	0.0212186	0.140137	29.0938	1	0		0	0	0	0	0.637201	0	0.50031	0.596651	0	1	0	0	0	0
UBP47_HUMAN	Ubiquitin carboxyl-terminal hydrolase 47 OS=Homo sapiens GN=USP47 PE=1 SV=3	412.404	3835.92	31	prot07871	0.123236	0.185423	0.176111	0.348331	0.81206	1	0.269869	0.33324	0	0.771168	0	0	0	0.139412	0	0	0	0	0	0	0	0	0	0	0.00372545	0.0484425	28.8314	1	1		0.352527	0.327082	1	0.430346	0.341748	0	0.510967	0.206515	0	0.460992	0.438151	0.365379	0	0.170231
EMAL4_HUMAN	Echinoderm microtubule-associated protein-like 4 OS=Homo sapiens GN=EML4 PE=1 SV=3	206.424	2454.02	31	prot02255	0	0.0835202	0.0870644	0	0.829419	1	0.504381	0.193685	0.283526	0	0.127195	0	0	0	0.0584289	0	0.0324427	0	0.0232246	0	0	0	0	0	0.0192868	0.134172	27.2471	1	0		0.206785	0	0	0.232598	1	0	0.599718	0.444241	0.614758	0.627262	0.903251	0.426922	0	0
DHX37_HUMAN	Probable ATP-dependent RNA helicase DHX37 OS=Homo sapiens GN=DHX37 PE=1 SV=1	110.96	845.314	16	prot01927	0	0.12744	0	0.318231	0.488555	0.179535	0.20127	0	0	1	0	0	0	0	0	0.0867035	0	0	0	0	0	0	0	0	0.0432447	0.212364	26.7006	1	0		0	0.177214	0.52063	1	0.277374	0	0	0.100927	0	0.451924	0	0	0	0
RHG21_HUMAN	Rho GTPase-activating protein 21 OS=Homo sapiens GN=ARHGAP21 PE=1 SV=1	224.567	2531.67	33	prot05997	0.335666	0.215735	0	0	0.254131	0.296466	0.39613	0.0682593	0.134148	0.311815	0.16374	1	0	0	0	0.121143	0	0	0	0	0	0	0	0	0.00330357	0.0441744	26.2177	1	1		0.116463	0.166625	0.0885926	0	0.0179384	0.0195692	0.069381	0.0210309	0	0	0.0607389	1	0	0
DAPK3_HUMAN	Death-associated protein kinase 3 OS=Homo sapiens GN=DAPK3 PE=1 SV=1	108.55	1240.35	19	prot01782	0	0	0	0.382761	0	0.277009	0.204059	0.206235	0	0	0.893382	1	0	0	0	0	0	0	0.113094	0	0	0	0	0	0.0301043	0.173803	26.2035	1	0		0	0	0	0	0	0.180542	0.0703443	0.156452	0.530246	0.256363	1	0	0	0
RBMS2_HUMAN	RNA-binding motif, single-stranded-interacting protein 2 OS=Homo sapiens GN=RBMS2 PE=1 SV=1	109.74	900.57	17	prot05892	0	0	0	0.238667	0.535403	0.814707	0	0	0.590011	1	0	0	0	0	0.123069	0	0	0	0	0	0	0	0	0	0.0271327	0.163896	25.8294	1	0		0	0	0.349751	0	0	0	0.494547	0.906437	1	0	0	0	0	0
AFAD_HUMAN	Afadin OS=Homo sapiens GN=MLLT4 PE=1 SV=3	1117.96	12119.9	36	prot00235	0.174912	0.144639	0.115392	0.131908	1	0.895957	0.511534	0.392842	0.389838	0.390537	0.143753	0.333907	0.181743	0	0	0	0	0	0	0	0	0	0	0	0.00029989	0.00896217	25.4492	1	1		0.510565	0.314829	0.3644	0.489257	0.906474	0.293546	1	0.887842	0.54484	0.683922	0.985436	0.619549	0.334475	0
SYUA_HUMAN	Alpha-synuclein OS=Homo sapiens GN=SNCA PE=1 SV=1	316.784	4288.76	33	prot07146	0.175807	0.721696	0.514354	0.538719	0.410306	0	0.34204	0.162395	0.689508	1	0	0	0	0.122633	0	0	0	0.0584473	0	0	0	0	0	0	0.000860314	0.0183212	25.1536	1	1		1	0	0.552086	0.490889	0.486392	0	0.121237	0.15463	0.475551	0.48044	0	0.826529	0	0.230386
SRC_HUMAN	Proto-oncogene tyrosine-protein kinase Src OS=Homo sapiens GN=SRC PE=1 SV=3	144.78	1413.85	27	prot06917	0.576061	0.171213	0	0.132502	1	0.310925	0.572931	0.184376	0.167373	0	0	0	0	0	0	0	0	0	0.0914027	0	0	0.0357368	0	0	0.0111153	0.091496	24.5037	1	0		0	0.324081	0.638482	0.206507	0.347932	0.106134	0.444572	0.0994279	0.190314	0.248906	0.248142	1	0	0
CD032_HUMAN	Uncharacterized protein C4orf32 OS=Homo sapiens GN=C4orf32 PE=2 SV=2	94.77	911.44	21	prot01176	0	0	0	0	0.980059	1	0.787811	0.170372	0.476803	0	0	0	0	0	0	0	0	0	0.140185	0	0	0	0	0	0.0323484	0.181628	24.361	1	0		0	0	0	0.225232	1	0	0	0	0	0	0	0	0	0
STX4_HUMAN	Syntaxin-4 OS=Homo sapiens GN=STX4 PE=1 SV=2	169.83	2757.62	39	prot07053	0	0.366973	0.333526	0.332099	0.777592	0.637081	1	0.972275	0.185081	0.590622	0.583129	0	0.0222722	0	0	0	0	0	0	0	0	0.140195	0	0.0806283	0.000110673	0.0042773	23.77	1	1		0.198174	0.375959	0.394412	0.255866	1	0.464256	0.55576	0.494112	0.369997	0.187592	0.293264	0.316584	0.0227918	0
PARD3_HUMAN	Partitioning defective 3 homolog OS=Homo sapiens GN=PARD3 PE=1 SV=2	97.1	742.68	17	prot05098	0	0	0	0	0.297453	0	0.35005	0.30017	0.248722	0.791449	1	0	0	0	0	0.126122	0	0	0	0	0	0	0	0	0.0231611	0.149189	23.6902	1	0		0	0.277109	0	0.0655001	0.420657	0.132131	0.345839	0.148554	0.444599	0.317741	0	1	0	0
DHX30_HUMAN	Putative ATP-dependent RNA helicase DHX30 OS=Homo sapiens GN=DHX30 PE=1 SV=1	222.04	3290.27	37	prot01923	0	0	0.392232	0.945412	1	0.691214	0.353165	0.233721	0.672261	0.987821	0	0.762662	0	0	0	0	0.262136	0	0	0	0	0	0	0	0.000375317	0.0105139	23.0357	1	1		0	0.329333	0.759405	0.525914	0.256739	0.0862531	0.333712	0.0870954	0.205937	0.168339	0.769809	1	0	0
LAMB3_HUMAN	Laminin subunit beta-3 OS=Homo sapiens GN=LAMB3 PE=1 SV=1	196.12	2546.34	30	prot03810	0	0.330042	0.0659609	0.0413149	0.0360398	0	0.450282	0	0.566463	0.462747	0.469975	1	0.02441	0.0199939	0.0572405	0.0296466	0	0	0.0176874	0	0	0	0	0	0.00681874	0.0699533	22.9753	1	0		1	0	0.155651	0	0	0	0.034232	0.0632398	0	0	0	0	0.056796	0.0465208
DOCK7_HUMAN	Dedicator of cytokinesis protein 7 OS=Homo sapiens GN=DOCK7 PE=1 SV=4	227.47	3928.49	35	prot02015	0.364441	0.603102	0.281175	0.128723	1	0.917003	0.283384	0.352738	0.944447	0.922328	0.515784	0.122048	0	0	0	0	0.175152	0	0.109015	0	0	0	0	0	2.71227e-05	0.00157236	22.6457	1	1		0.626514	0.544278	0.11701	1	0.341734	0.20741	0.443289	0.631794	0.495979	0.899043	0.982778	0	0	0
COMD3_HUMAN	COMM domain-containing protein 3 OS=Homo sapiens GN=COMMD3 PE=1 SV=1	116.62	1126.39	21	prot01550	0	0	1	0.979002	0.358404	0	0.340837	0	0	0.315328	0	0	0	0	0	0	0.136395	0	0	0	0	0	0	0	0.0401339	0.205293	21.9479	1	0		0	0.344709	0	1	0.124867	0	0.183635	0.249282	0.169295	0.534439	0	0.156918	0	0
B3GLT_HUMAN	Beta-1,3-glucosyltransferase OS=Homo sapiens GN=B3GLCT PE=1 SV=2	75.09	652.17	16	prot00721	0.374627	0.929276	1	0.46443	0.26225	0	0	0	0.330308	0.235115	0	0	0	0	0	0	0	0	0	0	0	0	0.166191	0	0.0110479	0.091134	21.6377	1	0		0	1	0	0	0	0	0	0	0	0	0.233023	0	0	0
RTN3_HUMAN	Reticulon-3 OS=Homo sapiens GN=RTN3 PE=1 SV=2	68.7	524.98	16	prot06338	0	0	0.493965	0.596998	0.438751	0.512148	0.942074	1	0	0	0	0	0	0.192032	0	0	0	0	0	0	0	0	0	0	0.0099036	0.0855598	20.7462	1	0		0.653539	0	0.466966	0	0.885967	0.759489	0	0.1826	0	0	0	0	0	0.188287
SYCC_HUMAN	Cysteine--tRNA ligase, cytoplasmic OS=Homo sapiens GN=CARS PE=1 SV=3	515.574	4921.79	32	prot07088	0.290621	0.0743605	1	0.260384	0.237902	0.309697	0.298037	0	0.203471	0.155314	0	0	0	0.043843	0.0660469	0	0	0	0.0269186	0	0	0	0	0	0.00874207	0.0801965	20.6843	1	0		1	0.860211	0.445497	0.159934	0.389466	0	0.462281	0.143502	0.399099	0	0	0.829848	0	0.081742
AAPK1_HUMAN	5'-AMP-activated protein kinase catalytic subunit alpha-1 OS=Homo sapiens GN=PRKAA1 PE=1 SV=4	128.68	1463.09	29	prot00091	0.876668	0	0.950419	1	0.340145	0.334599	0.39249	0.250087	0	0.513365	0.212894	0.391392	0	0	0	0	0	0	0	0	0	0	0.259536	0	0.000419057	0.0112125	20.2749	1	1		0.666378	0.645845	0.32935	0.664002	0.226563	0	0.207477	0	0	0	0	0	0	0
ZO1_HUMAN	Tight junction protein ZO-1 OS=Homo sapiens GN=TJP1 PE=1 SV=3	1282.79	24442.5	53	prot08389	0.218882	0.494201	0.375585	0.35278	1	0.858881	0.660473	0.47481	0.967313	0.823596	0.875627	0.782569	0.028539	0.027879	0.0259076	0.0117944	0.0517109	0	0.0674991	0.00920956	0.0541999	0.0330789	0.0554292	0.029734	4.32919e-08	1.50584e-05	19.9622	1	1		0.378949	0.22983	0.404557	0.606889	0.719352	0.369259	0.739323	0.425465	0.513124	0.311697	0.361136	1	0.0239939	0.023439
GNL1_HUMAN	Guanine nucleotide-binding protein-like 1 OS=Homo sapiens GN=GNL1 PE=1 SV=2	240.41	3436.19	29	prot02880	0.282086	0.722627	0.271554	0.14346	1	0.612865	0.110596	0.29581	0	0.203423	0	0	0.0903156	0	0	0	0	0	0.0956209	0	0	0	0	0	0.00493091	0.0562339	19.5896	1	0		0.738786	0.667756	0.942607	0.686848	0.650921	0.434926	0.273364	0.486313	0.272551	0	0	1	0.0829387	0
CTNB1_HUMAN	Catenin beta-1 OS=Homo sapiens GN=CTNNB1 PE=1 SV=1	1217.51	20151.6	53	prot01709	0.21035	0.235463	0.227573	0.149421	0.915955	1	0.506027	0.405468	0.772963	0.703247	0.480259	0.368287	0.00831366	0.0132485	0.0178619	0.0102769	0.102921	0	0.00263832	0	0.066301	0.0358886	0.0348264	0.0136135	1.14326e-05	0.000902286	19.5332	1	1		0.444244	0.343895	0.249818	0.340126	0.812742	0.214093	0.409774	0.411032	0.389155	0.519339	1	0.918176	0.00702998	0.0112028
RAB6B_HUMAN	Ras-related protein Rab-6B OS=Homo sapiens GN=RAB6B PE=1 SV=1	84.7	1027.76	22	prot05788	0.52839	0.547368	0	0.612391	0.545573	1	0	0.301131	0	0	0	0	0	0	0	0	0	0	0	0.185151	0	0	0	0	0.0109575	0.0907469	19.0917	1	0		0	0.217806	0.126788	0.279592	0	0	0	0	1	0.440916	0.84507	0	0	0
ARHGF_HUMAN	Rho guanine nucleotide exchange factor 15 OS=Homo sapiens GN=ARHGEF15 PE=1 SV=4	261.97	3220.8	40	prot00519	0.148572	0.420729	0.426649	0.221022	0.565084	0.974065	0.288717	0.796819	1	0.297397	0.279235	0.834126	0	0	0	0.111496	0	0	0	0	0.224491	0	0	0	1.72092e-05	0.00114018	18.6091	1	1		0.382826	0.364826	0.399188	0.351585	0.619774	0.125321	0.60479	0.553879	0.734547	1	0.441921	0.877267	0	0
AT131_HUMAN	Manganese-transporting ATPase 13A1 OS=Homo sapiens GN=ATP13A1 PE=1 SV=2	202.42	2693.73	32	prot00620	0	0	0.74466	0.843615	1	0.493163	0.272113	0.121706	0.377798	0	0.384453	0	0	0	0.109143	0	0.0950054	0	0.0298418	0	0	0	0	0	0.00386462	0.0497183	18.1097	1	1		0.688947	0.546049	1	0	0.108468	0	0.0944134	0.22681	0.859549	0.753663	0	0.260096	0	0
BAX_HUMAN	Apoptosis regulator BAX OS=Homo sapiens GN=BAX PE=1 SV=1	126.624	1193.56	20	prot00752	0	0	0	0	0.494113	0.55832	0.631929	0	0.42082	0	1	0	0	0	0	0	0.101029	0	0.070903	0	0	0	0	0	0.023987	0.152858	18.0605	1	0		0	0	0	0	0.314581	0	0	0.481171	0.779257	0.422283	1	0.270715	0	0
FSIP2_HUMAN	Fibrous sheath-interacting protein 2 OS=Homo sapiens GN=FSIP2 PE=2 SV=4	95.75	1964.48	34	prot02668	0	1	0.0637496	0.0364268	0.082968	0	0.43977	0.0707831	0	0.504123	0.555361	0.343659	0.0949494	0	0.0190784	0	0.0160379	0	0.0414783	0	0	0	0	0	0.0140145	0.107333	18.0527	1	0		0.0571411	0	0.193134	0.718947	0.0692202	0	0	0	0	0	0	1	0.420445	0
RPGF2_HUMAN	Rap guanine nucleotide exchange factor 2 OS=Homo sapiens GN=RAPGEF2 PE=1 SV=1	88.18	847.523	19	prot06227	0	0.451095	0	0	0.163011	0	0.136888	0.104596	0.416709	0.709862	1	0.271402	0	0	0	0	0	0	0	0	0	0	0.18207	0	0.0121886	0.0970898	17.8698	1	0		0	0.854103	0	0	0	0	0	0.219215	0	0	0	0	0	0
BCR_HUMAN	Breakpoint cluster region protein OS=Homo sapiens GN=BCR PE=1 SV=2	304.38	4837.09	36	prot00776	0	0.383084	0	0	0.604318	0.487893	0.213572	0.496907	1	0.0535403	0	0	0	0.025391	0	0	0.0183673	0	0.0257848	0.03127	0.0825058	0	0	0	0.0131889	0.102515	17.6704	1	0		0.934329	0.669097	0.820217	1	0.256115	0.281903	0.578901	0.77041	0.523452	0.494989	0.356083	0.135581	0	0.0409843
CAPG_HUMAN		390.71	3223.33	26	prot00991	1	0	0.81763	0	0.466722	0	0.835464	0.461842	0.294101	0	0	0.509099	0	0	0	0	0.24825	0	0	0	0	0	0	0	0.00483178	0.0562339	17.663	1	0		1	0	0	0.514359	0.761504	0	0.194867	0	0	0	0	0	0	0
ERG_HUMAN	Transcriptional regulator ERG OS=Homo sapiens GN=ERG PE=1 SV=2	189.72	2224.45	30	prot02333	0.586787	0.163668	0	0	0.0791554	0.182029	0.0676703	0.124964	0.563876	1	0	0.0930255	0	0	0	0	0	0	0.0362556	0	0	0	0.12756	0	0.0215978	0.141522	17.4659	1	0		0	0.156454	0.652504	0	0.138701	0.173404	0.159865	1	0.181867	0.247314	0	0.36392	0	0
PTN12_HUMAN	Tyrosine-protein phosphatase non-receptor type 12 OS=Homo sapiens GN=PTPN12 PE=1 SV=3	457.28	6698.28	44	prot05671	0.0663153	0.108414	0.135913	0.210451	0.163641	1	0.0785621	0.0974447	0.245234	0.260286	0.12543	0.0665145	0	0	0	0.030557	0.0167256	0	0.0123158	0.00687416	0.0358472	0	0.0446285	0	0.0128538	0.100579	17.4089	1	0		0.227805	0.296328	0.215699	0.393738	0.148842	0.989635	0.422808	0.406355	0.500909	0.169909	0.475844	1	0	0
AFG32_HUMAN		61.56	785.834	25	prot00240	0	0.722352	0	0	1	0	0.337195	0.296605	0.335392	0.320116	0.19178	0.154725	0	0	0	0	0	0.198072	0	0	0	0	0	0	0.00848087	0.0790159	16.9542	1	0		0.78511	0.706683	0.778824	1	0.654409	0	0	0.324753	0	0	0	0	0	0
BPTF_HUMAN	Nucleosome-remodeling factor subunit BPTF OS=Homo sapiens GN=BPTF PE=1 SV=3	55.7737	384.081	11	prot00834	0	0.53857	0	0	0.406185	0	0.126927	0	1	0	0	0.726882	0	0	0	0	0.165517	0	0	0	0	0	0	0	0.0426099	0.210887	16.908	1	0		0	0.922699	0	0	0	0	0.616995	0.235315	1	0	0	0	0	0
ANX13_HUMAN	Annexin A13 OS=Homo sapiens GN=ANXA13 PE=1 SV=3	90.52	1186.66	28	prot00420	1	0.342838	0.426909	0	0.734808	0.638059	0.452092	0.497991	0.271375	0.364225	0	0	0.0771798	0	0.206748	0	0	0	0	0	0	0	0	0	0.000488889	0.0126747	16.6531	1	1		0.873085	0.904164	0.462432	1	0.326762	0.144137	0.328176	0.135823	0	0	0.60739	0	0.0513091	0
5NTD_HUMAN	5'-nucleotidase OS=Homo sapiens GN=NT5E PE=1 SV=1	256.76	2342.36	24	prot00066	0.209422	0.938037	1	0.526841	0	0	0	0	0.186664	0.629523	0	0	0	0	0	0	0	0	0	0	0.214282	0	0	0	0.0234519	0.150597	16.2892	1	0		0.953785	0.654294	1	0.573502	0.0837523	0	0.241149	0	0.203833	0	0	0	0	0
ZCCHV_HUMAN	Zinc finger CCCH-type antiviral protein 1 OS=Homo sapiens GN=ZC3HAV1 PE=1 SV=3	1120.06	27645.4	53	prot08236	0.386178	0.264865	0.400488	0.342836	0.928202	1	0.443881	0.444825	0.754176	0.781995	0.569116	0.40903	0.0105529	0.0261995	0.0262547	0.0343033	0.0128121	0	0.0122869	0.0365843	0.119906	0.0866723	0.0412193	0.0142704	2.1948e-07	5.72568e-05	15.9729	1	1		0.462984	0.306062	0.434679	0.638344	0.913038	0.301478	0.584139	0.655041	0.4316	0.907457	1	0.757921	0.0121981	0.0302838
MOT4_HUMAN	Monocarboxylate transporter 4 OS=Homo sapiens GN=SLC16A3 PE=1 SV=1	214.3	2088.35	29	prot04345	0.135973	0.30251	0.122648	0.122967	0.681645	1	0.660252	0.533006	0	0	0	0	0.0452412	0.0752839	0.0515695	0.053356	0	0	0	0	0	0	0	0	0.00990542	0.0855598	15.7862	1	0		0.55883	0.271513	0.176295	0.144828	0.849738	0.0228334	0.0973342	0.495445	0	0	0	0	0.0679239	0.113029
DDX58_HUMAN	Probable ATP-dependent RNA helicase DDX58 OS=Homo sapiens GN=DDX58 PE=1 SV=2	491.15	7618.19	40	prot01872	0.54795	1	0.485326	0.85643	0.669962	0.613811	0.355801	0.473341	0.167145	0.401474	0.110381	0.156891	0	0	0	0	0.169897	0.147432	0	0.0551627	0	0	0	0	1.24428e-05	0.000902286	15.6742	1	1		1	0.750517	0.739371	0.593266	0.311413	0.022358	0.908515	0.616306	0.0856325	0	0	0.135699	0	0
SNP23_HUMAN	Synaptosomal-associated protein 23 OS=Homo sapiens GN=SNAP23 PE=1 SV=1	428.42	7580.84	46	prot06775	0.0235433	0.305373	0.314287	0.189255	0.915361	1	0.282966	0.453562	0.0295347	0.162442	0	0.0167982	0.0124042	0.0156385	0	0.0136445	0.0262033	0.0382092	0.0483718	0.0684377	0	0	0.01374	0	0.00720117	0.0721906	15.6059	1	0		0.795423	1	0.725883	0.947568	0.792278	0.64935	0.889109	0.880244	0.221961	0.911843	0.1817	0.667398	0.0272071	0.0343011
PODXL_HUMAN	Podocalyxin OS=Homo sapiens GN=PODXL PE=1 SV=2	261.22	2042.99	23	prot05462	0.297673	0.66664	0.0947586	0.366356	1	0	0.725729	0.626442	0.355805	0	0	0	0	0	0.266969	0	0	0	0	0	0	0	0	0	0.00443214	0.0537971	15.4827	1	0		0.306219	0.0568976	0.114686	0	0.346688	0	0.26572	0	0.3745	1	0	0	0	0
COBL1_HUMAN	Cordon-bleu protein-like 1 OS=Homo sapiens GN=COBLL1 PE=1 SV=2	184.5	1745.79	22	prot01525	0	0	0	0	1	0.698313	0	0.120865	0.188855	0.633582	0	0.142249	0	0	0	0	0	0	0	0	0	0	0	0.179865	0.0427189	0.211016	15.4775	1	0		0.457488	0	0	0.157529	0.682895	0.273467	0.305837	0.451968	0.696434	0	1	0.391151	0	0
SURF4_HUMAN	Surfeit locus protein 4 OS=Homo sapiens GN=SURF4 PE=1 SV=3	208.58	1783.66	24	prot07076	1	0.150811	0.212183	0.210086	0.321272	0.0886991	0	0.125674	0	0	0.0853521	0	0.0444964	0	0	0	0	0	0	0	0.0988763	0	0	0	0.0452035	0.216391	15.3033	1	0		0.514691	1	0.348922	0.789104	0	0	0	0	0	0	0	0	0.140579	0
RAP1A_HUMAN	Ras-related protein Rap-1A OS=Homo sapiens GN=RAP1A PE=1 SV=1	177.88	1018.1	15	prot05824	0	0	0	0.261021	0.963518	1	0.92351	0.415414	0	0	0	0	0	0	0	0.189548	0.0473966	0	0	0	0	0	0	0	0.0345207	0.186964	15.0392	1	0		0	0	0.526698	0.624077	1	0	0.280817	0	0	0	0	0	0	0
SPG20_HUMAN	Spartin OS=Homo sapiens GN=SPG20 PE=1 SV=1	553.25	8500.1	43	prot06870	0.31166	0.342324	0.367109	0.596245	1	0.637506	0.577174	0.649742	0.356563	0.133489	0.0831584	0	0	0	0.106917	0	0	0	0.0261559	0	0	0.0956655	0.0591646	0.0523418	9.88873e-05	0.00389392	14.8568	1	1		0.654871	0.773928	0.72712	0.679842	0.894099	0.222549	1	0.264115	0.552517	0.868381	0.531488	0.568992	0	0
UB2L6_HUMAN	Ubiquitin/ISG15-conjugating enzyme E2 L6 OS=Homo sapiens GN=UBE2L6 PE=1 SV=4	58.32	701.09	16	prot07814	0.714334	0.622232	0	0	1	0.741627	0.633902	0.524251	0	0	0	0	0	0	0	0	0	0	0.285852	0	0	0	0	0	0.0083448	0.0781279	14.8201	1	0		0	0	0	0.70511	0	1	0.868594	0.833422	0	0	0	0	0	0
INF2_HUMAN		494.41	7747.07	37	prot03384	0.393821	0.176717	0.674273	0.228504	0.412782	1	0.679757	0	0.0321902	0.122006	0.0830668	0.211481	0	0	0.175137	0	0	0	0.0980989	0	0	0	0	0	0.00233578	0.0348198	14.6928	1	1		0.956688	1	0.840486	0.776038	0.250863	0	0.708471	0.287178	0.217442	0	0.407454	0.2161	0	0
SDF2_HUMAN	Stromal cell-derived factor 2 OS=Homo sapiens GN=SDF2 PE=1 SV=2	120.27	912.07	18	prot06528	0	0.829701	0	1	0.246793	0.90155	0.799359	0.449537	0	0	0	0.914493	0	0	0.352189	0	0	0	0	0	0	0	0	0	0.00490555	0.0562339	14.5985	1	0		0	0.21568	0	0.42259	0	0	0.241638	0	0	1	0	0.3564	0	0
MB12A_HUMAN	Multivesicular body subunit 12A OS=Homo sapiens GN=MVB12A PE=1 SV=1	213.71	1371.09	18	prot04130	0	0	0	0	0.445107	0.448339	0	0.396212	0	0	0.20505	1	0	0	0	0	0.172752	0	0	0	0	0	0	0	0.0461737	0.21926	14.441	1	0		0	0	0	0	0.0695301	0	0	0	0.0959831	1	0.129999	0.681754	0	0
LRRC1_HUMAN	Leucine-rich repeat-containing protein 1 OS=Homo sapiens GN=LRRC1 PE=1 SV=1	97	1307.79	23	prot03976	0.312785	0.298238	0.188639	0.460686	0	0.102446	0	1	0	0	0	0	0	0.0931705	0	0.071155	0	0	0	0	0	0	0	0	0.0460806	0.219067	14.3787	1	0		0.271441	0.442927	0.408859	0.466774	0.711885	0.129077	0.17448	1	0	0	0	0	0	0.107086
CD2AP_HUMAN	CD2-associated protein OS=Homo sapiens GN=CD2AP PE=1 SV=1	166.6	2312.22	35	prot01188	1	0	0.231808	0	0.7902	0.325579	0.744774	0.358773	0.495458	0	0.292123	0.286549	0.0829919	0	0	0	0	0	0	0	0	0.239589	0	0	0.00148509	0.0260453	14.0283	1	1		0.347633	0.798956	0.313831	0.339523	0.399145	0.200944	0.187378	0.346278	0.595082	1	0.318343	0.953872	0.110216	0
TF65_HUMAN	Transcription factor p65 OS=Homo sapiens GN=RELA PE=1 SV=2	190.34	2381.75	30	prot07355	0.406844	0.682056	0.830425	0.629423	1	0.231078	0	0	0.406736	0	0.765171	0.508867	0.171323	0	0	0.219238	0	0	0	0	0	0	0	0	0.000405204	0.0111013	13.9814	1	1		0.474208	0.656194	1	0.569897	0.593014	0	0.182302	0.266415	0	0	0	0	0.161092	0
NHSL1_HUMAN	NHS-like protein 1 OS=Homo sapiens GN=NHSL1 PE=1 SV=2	210.65	2342.94	27	prot04718	0	0	0.172718	0	0.633962	0.607232	0.0840082	0.196889	0.663879	1	0.147574	0.717852	0.303705	0	0	0	0	0	0	0	0	0	0	0	0.00467009	0.0552209	13.9086	1	0		0	0	0	0	0.239816	0	0.431502	0.445865	1	0.780594	0.994554	0.516834	0.393953	0
ZO2_HUMAN	Tight junction protein ZO-2 OS=Homo sapiens GN=TJP2 PE=1 SV=2	2090.64	46173	56	prot08390	0.295615	0.396068	0.31531	0.311826	0.773349	1	0.506258	0.568985	0.695925	0.597343	0.495299	0.580296	0.0181144	0.0400538	0.0258144	0.0172382	0.0589722	0.00964917	0.0311441	0.0223366	0.0504692	0.0444297	0.120324	0.0361807	3.32908e-08	1.50584e-05	13.7685	1	1		0.611682	0.407454	0.279889	0.513093	0.712461	0.429959	0.836025	0.625652	0.725163	0.75238	0.751982	1	0.0250774	0.0554503
PUR6_HUMAN	Multifunctional protein ADE2 OS=Homo sapiens GN=PAICS PE=1 SV=3	467.59	8608.71	47	prot05710	0.409668	0.389666	0.394972	0	0.566233	1	0.483244	0.319381	0.312308	0.369468	0.484571	0.484852	0	0	0	0.0453048	0.182858	0	0.106841	0.0439928	0	0	0	0	5.56729e-06	0.000595842	13.7583	1	1		0.287688	0.274903	0.328744	0.292127	0.576351	0.294001	0.475853	0.265905	0.55406	1	0.897916	0.445411	0	0
RCD1_HUMAN	Cell differentiation protein RCD1 homolog OS=Homo sapiens GN=RQCD1 PE=1 SV=1	67.45	748.72	23	prot05907	0	0	0	0.371342	0.935568	0.53233	0.553626	0.457963	0	0.497696	0.372452	1	0	0	0	0	0	0	0	0	0.343238	0	0	0	0.00211919	0.0326402	13.7542	1	1		0	0.380059	0	0	0	0	0.401153	0	1	0.460215	0.588085	0.65992	0	0
DNJC2_HUMAN	DnaJ homolog subfamily C member 2 OS=Homo sapiens GN=DNAJC2 PE=1 SV=4	95.71	1053.68	24	prot01991	0	0	0.229812	0	0.524196	0.338304	0.340847	0.106609	0	1	0	0	0.131032	0	0.0552561	0	0	0	0	0	0	0	0	0	0.0386364	0.200414	13.6336	1	0		0	0	0	1	0.345428	0.252005	0.415461	0	0	0	0	0	0.44383	0
VAS1_HUMAN	V-type proton ATPase subunit S1 OS=Homo sapiens GN=ATP6AP1 PE=1 SV=2	174.78	1440.81	23	prot07972	0.730532	0.392593	1	0	0.49497	0.478187	0	0	0	0	0	0	0	0	0.228775	0	0	0	0	0	0	0	0	0	0.0305471	0.174423	13.5342	1	0		0.858443	1	0.343614	0	0.534027	0.467462	0	0	0.357656	0.816385	0.972844	0	0	0
MINK1_HUMAN	Misshapen-like kinase 1 OS=Homo sapiens GN=MINK1 PE=1 SV=2	286.784	4095.24	41	prot04266	0.138265	0.165376	0.137195	0.260415	0.969406	0.783798	0.361286	0.383997	0.644886	0.0699477	1	0.18271	0	0	0	0	0	0	0.0693488	0	0.30939	0	0	0	0.000771859	0.0169565	13.4586	1	1		0.262118	0.226732	0	0.285064	0.27081	0.290818	0.0223326	0.194028	0.753094	0.143373	0.699713	1	0	0
AFAP1_HUMAN	Actin filament-associated protein 1 OS=Homo sapiens GN=AFAP1 PE=1 SV=2	256.217	3257.38	32	prot00236	0.159364	0	0	0	1	0.679304	0.636897	0.234028	0.231001	0.25608	0.372611	0.354907	0	0	0	0	0.173053	0	0.086776	0	0	0	0	0.036305	0.00294043	0.0414641	13.2514	1	1		0	0.53027	0	0	0.99235	0.246758	0.782964	0.449779	0.271398	0.641908	0.920414	1	0	0
NIBL1_HUMAN	Niban-like protein 1 OS=Homo sapiens GN=FAM129B PE=1 SV=3	310.93	4083.77	42	prot04721	0.12626	0.150486	0.360011	0.307751	1	0.645726	0.298347	0.430394	0.298765	0.26494	0.336251	0	0	0.0455701	0.0598377	0.0361154	0	0	0	0.0605171	0	0	0	0.118861	0.000302747	0.00896217	13.1471	1	1		0.270844	0.238927	0.316744	0.0606668	0.433238	0.0694717	0.427455	0.389509	0.625439	0.79269	1	0.978617	0	0.0485785
PCH2_HUMAN	Pachytene checkpoint protein 2 homolog OS=Homo sapiens GN=TRIP13 PE=1 SV=2	211.98	2283.07	23	prot05157	0.114011	0.3503	0.355375	0	1	0.695704	0.178219	0.226601	0	0	0	0.122562	0	0	0	0	0.234436	0	0	0	0	0	0	0	0.0187702	0.131015	12.9791	1	0		0.27742	0.266062	0.427486	0	0.647852	0	1	0	0	0	0	0	0	0
VINC_HUMAN	Vinculin OS=Homo sapiens GN=VCL PE=1 SV=4	1027.52	15590.7	53	prot08004	0.296859	0.136083	0.190119	0.332321	1	0.65819	0.222845	0.360703	0.162871	0.262513	0.128619	0.139708	0.0217102	0.0147078	0.0310258	0.0322672	0.0371634	0	0.0119194	0.0116479	0	0.0693534	0.0560736	0.0152381	0.000614668	0.0148302	12.9218	1	1		0.395936	0.350065	0.409127	0.520559	0.307713	0.240593	0.319325	0.491366	0.404372	0.512479	0.500145	1	0.0285435	0.0193372
GTPB1_HUMAN	GTP-binding protein 1 OS=Homo sapiens GN=GTPBP1 PE=1 SV=3	184.46	2634.64	32	prot03012	0.873286	1	0	0.434065	0.613523	0.455705	0.430067	0.241827	0.320039	0	0.290383	0	0	0	0	0.139861	0	0	0	0	0	0.223443	0	0	0.00115942	0.0227204	12.8237	1	1		0.338635	1	0.642771	0.753335	0.203597	0.399454	0	0.392193	0	0.231137	0	0	0	0
TNPO2_HUMAN	Transportin-2 OS=Homo sapiens GN=TNPO2 PE=1 SV=3	113.66	1520.06	29	prot07538	0.667759	0	0	0.779472	0.596011	0.762566	0.643693	1	0	0	0	0.964684	0	0	0	0	0.422574	0	0	0	0	0	0	0	0.00301667	0.0422537	12.8124	1	1		0.300296	0	0	0.446748	0.275692	0.403992	0.216905	0.202046	0	1	0.397242	0.603817	0	0
ANXA7_HUMAN	Annexin A7 OS=Homo sapiens GN=ANXA7 PE=1 SV=3	587.63	13213.8	51	prot00427	0.358873	0.539238	0.53717	0.522258	0.934891	0.7709	0.598403	0.440301	1	0.740916	0.555623	0.714999	0	0.0403054	0	0.0212888	0.0395764	0.11037	0.0426125	0.0180817	0.141488	0	0.199067	0	1.1129e-09	1.66104e-06	12.5876	1	1		0.685037	1	0.663535	0.460577	0.434413	0.394053	0.413959	0.82993	0.760492	0.670112	0.611175	0.662534	0	0.0425331
SRC8_HUMAN	Src substrate cortactin OS=Homo sapiens GN=CTTN PE=1 SV=2	1073.01	28895.8	54	prot06918	0.507457	0.474431	0.50438	0.300151	1	0.973904	0.463512	0.514095	0.688915	0.396193	0.252835	0.654743	0.0759362	0.0879594	0.0519444	0.0812689	0.0299811	0.0136374	0.00943283	0	0.109068	0	0.0388024	0.0446979	1.58083e-07	4.71314e-05	12.4014	1	1		0.434796	0.304025	0.402554	0.316998	0.903983	0.266575	0.439142	0.277056	0.674065	0.870195	0.547646	1	0.0586792	0.06797
SOGA1_HUMAN	Protein SOGA1 OS=Homo sapiens GN=SOGA1 PE=1 SV=2	156.804	1893.62	30	prot06811	0.103994	0.293531	0.0412749	0.344729	0.46107	0.308045	0.225533	0.187672	0	1	0	0	0.0851387	0	0	0.155641	0	0	0	0	0	0	0	0	0.0118717	0.095293	12.3177	1	0		0.119041	0.0341881	0.174888	0.133507	0.1117	0.139216	0.17329	0	0	0	0	0	0.0525355	0
ATX10_HUMAN	Ataxin-10 OS=Homo sapiens GN=ATXN10 PE=1 SV=1	226.23	2948.61	33	prot00700	0.0915489	0.0895116	0.0831097	0.104355	1	0.708238	0.0632234	0.0818107	0.161865	0.127328	0	0	0	0.0429497	0	0.0593592	0.0566155	0	0.0454823	0	0	0	0	0	0.0442101	0.215324	12.2843	1	0		0.676679	0.51543	0.719559	0.843064	0.680537	0.643645	0.708613	0.593047	0.773743	0.853196	0	0	0	0.3028
MYLK_HUMAN	Myosin light chain kinase, smooth muscle OS=Homo sapiens GN=MYLK PE=1 SV=4	63.6237	534.189	12	prot04497	0.573572	0.659572	0	0.424088	0.110749	1	0	0	0	0	0	0	0	0	0	0.227935	0	0	0	0	0	0	0	0	0.049253	0.228424	12.1437	1	0		0	0.980939	0	1	0	0	0	0	0	0	0	0	0	0
TX1B3_HUMAN	Tax1-binding protein 3 OS=Homo sapiens GN=TAX1BP3 PE=1 SV=2	144.06	3032.27	39	prot07768	0.435908	0	0.607265	0.651682	1	0.494493	0.0763535	0.0752423	0.142476	0.10822	0.036372	0.0482382	0	0	0	0	0	0.133	0	0.083198	0	0	0.0500593	0.0447049	0.00692655	0.0705156	11.8222	1	0		0.240087	0	0.393884	0.223851	0.125985	0.0618054	0.0310048	0.036147	0	1	0	0	0	0
LRP4_HUMAN	Low-density lipoprotein receptor-related protein 4 OS=Homo sapiens GN=LRP4 PE=1 SV=4	76.95	1224.04	34	prot03971	0.114164	0	0.0667359	0.0144886	0.0315858	0	0.0631136	0.103281	0.476462	1	0.589752	0.390465	0	0	0	0	0.102018	0.0725372	0.0495343	0.0172616	0	0	0	0	0.0261617	0.161061	11.8087	1	0		0.0962858	0	0	0	0.347418	0.275032	0.144499	0.347722	0	0.469837	1	0.210242	0	0
NCKP1_HUMAN	Nck-associated protein 1 OS=Homo sapiens GN=NCKAP1 PE=1 SV=1	842.03	11403.8	50	prot04597	0.42406	0.640186	0.282411	0.596932	1	0.69169	0.461774	0.354187	0.396584	0.228156	0.195721	0.182225	0.0425611	0.0539777	0.0619948	0.0589077	0.0545829	0	0.0229931	0	0.0528015	0	0.106839	0.0120994	6.26857e-06	0.000633939	11.6847	1	1		0.553562	0.622873	0.543218	0.531873	0.527243	0.200698	0.629315	0.375374	0.610078	0.668257	0.654549	1	0.054464	0.0690734
DAB2_HUMAN	Disabled homolog 2 OS=Homo sapiens GN=DAB2 PE=1 SV=3	267.7	2923.45	32	prot01775	0.952679	0.530192	0.954133	0.276205	0.828023	1	0	0	0.70436	0.591347	0	0	0	0.183596	0.171056	0.145919	0	0	0	0	0	0	0	0	0.00132253	0.0240011	11.6606	1	1		0.701653	0.625461	0.739792	0.46326	1	0	0.415868	0	0.32108	0.142709	0	0.64154	0	0.129202
FA49B_HUMAN	Protein FAM49B OS=Homo sapiens GN=FAM49B PE=1 SV=1	111.08	1254.81	25	prot02471	0.0854227	0.179215	1	0.114149	0.171211	0.118383	0.221905	0	0.229611	0.31421	0	0.326291	0	0.0569488	0	0	0	0	0	0	0.180277	0	0	0	0.013003	0.101447	11.6362	1	0		0	0.52197	0.439468	1	0	0	0	0	0.701564	0.78815	0	0.871461	0	0.166818
RBBP7_HUMAN	Histone-binding protein RBBP7 OS=Homo sapiens GN=RBBP7 PE=1 SV=1	197.48	1537.26	21	prot05859	0.741116	0.191756	0	1	0.22133	0.428464	0.25885	0	0	0	0	0	0	0	0	0	0.162387	0	0	0.0822948	0	0	0	0	0.0361228	0.192072	11.6131	1	0		1	0.805777	0.936229	0.171551	0.374379	0	0	0	0.180398	0.197013	0	0.146398	0	0
UCHL5_HUMAN	Ubiquitin carboxyl-terminal hydrolase isozyme L5 OS=Homo sapiens GN=UCHL5 PE=1 SV=3	85.79	838.16	16	prot07892	0.421607	0.582716	1	0	0.407653	0	0.380031	0	0	0	0	0	0	0	0	0.240985	0	0	0	0	0	0	0	0	0.0385365	0.200313	11.5858	1	0		0	0.46908	0.377256	0	0.464546	0	1	0	0	0	0	0	0	0
JAK1_HUMAN	Tyrosine-protein kinase JAK1 OS=Homo sapiens GN=JAK1 PE=1 SV=2	530.61	8375.09	51	prot03486	0.114807	0.0972426	0.124647	0.152579	0.63904	0.958503	0.348828	0.354269	1	0.49479	0.0681034	0.284067	0.00755074	0.0282512	0.0127375	0.0206568	0	0.0146715	0.132781	0.0164539	0.167927	0	0	0	0.00128356	0.023973	11.5624	1	1		0.189887	0.20165	0.221369	0.197416	0.354298	0.314839	0.473035	0.273527	0.136314	0.787233	1	0.40819	0.00568089	0.0212552
CUL2_HUMAN	Cullin-2 OS=Homo sapiens GN=CUL2 PE=1 SV=2	159.05	2735.21	37	prot01727	0.0752113	0.285725	0.339263	1	0.623898	0.463145	0.595178	0.153089	0.230751	0	0	0	0	0.11809	0.145109	0	0	0	0.0661209	0	0	0	0	0	0.00455475	0.0541638	11.4365	1	0		0.0927836	1	0	0.0801314	0.327475	0.157478	0.127112	0.150789	0.335423	0.330413	0.278193	0.515825	0	0.108085
KC1AL_HUMAN	Casein kinase I isoform alpha-like OS=Homo sapiens GN=CSNK1A1L PE=2 SV=2	84.02	912.27	25	prot03610	0.656349	0	0	0.933274	0	0	0.694476	0	0.778862	1	0.3753	0	0.393687	0	0	0	0	0	0	0	0	0	0	0	0.0126039	0.0995349	11.2736	1	0		0.465166	0	0	0	0	0.186747	0	0.614337	0	1	0.528878	0.678465	0.17095	0
TES_HUMAN	Testin OS=Homo sapiens GN=TES PE=1 SV=1	183.13	1912.14	30	prot07336	0	0	0	0	0.86784	1	0.350579	0.518282	0.588112	0.608933	0	0	0	0	0	0	0	0	0.0583135	0.292929	0	0	0	0	0.0139989	0.107333	11.1995	1	0		0	0	0.60015	0	0.138818	0	0.61763	0.775578	0.599469	0.441938	1	0.458688	0	0
DOCK4_HUMAN	Dedicator of cytokinesis protein 4 OS=Homo sapiens GN=DOCK4 PE=1 SV=3	519.5	9501.12	42	prot02012	0.176717	0.253608	0.178357	0.358198	0.759407	1	0.344163	0.226193	0.430807	0.701777	0.107674	0.183173	0.160704	0.0131457	0.18062	0.0533753	0	0	0	0.0137566	0	0	0	0	0.000289028	0.00893632	11.1956	1	1		0.330723	0.206154	0.286868	0.0409761	0.550535	0.100264	0.415989	0.192154	0.471162	1	0.364593	0.380887	0.121813	0.00996437
AASD1_HUMAN	Alanyl-tRNA editing protein Aarsd1 OS=Homo sapiens GN=AARSD1 PE=1 SV=2	189.68	2310.68	32	prot00094	0	0	0.614669	0.233353	0	0.615826	0.710186	0.207357	1	0	0	0.417716	0	0	0	0	0	0	0.14418	0	0.195967	0	0	0	0.0099953	0.0860214	11.169	1	0		0.104187	0.143764	0	0.120329	0.237379	0.196813	0.212023	0.32752	0	0.10248	1	0.437434	0	0
FYN_HUMAN	Tyrosine-protein kinase Fyn OS=Homo sapiens GN=FYN PE=1 SV=3	166.694	1201.43	19	prot02698	0	1	0	0	0.444388	0.924181	0.519628	0.382462	0	0	0	0.939481	0	0	0.124084	0	0	0	0.255622	0	0	0	0	0	0.0152392	0.113182	11.0879	1	0		0.244968	0.249513	0	0	0.30699	0.123155	0	0.0223682	0.674476	1	0.737024	0.852768	0	0
ANKH1_HUMAN	Ankyrin repeat and KH domain-containing protein 1 OS=Homo sapiens GN=ANKHD1 PE=1 SV=1	377.17	4209.71	33	prot00382	0.441935	0.780238	0.863495	1	0.934892	0	0	0.248032	0.0938121	0.113487	0.708305	0.263436	0	0	0.208467	0.286246	0	0	0	0	0	0	0	0	0.00149339	0.0260596	11.0117	1	1		0.621832	1	0.576426	0.97442	0	0	0.285696	0.657085	0	0	0	0	0	0
ZCCHL_HUMAN	Zinc finger CCCH-type antiviral protein 1-like OS=Homo sapiens GN=ZC3HAV1L PE=1 SV=2	141.84	976.71	20	prot08235	0.315619	0	0	0	1	0.115003	0.117594	0.14777	0.250763	0.686187	0	0.481142	0	0	0	0	0	0	0	0	0	0	0.287752	0	0.0208402	0.139336	10.8221	1	0		0	0	0	0	0	0	0	0	0.575306	0	1	0	0	0
2AAB_HUMAN		98.86	882.2	21	prot00048	0.448848	0	0	0	1	0	0.470072	0.473603	0	0.574968	0	0	0	0	0	0	0	0	0.275445	0	0	0	0	0	0.0348334	0.187606	10.7734	1	0		0	0	0	0	0.622635	0.486955	0.905273	0.647658	0	0	1	0	0	0
GLRX3_HUMAN	Glutaredoxin-3 OS=Homo sapiens GN=GLRX3 PE=1 SV=2	183.06	2372.29	32	prot02848	0	0.17645	0.290631	0.360553	0.867625	1	0.704563	0.617768	0	0	0.367048	0	0	0.240879	0	0	0	0	0.167252	0	0	0	0	0	0.00489053	0.0562339	10.7432	1	0		0.463523	0.609764	1	0.870591	0.460129	0.101439	0.295067	0.355871	0	0.442694	0.220722	0.29092	0	0.262309
SAC1_HUMAN	Phosphatidylinositide phosphatase SAC1 OS=Homo sapiens GN=SACM1L PE=1 SV=2	136.76	940.91	22	prot06437	0.970528	1	0	0	0.903372	0.775815	0.84436	0.874658	0	0	0	0	0	0	0	0	0	0	0.519428	0	0	0	0	0	0.00965088	0.0848161	10.3358	1	0		0	0.0322565	0	0	0.0366475	0	0.0324604	0	0.125296	1	0.22102	0	0	0
FND3B_HUMAN	Fibronectin type III domain-containing protein 3B OS=Homo sapiens GN=FNDC3B PE=1 SV=2	362.94	4337.51	36	prot02621	0.371666	0.672757	0.966907	0.268108	0	0.0655271	0.0950174	0.209597	0	1	0.34883	0	0	0	0	0	0	0.0353002	0	0	0.357179	0	0	0	0.0113229	0.0919489	10.1876	1	0		0.369369	0.942667	1	0.889892	0.367045	0	0.456137	0	0.256246	0	0.352921	0.299055	0	0
RAB34_HUMAN	Ras-related protein Rab-34 OS=Homo sapiens GN=RAB34 PE=1 SV=1	122.79	1574.42	24	prot05777	0.345271	0.444553	0.418633	0	0	0.273892	1	0.369612	0	0	0	0.123478	0	0	0	0	0	0	0	0	0.294299	0	0	0	0.0206993	0.138961	10.1103	1	0		0	0	0	0.730342	0	0	1	0.544685	0.615292	0.372997	0.52537	0	0	0
PSMD1_HUMAN	26S proteasome non-ATPase regulatory subunit 1 OS=Homo sapiens GN=PSMD1 PE=1 SV=2	248.384	4433.56	40	prot05641	0.0548667	0.16502	0.291644	0.365106	0.869106	0.670435	0.559637	0.737414	0.383186	1	0.0924358	0	0.118989	0.0394164	0.0865713	0	0.138937	0	0	0	0	0	0.142583	0	0.00064286	0.0153331	9.85543	1	1		0.476917	0.369938	0.314932	0.369693	0.634142	0.240978	0.676372	0.354556	0.242163	0	0.734944	0	0.121481	0.040242
ARHGC_HUMAN	Rho guanine nucleotide exchange factor 12 OS=Homo sapiens GN=ARHGEF12 PE=1 SV=1	139.97	2104.44	33	prot00518	0	0.107281	0	0.142064	1	0.070205	0.325825	0.526125	0.176557	0.352073	0.0512221	0	0	0	0	0	0	0	0.199466	0.0805998	0	0	0	0	0.0262646	0.161456	9.82395	1	0		0.297575	0.536484	0.0729567	0.0692811	0.210659	0.70826	1	0.213695	0	0.436135	0.21127	0	0	0
PLAP_HUMAN	Phospholipase A-2-activating protein OS=Homo sapiens GN=PLAA PE=1 SV=2	257.99	4225.67	40	prot05391	0.589459	0.723046	0.595169	0.557819	0	0.377659	0.301549	1	0.786691	0.832109	0	0	0.168618	0.175941	0.141119	0.105445	0	0	0	0	0	0	0	0	0.000347983	0.0100171	9.7501	1	1		0.167728	0.0558782	0.189146	0.0785637	0.0447558	0.0198853	0.0609762	0.0860962	0	1	0.103606	0.10171	0.0207615	0.0216632
RHG31_HUMAN	Rho GTPase-activating protein 31 OS=Homo sapiens GN=ARHGAP31 PE=1 SV=2	271.55	3455.9	30	prot06006	0	0	0.38529	0	0.736543	0.209729	0.444159	0.638901	0	0.762792	0	1	0.048755	0	0	0	0	0	0	0	0	0.382603	0	0	0.00965206	0.0848161	9.68434	1	0		0.236892	0.295001	0	1	0.181541	0.267372	0.577472	0.109806	0.558602	0.3885	0	0	0.0478838	0
SVIL_HUMAN	Supervillin OS=Homo sapiens GN=SVIL PE=1 SV=2	936.164	17458.6	47	prot07080	0.239626	0.129245	0.280369	0.365927	0.572867	1	0.630327	0.541106	0.713704	0.483733	0.339184	0.224992	0.0800183	0.0347181	0	0.062907	0.119419	0	0.134325	0.0680486	0	0	0.0468613	0.0259072	1.05317e-05	0.000897132	9.6488	1	1		0.609938	0.648908	0.600476	0.501845	0.895991	0.300394	1	0.537515	0.448995	0.398784	0.531896	0.781629	0.0988994	0.0429103
RM16_HUMAN	39S ribosomal protein L16, mitochondrial OS=Homo sapiens GN=MRPL16 PE=1 SV=1	80.51	1261.21	24	prot06115	0.314079	0.372934	0.325325	0.312079	0.167402	0	0	0	1	0.654921	0	0.428482	0	0.264216	0	0	0	0	0.107768	0	0	0	0	0	0.00752929	0.0735713	9.61122	1	0		0.398765	0.384696	0.335518	0.475626	1	0.208418	0.226346	0	0	0	0	0	0	0.273464
TAXB1_HUMAN		50.75	531.56	18	prot07216	0	0	0	0	0.601816	1	0.606799	0.270412	0	0	0.267246	0	0	0.101885	0	0.184983	0	0	0	0	0	0	0	0	0.0495942	0.229752	9.57328	1	0		1	0	0.508402	0.1984	0	0	0	0	0	0	0	0	0	0.136936
MAGD2_HUMAN	Melanoma-associated antigen D2 OS=Homo sapiens GN=MAGED2 PE=1 SV=2	401.69	6919.66	51	prot04080	0.178792	0.0894123	0.110947	0.170224	1	0.0165961	0.702654	0.189548	0.124166	0.191375	0.016218	0.0930437	0.0319837	0.0441268	0.00953477	0.0197108	0	0	0	0	0.0694553	0.0248385	0.0535738	0.0486407	0.0208774	0.139336	9.55057	1	0		0.330467	0.469863	0.201194	0.1619	0.0538152	0	0.841317	0.392862	0.299061	0.390748	0.633608	1	0.0901458	0.124371
ZYX_HUMAN	Zyxin OS=Homo sapiens GN=ZYX PE=1 SV=1	411.28	12461.5	55	prot08411	0.462711	0.419029	0.430546	0.223536	1	0.697044	0.574812	0.471029	0.622775	0.881777	0.611342	0.777994	0.028867	0.0206565	0.0334384	0.0637231	0.021298	0.0661212	0.0243183	0	0.104896	0.143165	0.160801	0.0879039	3.27662e-08	1.50584e-05	9.49775	1	1		0.2444	0.396542	0.243974	0.101658	0.326647	0.219306	0.518435	0.169265	1	0.986013	0.864844	0.815399	0.0174426	0.0124815
ECM29_HUMAN	Proteasome-associated protein ECM29 homolog OS=Homo sapiens GN=ECM29 PE=1 SV=2	358.3	4890.88	38	prot02155	0.116484	0.178237	0.320302	0.224024	1	0.639781	0.117873	0.227757	0.261378	0.125215	0	0.11936	0	0.0435334	0	0	0.308382	0	0	0	0	0	0	0	0.00738552	0.0727056	9.46368	1	0		0.120416	0.195874	0.138767	0.224509	0.711084	0.180598	0.189042	0.248785	0.433008	0	1	0.0563022	0	0.0360317
NSF_HUMAN	Vesicle-fusing ATPase OS=Homo sapiens GN=NSF PE=1 SV=3	154.02	3083.79	39	prot04853	1	0.796889	0.709461	0.161606	0	0	0.123076	0.0964818	0.279743	0.276242	0.242125	0.157332	0	0	0	0	0	0	0	0	0.147394	0	0	0.258815	0.00796042	0.0756875	9.46055	1	0		0.375546	0.45182	0.26034	0.428717	0	0	0.115904	0.149398	0.9886	1	0.919926	0.662178	0	0
IQGA2_HUMAN	Ras GTPase-activating-like protein IQGAP2 OS=Homo sapiens GN=IQGAP2 PE=1 SV=4	75.36	945.067	25	prot03434	0.143032	0.168771	0	0.0962247	0.47602	1	0.516553	0.0269567	0.131658	0.602316	0	0	0	0	0.0522952	0	0	0	0.283288	0	0	0	0	0	0.0204552	0.138155	9.42099	1	0		0	0.123578	0.154106	0.170223	0.347953	0.259426	0.588753	0.403818	0.773743	1	0	0.144046	0	0
SMRC2_HUMAN	SWI/SNF complex subunit SMARCC2 OS=Homo sapiens GN=SMARCC2 PE=1 SV=1	118.6	1331.13	29	prot06755	0.0233349	0	0	0.0362791	0.439684	0	1	0.604058	0.091055	0.491498	0.132688	0.161771	0	0	0	0	0	0	0.117416	0	0	0	0.20067	0	0.0271199	0.163896	9.36971	1	0		0.0744956	0	0	0.012925	0	0.150674	0.0929803	0.0788272	0.411914	1	0.240821	0.903517	0	0
CTND1_HUMAN	Catenin delta-1 OS=Homo sapiens GN=CTNND1 PE=1 SV=1	1099.93	20906.5	55	prot01710	0.153385	0.249766	0.232629	0.171793	1	0.915303	0.714555	0.525086	0.671108	0.59663	0.201984	0.77619	0.0105716	0.00995923	0.026504	0.0239477	0.0105342	0.0311929	0.00203134	0	0.0525671	0.0605452	0.365927	0.0700486	5.70774e-05	0.00258958	9.35245	1	1		0.304997	0.227966	0.26639	0.20993	0.739683	0.32312	0.662497	0.372836	0.669088	0.819527	1	0.703538	0.00820259	0.00772745
BCAR1_HUMAN	Breast cancer anti-estrogen resistance protein 1 OS=Homo sapiens GN=BCAR1 PE=1 SV=2	371.38	3477.46	29	prot00763	0	0	0	0	1	0.257228	0.353531	0.0938148	0.493772	0	0.230686	0.126291	0	0	0	0	0	0	0	0.273775	0	0	0	0	0.0432871	0.212364	9.33367	1	0		0.0953293	0	0	0.116828	0.328725	0	0.588427	0.351559	0.04108	0.364544	0.651162	1	0	0
MYPT1_HUMAN	Protein phosphatase 1 regulatory subunit 12A OS=Homo sapiens GN=PPP1R12A PE=1 SV=1	604.237	14965.3	49	prot04530	0.285666	0.382621	0.320945	0.483904	0.583079	1	0.454056	0.724638	0.414091	0.271872	0.226845	0.605159	0.087601	0.048751	0.205465	0.0821064	0.0351485	0.0187129	0.022716	0.103008	0	0	0	0.0139031	1.73929e-06	0.000234187	9.31772	1	1		0.456633	0.714714	1	0.738066	0.373797	0.282913	0.463603	0.53738	0.195158	0.285521	0.845316	0.628608	0.0802432	0.0446563
CIP4_HUMAN	Cdc42-interacting protein 4 OS=Homo sapiens GN=TRIP10 PE=1 SV=3	58.32	753.14	21	prot01387	0.898599	1	0.617242	0	0.0370839	0	0.0451663	0.04068	0.219301	0.328855	0	0	0	0	0.343521	0	0	0	0	0	0	0	0	0	0.0432971	0.212364	9.27724	1	0		0	0.266655	1	0.526354	0	0.119854	0.0932644	0	0	0.0663184	0	0.132302	0	0
ITB4_HUMAN	Integrin beta-4 OS=Homo sapiens GN=ITGB4 PE=1 SV=5	1241.46	12426.9	43	prot03464	0	0.528999	0.440536	0.286031	1	0.754293	0.416643	0.284126	0.383355	0.396909	0.131482	0.430408	0	0	0	0	0.0386025	0	0.171306	0	0.14199	0.109231	0	0.0864261	8.33758e-05	0.00351526	9.22789	1	1		0.420197	0.60247	0.504187	1	0.692675	0.104885	0.456645	0.274148	0.121669	0.238559	0	0.192005	0	0
TS101_HUMAN	Tumor susceptibility gene 101 protein OS=Homo sapiens GN=TSG101 PE=1 SV=2	399.45	6274.15	38	prot07704	0.602087	1	0.585284	0.904518	0.300338	0.460754	0.289117	0.169978	0.420876	0.0872577	0	0	0	0.0445546	0.0534461	0	0.216001	0	0.105256	0.055089	0.0548261	0	0	0	0.00124607	0.0236413	9.10894	1	1		0.300598	0.810338	0.641908	1	0.16192	0.0962358	0.375436	0.308122	0.421141	0.223914	0.218911	0	0	0.0271601
SYNPO_HUMAN	Synaptopodin OS=Homo sapiens GN=SYNPO PE=1 SV=2	375.53	6772.66	45	prot07127	0.25315	0.408823	0.140948	0.577074	0.597551	1	0.803689	0.698811	0.400691	0.68146	0.294821	0	0	0.0563197	0.0595263	0	0.135678	0	0.0874037	0	0	0.129629	0.120078	0.0573368	4.24538e-05	0.00218768	9.06699	1	1		1	0.689812	0.501284	0.160429	0.495076	0.275454	0.894983	0.406743	0.136252	0	0.237113	0.569046	0	0.065648
TUT7_HUMAN	Terminal uridylyltransferase 7 OS=Homo sapiens GN=ZCCHC6 PE=1 SV=1	86.47	982.234	25	prot07764	0	0	0	0	1	0.760751	0.512476	0.540911	0	0.464774	0.603081	0.642104	0	0	0	0	0	0	0	0	0	0.500524	0	0	0.00661005	0.0686328	9.03873	1	0		0	0	0	0	0.77198	0.760054	0.681973	0.43471	1	0	0	0	0	0
BIRC6_HUMAN	Baculoviral IAP repeat-containing protein 6 OS=Homo sapiens GN=BIRC6 PE=1 SV=2	398.29	5690.65	39	prot00806	0.557852	0.682272	0.124404	0.149441	0.877963	1	0.26563	0.214934	0.102755	0.256586	0.240847	0.164621	0	0	0	0.198782	0.105451	0	0	0	0	0.212852	0	0	0.00129228	0.023973	8.96817	1	1		0.0924763	0.0596968	0.567655	0.625604	0.316887	0.125625	0.281584	0.505364	0.159672	0.4289	1	0.546591	0	0
CDN1A_HUMAN	Cyclin-dependent kinase inhibitor 1 OS=Homo sapiens GN=CDKN1A PE=1 SV=3	76.34	1382.57	26	prot01226	0.312739	0.509265	0.331261	0.263356	0	0.29393	0.175075	0.229254	0.998994	1	0	0.876553	0.253744	0	0	0.304695	0	0	0	0	0	0	0	0	0.00237819	0.0353258	8.93638	1	1		0.0772533	0.0917902	0	1	0.0696905	0	0	0	0	0	0	0	0.0786001	0
DDX60_HUMAN	Probable ATP-dependent RNA helicase DDX60 OS=Homo sapiens GN=DDX60 PE=1 SV=3	266.69	3691.89	39	prot01875	0.110868	0.223547	0.0844702	0.262489	0.23351	0.59848	1	0.54905	0.164012	0.186334	0.0441246	0.394974	0	0	0	0	0	0	0	0	0.0783343	0.256041	0.098866	0	0.00229632	0.0343542	8.8908	1	1		1	0.76566	0.251195	0	0.517652	0.256464	0.0822356	0.299923	0.242683	0.249632	0.295967	0	0	0
GIT1_HUMAN	ARF GTPase-activating protein GIT1 OS=Homo sapiens GN=GIT1 PE=1 SV=2	157.08	2513.2	30	prot02830	0.325908	0.342741	0	0.469744	0.701252	0.258265	0.487899	0	1	0	0	0	0.349051	0	0	0.0572005	0	0	0	0	0	0	0	0	0.0133759	0.103391	8.82658	1	0		0.269495	0.240023	0.490449	0.166802	0.271843	0.244365	0.148524	0	0.15572	0.937156	1	0.684231	0.254925	0
E41L3_HUMAN	Band 4.1-like protein 3 OS=Homo sapiens GN=EPB41L3 PE=1 SV=2	625.89	12369.1	50	prot02134	0.376537	0.393264	0.248934	0.622321	1	0.539396	0.418085	0.42105	0.453174	0.247657	0.374431	0.152179	0	0	0.068143	0.0113573	0.196243	0.0471564	0.0328967	0	0.131173	0	0.114456	0	6.37888e-06	0.000633939	8.72433	1	1		1	0.740214	0.75613	0.776291	0.595185	0.486301	0.740214	0.417723	0.863011	0.278136	0.59562	0.919839	0	0
MIP18_HUMAN	Mitotic spindle-associated MMXD complex subunit MIP18 OS=Homo sapiens GN=FAM96B PE=1 SV=1	170.4	2864.44	35	prot04269	0.291761	0.261798	0.204642	0.268542	1	0.400303	0	0	0.73129	0.67042	0	0	0.0587944	0.0943007	0	0.0768406	0	0	0	0	0.214889	0	0	0	0.00809303	0.0765169	8.60734	1	0		0.735548	0.244512	0.313697	0.636399	0.498723	0	0	0	0	0.822324	1	0.779656	0.0665683	0.106769
DLGP5_HUMAN	Disks large-associated protein 5 OS=Homo sapiens GN=DLGAP5 PE=1 SV=2	531.67	6245.93	46	prot01966	0.157881	0.133977	0.0521845	0.0317185	0.937149	0.574916	1	0.160537	0.196007	0.172637	0.17899	0.388366	0.0159492	0.024995	0.0290755	0	0.0763697	0	0.0964463	0.0626492	0.110406	0	0	0.0501627	0.00599058	0.0642794	8.54915	1	0		0.0876708	0.133679	0.122467	0.218474	0.863321	0.137405	1	0.36226	0.233964	0.206164	0.158705	0.23927	0.0252643	0.0395932
DPYL3_HUMAN	Dihydropyrimidinase-related protein 3 OS=Homo sapiens GN=DPYSL3 PE=1 SV=1	997.417	20905.8	55	prot02040	0.138289	0.193903	0.181938	0.311334	0.794969	1	0.695741	0.414278	0.866311	0.89234	0.229795	0.611706	0.0137736	0.0238035	0.0236034	0.0647584	0.0510975	0	0.0548986	0.0208829	0.0911826	0.143651	0.176405	0.0771187	5.12323e-05	0.00238568	8.5413	1	1		0.601693	0.805849	0.650334	0.592084	0.610389	0.17329	0.488223	0.550713	0.472109	0.529054	1	0.814832	0.0189841	0.0328084
WDFY3_HUMAN		88.0537	1464.18	30	prot08070	0.406765	0.836745	0.65691	0.67576	0.71311	1	0.500597	0.411319	0	0.936275	0	0	0.265138	0.166409	0	0.201483	0	0.0945234	0	0	0	0	0	0	0.000372916	0.0105139	8.43578	1	1		0.51374	0.379309	0.426428	0.589796	0	0.167025	0	0	0	0	0	0	0.209523	0.131503
PRP4_HUMAN	U4/U6 small nuclear ribonucleoprotein Prp4 OS=Homo sapiens GN=PRPF4 PE=1 SV=2	62.29	686.98	18	prot05589	0.328433	0	1	0	0.749552	0.591398	0.542591	0.445424	0	0	0	0	0	0	0	0	0	0	0.434773	0	0	0	0	0	0.0221339	0.143905	8.41219	1	0		0	1	0.118442	0	0.522756	0	0.289536	0.307652	0	0	0	0	0	0
CTNA2_HUMAN	Catenin alpha-2 OS=Homo sapiens GN=CTNNA2 PE=1 SV=5	315.5	7551.4	49	prot01707	0.693646	0.743657	1	0.783356	0.102519	0.502991	0.133362	0.0391451	0.845056	0.66162	0.457849	0.383366	0.0832761	0.116266	0.0701649	0.221676	0.0298133	0	0.0746719	0.0245291	0.142917	0	0	0	5.07528e-05	0.00238568	8.31448	1	1		0.613261	0.139286	0.620134	0.486284	0.431389	0.315246	0.046565	0.247445	0.380118	0.955976	1	0.689141	0.0637697	0.0890321
ABCD3_HUMAN	ATP-binding cassette sub-family D member 3 OS=Homo sapiens GN=ABCD3 PE=1 SV=1	119.1	1088.33	23	prot00115	0	0.168042	0.233653	0.209053	1	0.449971	0.328781	0.338812	0	0	0	0	0	0.167131	0	0	0.167084	0	0	0	0	0	0	0	0.03016	0.173803	8.16332	1	0		0	0.535528	1	0	0	0	0.890601	0.269913	0	0	0	0	0	0.574942
BICD2_HUMAN	Protein bicaudal D homolog 2 OS=Homo sapiens GN=BICD2 PE=1 SV=1	172.9	1484.69	28	prot00794	0	0.922944	0	0.117761	1	0	0	0.245694	0.413988	0.31651	0.676597	0	0.452785	0	0	0	0	0	0	0	0	0	0	0	0.0266816	0.163059	8.15728	1	0		0.383785	0.284637	0.386326	0.463368	0.75875	0	0	1	0.216626	0	0.290477	0	0.295606	0
DNMBP_HUMAN	Dynamin-binding protein OS=Homo sapiens GN=DNMBP PE=1 SV=1	624.19	11214	44	prot02001	0.102217	0.129516	0.223	0.234499	0.615113	0.542653	0.436682	0.483873	1	0.50709	0.421595	0.252559	0	0	0	0	0.0256365	0	0	0	0.267092	0.111131	0.103442	0.0995399	9.35872e-05	0.00379255	8.15501	1	1		1	0.427468	0.795014	0.511383	0.811812	0.163304	0.569748	0.452526	0.627647	0.195668	0.445863	0.639229	0	0
PP12C_HUMAN		282.31	2624.01	33	prot05482	0.511509	0	0.61165	0.250404	1	0.52899	0	0.549599	0.510274	0	0	0	0.12856	0	0.0798905	0.144725	0.134057	0	0	0	0	0	0	0	0.00744761	0.0731443	8.1325	1	0		1	0.0816938	0.0252447	0.151492	0.0194005	0.0288745	0.0466937	0.0111214	0.04983	0.0710893	0.0656364	0.17374	0.0149338	0
CNOT2_HUMAN	CCR4-NOT transcription complex subunit 2 OS=Homo sapiens GN=CNOT2 PE=1 SV=1	131.38	2417.07	31	prot01484	0.413713	0.33829	0	0	0.441054	0.0658398	0.4855	0.0472205	1	0	0	0.715811	0	0	0	0	0.431395	0	0	0	0	0	0	0	0.0200656	0.137301	8.13044	1	0		0.85816	0.502685	0.0914669	0.0624892	0.575129	0	0.0796267	0.656002	1	0.616505	0.761409	0	0	0
CAB45_HUMAN	45 kDa calcium-binding protein OS=Homo sapiens GN=SDF4 PE=1 SV=1	210.01	2636.16	31	prot00931	0.714124	1	0.651417	0.780786	0.525582	0.240893	0.130939	0.262628	0	0.163765	0	0	0.149309	0	0.188275	0	0	0	0.216864	0	0	0	0	0	0.00451123	0.0539789	8.06231	1	0		0.748731	0.513451	0.855911	0	0.463436	0	0.374195	0.1703	0.155178	0	0	0.239778	0.383146	0
FBLI1_HUMAN	Filamin-binding LIM protein 1 OS=Homo sapiens GN=FBLIM1 PE=1 SV=2	87.77	1749.15	36	prot02526	0.248853	0	0.255898	0.206853	0.659998	0.433503	0.638215	0.611699	0.497229	1	0	0	0	0	0.0820648	0.087971	0.219696	0.17526	0	0	0	0	0	0	0.00183512	0.0299999	8.05719	1	1		0.461207	0.212417	0.212729	0.34862	1	0.254378	0.694466	0.776431	0	0.314031	0.113165	0.511803	0	0
NU160_HUMAN	Nuclear pore complex protein Nup160 OS=Homo sapiens GN=NUP160 PE=1 SV=3	128.29	1971.74	27	prot04868	1	0.358349	0.097024	0.859117	0.457327	0.155819	0.279485	0.199159	0.257159	0	0.379104	0	0	0.132194	0	0	0	0	0	0	0.373574	0	0	0	0.00550951	0.0606088	7.99288	1	0		0	1	0.384585	0.4714	0.488952	0.129824	0.404361	0.171445	0	0	0	0	0	0.179313
DNM1L_HUMAN	Dynamin-1-like protein OS=Homo sapiens GN=DNM1L PE=1 SV=2	306.264	4083.69	36	prot02000	0.199226	0.0427724	0.179425	0.21547	0.27941	0.606498	0.446335	0.0517956	0	0.834151	1	0	0.181707	0	0.136187	0.165944	0	0	0	0	0	0	0	0	0.0093657	0.0833527	7.96773	1	0		0.399999	0.858572	0.112411	1	0.201588	0.0747647	0.224041	0.187743	0.0363925	0	0	0	0.0951834	0
SYNJ2_HUMAN	Synaptojanin-2 OS=Homo sapiens GN=SYNJ2 PE=1 SV=3	242.26	4192.15	43	prot07124	0.438097	0	0.069968	0.385989	1	0.871931	0.0741582	0.289979	0.651686	0	0.321639	0.520236	0	0	0	0.0934058	0	0	0.144506	0	0.0904608	0.121187	0.0752484	0.0642208	0.00222646	0.0337935	7.84967	1	1		0.086025	0.0868948	0.542374	0.304137	1	0	0.0893688	0.57861	0.598964	0.401938	0.794941	0.823497	0	0
RPP30_HUMAN	Ribonuclease P protein subunit p30 OS=Homo sapiens GN=RPP30 PE=1 SV=1	106.694	815.932	19	prot06239	0.777658	0	0.77103	1	0.435758	0	0.140092	0.139338	0	0.401582	0	0	0	0	0	0.467732	0	0	0	0	0	0	0	0	0.0270418	0.163821	7.83666	1	0		0.580162	0.872068	1	0.903276	0.467536	0	0	0	0	0	0	0	0	0
SQSTM_HUMAN	Sequestosome-1 OS=Homo sapiens GN=SQSTM1 PE=1 SV=1	396.914	11414.2	52	prot06910	0.359354	0.39983	0.400654	0.508324	0.925454	0.563578	0.252134	0.18497	1	0.823803	0.353676	0.390304	0.0293049	0.0240021	0	0	0.117539	0.112597	0.0905735	0	0.156723	0.126003	0.129871	0	9.71101e-06	0.00086242	7.83368	1	1		0.141632	0.174838	0.19293	0.156345	0.244494	0.101615	0.130188	0.11342	0.439119	1	0.259031	0.588312	0.00907586	0.00743354
M4K5_HUMAN	Mitogen-activated protein kinase kinase kinase kinase 5 OS=Homo sapiens GN=MAP4K5 PE=1 SV=1	177.78	2891.49	37	prot04055	0	0.62555	0.13352	0.142312	0.808932	0.406807	0.463771	0.15044	0.596837	0	0.24931	1	0.176981	0	0	0	0	0	0	0	0.407433	0	0	0	0.00313012	0.042643	7.8326	1	1		0.114717	0.400053	0.184078	0.158189	0.0213995	0.0271304	0.0581096	0	0.127295	0.345268	1	0.519934	0.0401743	0
KAP2_HUMAN	cAMP-dependent protein kinase type II-alpha regulatory subunit OS=Homo sapiens GN=PRKAR2A PE=1 SV=2	95.43	1327.81	26	prot03593	0	0	0	0.359914	0.919546	0.639948	0	0.1599	0	0.252654	1	0	0	0	0	0	0	0	0	0	0	0.430808	0	0	0.045658	0.217802	7.73421	1	0		0.226543	0	0	0.269818	0.140078	0.793022	0.52958	0	0.240464	0	0.274466	1	0	0
TERA_HUMAN	Transitional endoplasmic reticulum ATPase OS=Homo sapiens GN=VCP PE=1 SV=4	1828.12	46482	56	prot07332	0.332639	0.508105	0.482145	0.571277	0.495445	0.56315	0.408794	0.393286	0.595469	1	0.519227	0.42896	0.0532522	0.069232	0.0713108	0.0718882	0.154025	0.0741127	0.0479036	0.0489242	0.0727039	0.0443324	0.0442656	0.0627215	5.12879e-09	4.28152e-06	7.73132	1	1		0.239419	0.36558	0.395003	0.350041	0.253381	0.162432	0.293313	0.296814	0.389564	0.601774	0.599021	1	0.0334007	0.0434235
K2C6C_HUMAN	Keratin, type II cytoskeletal 6C OS=Homo sapiens GN=KRT6C PE=1 SV=3	743.734	4340.62	21	prot03565	0	0	0.122724	0	0.577033	1	0.640827	0.878299	0.119462	0	0	0	0	0.13569	0	0.0228911	0.0565896	0	0.217309	0	0	0	0	0	0.0425216	0.21079	7.71907	1	0		0	0	0	0	0.63196	1	0	0	0	0	0	0	0	0.204188
PP2BA_HUMAN	Serine/threonine-protein phosphatase 2B catalytic subunit alpha isoform OS=Homo sapiens GN=PPP3CA PE=1 SV=1	274.434	2266.67	24	prot05493	0	0	0	0	0.216251	0.485571	0.24174	0.0627528	0.14747	0.72761	1	0.368937	0	0	0	0	0.421503	0	0	0	0	0	0	0	0.0274352	0.164493	7.71128	1	0		0	0	0	0	0.353562	0.236539	0.220954	0.432086	0.561427	0.158113	1	0	0	0
REEP5_HUMAN	Receptor expression-enhancing protein 5 OS=Homo sapiens GN=REEP5 PE=1 SV=3	99.3537	1458.66	34	prot05927	0.116322	0.346167	0.242128	0.158909	0.454815	0.300777	0	0.260534	0.243636	0	0.898183	1	0.0755953	0	0.105799	0.075031	0.185544	0	0.0844786	0	0	0	0	0	0.00485385	0.0562339	7.63888	1	0		0.14108	0.0930342	0.0903704	0.0896588	0.0864283	1	0.113217	0.12818	0	0	0	0	0.038734	0
AKA12_HUMAN	A-kinase anchor protein 12 OS=Homo sapiens GN=AKAP12 PE=1 SV=4	2073.93	49085.6	56	prot00284	0.858251	0.871381	0.831009	0.95555	1	0.859581	0.753746	0.388848	0.587618	0.681097	0.23092	0.171432	0.150155	0.0508563	0.123283	0.111693	0.170094	0.0923202	0.029375	0.0242724	0.11269	0.0215351	0.118948	0.0843003	3.14549e-07	7.7231e-05	7.51653	1	1		0.695119	0.790048	0.777503	1	0.65719	0.305563	0.664952	0.382585	0.764979	0.670306	0.614914	0.44743	0.118295	0.0400656
RPAC1_HUMAN	DNA-directed RNA polymerases I and III subunit RPAC1 OS=Homo sapiens GN=POLR1C PE=1 SV=1	218.04	1954.2	21	prot06210	0.397557	0.85679	0.775921	0	1	0	0.514415	0	0	0	0	0	0.471714	0	0	0	0	0	0	0	0	0	0	0	0.0449972	0.216206	7.51448	1	0		0.334092	0.375383	0.381877	0	0	0.245768	0.234323	0	0.135772	0	0	1	0.216238	0
FKBP8_HUMAN	Peptidyl-prolyl cis-trans isomerase FKBP8 OS=Homo sapiens GN=FKBP8 PE=1 SV=2	349.14	5441.11	41	prot02597	0.848955	0.564025	0.468592	0.697155	0.638076	0.532853	0.477895	0.312863	0.850258	1	0.586301	0	0.383061	0	0.359725	0	0	0	0.190508	0	0	0	0	0	8.70692e-06	0.000825971	7.47564	1	1		0.351444	0.292239	0	0.454984	0.404864	0	0.601705	0.0672122	0	0.379246	1	0.39753	0.247461	0
CDK17_HUMAN	Cyclin-dependent kinase 17 OS=Homo sapiens GN=CDK17 PE=1 SV=2	223.23	2693.78	31	prot01214	0.593931	1	0.57535	0.203851	0.247973	0	0	0	0.121152	0.274262	0.207683	0.0872414	0	0	0	0.171219	0	0	0	0	0.129388	0	0.144138	0	0.0142777	0.108355	7.44572	1	0		0.336054	0.31537	0.256599	0.636631	0	0	0	0	1	0.418036	0.186317	0.569537	0	0
IMA5_HUMAN	Importin subunit alpha-5 OS=Homo sapiens GN=KPNA1 PE=1 SV=3	221.46	4022.28	39	prot03368	0.146744	0.15037	0.306259	0.13618	0	0.0564508	0.455166	0.1385	0.701221	1	0.681252	0.334233	0	0	0	0	0	0	0	0	0	0	0.21815	0.33544	0.00489965	0.0562339	7.41773	1	0		0.328943	0.257443	0.146122	0	0	0.232368	0.540703	0.0846146	0.351029	0.938075	1	0.93264	0	0
GIMA1_HUMAN	GTPase IMAP family member 1 OS=Homo sapiens GN=GIMAP1 PE=1 SV=1	211.81	2678.25	33	prot02822	0.297477	0.450799	0.0998217	0.101479	0.681453	0.533521	0.216307	0	1	0.274759	0.623326	0	0	0	0	0	0	0	0	0	0	0.269629	0.172605	0.136073	0.00311371	0.042643	7.39908	1	1		0.0462293	0	0	0	0.047069	0.0312166	0.0967461	0	1	0.337503	0.278998	0.39277	0	0
MFN2_HUMAN	Mitofusin-2 OS=Homo sapiens GN=MFN2 PE=1 SV=3	159.16	1513.44	29	prot04230	0	0	0	0.440901	0.648235	1	0.845807	0	0.708085	0	0.546341	0.217285	0	0	0	0	0	0	0	0	0	0.596858	0	0	0.014417	0.109015	7.38308	1	0		0	0.194849	0.104664	0.122841	0	0	0	0.232575	0	0	1	0	0	0
SAP_HUMAN	Prosaposin OS=Homo sapiens GN=PSAP PE=1 SV=2	60.36	782.9	20	prot06454	0.311519	0.881213	0.307723	1	0	0	0.154104	0	0.396881	0.47236	0	0	0	0.227573	0.25428	0	0	0	0	0	0	0	0	0	0.0236474	0.151155	7.31302	1	0		0.153303	1	0.215843	0.748217	0	0	0	0	0	0	0	0	0	0.153424
CLP1L_HUMAN	Cleft lip and palate transmembrane protein 1-like protein OS=Homo sapiens GN=CLPTM1L PE=1 SV=1	247.09	2915.24	35	prot01441	0.254539	1	0.702663	0	0.709865	0.250425	0	0	0.30889	0.238421	0	0.203055	0	0	0.0811119	0.0861815	0	0	0	0	0	0.338735	0	0	0.014626	0.110197	7.24832	1	0		0.601695	0.726007	0.604809	0	0.537813	0	0	0	0.506859	0.416144	1	0.956171	0	0
RAB18_HUMAN	Ras-related protein Rab-18 OS=Homo sapiens GN=RAB18 PE=1 SV=1	111.23	1819.31	33	prot05767	0.408304	0.123055	0.136658	0.208729	0.485477	1	0.143585	0.363066	0.434174	0.277986	0.249281	0.447798	0.0987954	0	0.127997	0.101106	0	0	0	0	0.26432	0	0	0	0.000387959	0.0107241	7.22388	1	1		0.401736	0	0.181915	0	0.44347	0	0	0	1	0.305752	0	0	0.0856584	0
BAG6_HUMAN	Large proline-rich protein BAG6 OS=Homo sapiens GN=BAG6 PE=1 SV=2	155.54	2232.1	30	prot00737	0.232373	0.306415	0	0.55298	1	0.831539	0.402065	0.677613	0	0.359147	0	0	0	0	0.336591	0	0	0	0.267826	0	0	0	0	0	0.00701003	0.0708471	7.21708	1	0		0.2017	0.166927	0.352556	0.278909	0.851569	0.101177	0.657162	0.535831	0	0.709852	1	0	0	0
KIF1C_HUMAN	Kinesin-like protein KIF1C OS=Homo sapiens GN=KIF1C PE=1 SV=3	153.11	1966.38	30	prot03698	0	0	0	0.994512	0.847861	0	0.574116	0.470676	0	0	0	1	0	0	0	0	0	0	0.539068	0	0	0	0	0	0.0446601	0.215754	7.2109	1	0		0	0	0	0.398638	0	0.186318	0.400621	0.298004	0.671717	0.968575	1	0.821503	0	0
PSD10_HUMAN		74.23	842.45	19	prot05633	0.580309	0.63722	0.63329	1	0	0.250214	0.200559	0	0	0	0	0	0	0	0.294735	0.164862	0	0	0	0	0	0	0	0	0.0332388	0.184738	7.18366	1	0		0.705039	0.406168	0.591838	1	0	0	0.148455	0.60293	0	0	0	0	0	0
RPAB1_HUMAN	DNA-directed RNA polymerases I, II, and III subunit RPABC1 OS=Homo sapiens GN=POLR2E PE=1 SV=4	168.21	1557.44	23	prot06207	1	0.576094	0.501384	0.719801	0.199602	0.190375	0.123258	0.68307	0	0	0	0	0	0.469483	0	0.0876763	0	0	0	0	0	0	0	0	0.0143738	0.108886	7.16776	1	0		0.142892	0.244177	0.22665	0.286037	1	0.0239261	0	0.0193769	0	0	0.0456262	0	0	0.15215
OPA1_HUMAN	Dynamin-like 120 kDa protein, mitochondrial OS=Homo sapiens GN=OPA1 PE=1 SV=3	225.38	1850.24	27	prot04965	0.157166	0.175087	0.984977	0	1	0.655608	0.494978	0.57474	0.178658	0	0	0	0	0	0	0	0.464893	0	0	0	0.124053	0	0	0	0.0161169	0.117815	7.1674	1	0		0	0	0	0	0.24654	0.44164	1	0	0	0	0	0	0	0
NUP85_HUMAN	Nuclear pore complex protein Nup85 OS=Homo sapiens GN=NUP85 PE=1 SV=1	114.96	991.504	23	prot04902	0	0	1	0.970488	0.117921	0.519094	0.660605	0	0	0.319439	0	0.200995	0.453291	0	0	0	0.0776498	0	0	0	0	0	0	0	0.0295481	0.172737	7.13553	1	0		0	1	0	0	0.121966	0	0.147212	0	0.504021	0	0	0	0.62809	0
DYLT1_HUMAN	Dynein light chain Tctex-type 1 OS=Homo sapiens GN=DYNLT1 PE=1 SV=1	83.75	1183.14	23	prot02107	0	0	0.33948	0.527441	0.129191	1	0.843246	0.649651	0.950252	0	0	0	0	0	0	0	0.436992	0.187826	0	0	0	0	0	0	0.0169386	0.121641	7.10489	1	0		0	0.0296345	0	0.0375456	0.297795	0.0867244	0.142448	0	1	0	0	0	0	0
PKN1_HUMAN	Serine/threonine-protein kinase N1 OS=Homo sapiens GN=PKN1 PE=1 SV=2	304.37	4809.18	40	prot05383	0.16674	0.435387	0.4378	0.941715	1	0.514624	0.144898	0.538196	0.559392	0.257006	0	0.547987	0	0	0	0.110078	0	0	0.0529847	0	0.617953	0	0	0	0.000688153	0.0159575	7.09813	1	1		0.408721	0.485049	0.575958	0.409257	1	0.173783	0.0960289	0.324681	0.448961	0	0	0.19555	0	0
PAXI_HUMAN	Paxillin OS=Homo sapiens GN=PXN PE=1 SV=3	421.13	7227.78	47	prot05112	0.404872	1	0.568212	0.700342	0.550206	0.34601	0.364469	0.179922	0.330465	0.13743	0.0877422	0.16219	0.169507	0.0545572	0.108702	0.0910643	0.162553	0	0	0	0.0965608	0	0	0	0.000250553	0.00810703	7.07504	1	1		0.693161	0.889319	1	0.750589	0.293393	0.136485	0.108275	0.0290831	0.358452	0.487656	0.576082	0.423851	0.155212	0.0499563
ANX11_HUMAN	Annexin A11 OS=Homo sapiens GN=ANXA11 PE=1 SV=1	625.17	13681.6	54	prot00419	0.0463271	0.224673	0.158067	0.191114	0.733595	0.693377	0.625207	0.644504	0.605917	0.790801	1	0.754277	0.0303081	0.0477855	0.0435175	0.0296981	0.0894359	0.0503511	0.144933	0.174799	0	0.177876	0.128578	0	3.5815e-05	0.00202016	7.05111	1	1		0.216108	0.269482	0.32894	0.412041	0.604683	0.613112	0.708611	0.454453	0.827065	0.531724	0.662282	1	0.0296855	0.0468037
PFD4_HUMAN	Prefoldin subunit 4 OS=Homo sapiens GN=PFDN4 PE=1 SV=1	157.37	1906.47	27	prot05250	0.183009	0.306289	0.259148	0.349029	1	0	0.33864	0.208443	0.119943	0	0	0	0	0	0.148202	0	0	0	0.245515	0	0	0	0	0	0.0272743	0.164275	7.02156	1	0		0.363127	0.316759	0.398975	0.555849	0.873382	1	0.446728	0.309445	0	0	0	0	0	0
PSD11_HUMAN	26S proteasome non-ATPase regulatory subunit 11 OS=Homo sapiens GN=PSMD11 PE=1 SV=3	309.03	5905.09	45	prot05634	0.210219	0.645637	0.102734	0.23191	0.447841	1	0.805229	0.146978	0.0579926	0.136433	0.0967012	0	0.0488654	0.147644	0.0763093	0.0975611	0.0715579	0	0	0.113606	0	0	0	0	0.0082511	0.0775678	6.98717	1	0		0.104474	0.312608	0.437586	0.455675	0.163127	0.633492	0.287862	0.574395	0.826284	0.110841	0.389255	0.0837586	0.060261	0.182075
LANC2_HUMAN	LanC-like protein 2 OS=Homo sapiens GN=LANCL2 PE=1 SV=1	111.63	1607.15	30	prot03817	0.573735	0.32184	0	0.890995	0	0.368554	0.789295	0.568804	1	0.978695	0	0	0.306316	0	0	0	0.481465	0	0	0	0	0	0	0	0.00450591	0.0539789	6.97138	1	0		0.580472	0.433275	0.308841	1	0.339787	0.136583	0.313304	0.0718336	0.336903	0.371048	0	0.585994	0.146403	0
MMGT1_HUMAN	Membrane magnesium transporter 1 OS=Homo sapiens GN=MMGT1 PE=1 SV=1	122.69	2526.2	33	prot04301	0.5997	0	0.681375	0.717198	0.323656	0.364489	0	0	0.978258	0.843697	0.294568	1	0	0	0	0	0	0	0	0.0944	0	0	0.483245	0.264262	0.00174545	0.0289154	6.89262	1	1		0	0.512828	0	0	0.493975	0	0.473048	0	0	0.850951	1	0.90281	0	0
PECA1_HUMAN	Platelet endothelial cell adhesion molecule OS=Homo sapiens GN=PECAM1 PE=1 SV=1	652.367	8347.39	43	prot05222	0.168736	0.581152	0.220196	0.210599	0.939732	0.648502	0.401359	0.459057	0.179393	1	0.0806829	0.158405	0.0362032	0.0352906	0.0955604	0.0942557	0	0	0	0	0.0556425	0.0678536	0.36366	0	0.00104151	0.0214058	6.74422	1	1		0.59664	0.732496	0.910161	0.808948	0.433109	0.231821	0.286801	0.322831	1	0.238163	0.698013	0.42802	0.0377008	0.0367505
IF4G3_HUMAN	Eukaryotic translation initiation factor 4 gamma 3 OS=Homo sapiens GN=EIF4G3 PE=1 SV=2	302.864	3152.45	31	prot03310	0	0	0	0.863054	0.781192	1	0.892613	0.660601	0	0.39551	0	0	0	0	0	0	0	0	0	0.688168	0	0	0	0	0.0251437	0.157819	6.6742	1	0		0.626851	1	0.558354	0.853137	0.562301	0	0.783636	0.348437	0.282974	0.304893	0.342467	0.339247	0	0
SORCN_HUMAN	Sorcin OS=Homo sapiens GN=SRI PE=1 SV=1	113	2232.11	38	prot06818	0	0.200353	0	0.319783	0.85875	0.52964	0.360429	0.271597	0	0.557969	0.0793336	1	0	0.207964	0	0	0.286837	0	0.133496	0	0	0	0	0	0.00760236	0.0737957	6.64949	1	0		0.180619	0.0798544	0.142646	0	0.173673	0.0583162	0.25482	0.0511566	0.719923	0.535302	1	0.57325	0	0.0940408
CSN4_HUMAN	COP9 signalosome complex subunit 4 OS=Homo sapiens GN=COPS4 PE=1 SV=1	247.26	2790.53	31	prot01673	0.621107	1	0	0.353153	0.636379	0	0.709928	0.403891	0	0	0	0	0	0.0826856	0	0.271536	0.211471	0	0	0	0	0	0	0	0.0227671	0.147562	6.58389	1	0		0.84993	0.554319	0.96802	1	0.7289	0.326541	0.411046	0.810422	0	0.190604	0	0.206216	0	0.0894284
EMAL3_HUMAN	Echinoderm microtubule-associated protein-like 3 OS=Homo sapiens GN=EML3 PE=1 SV=1	150.57	2545.97	35	prot02254	0.121966	0	0	0	0.123599	0	1	0.190966	0.44873	0.363748	0.0800811	0.30762	0	0	0	0	0.187994	0	0.0929015	0	0	0	0.12003	0	0.0405023	0.206167	6.57656	1	0		0.316446	0	0	0	1	0	0.56996	0.167023	0.809287	0.91399	0.855447	0.445844	0	0
FXR2_HUMAN	Fragile X mental retardation syndrome-related protein 2 OS=Homo sapiens GN=FXR2 PE=1 SV=2	533.241	5415.32	41	prot02694	0.0187573	0.142131	0.126176	0.226017	0.389171	0.624276	1	0.0367729	0.101614	0	0.0746213	0.0863636	0	0	0.0453589	0	0	0	0	0.0573573	0.140769	0.120944	0	0.0655835	0.0330019	0.183912	6.57166	1	0		0.306971	0.0641265	0.0606214	0	0.0683866	0	0.48154	0.253077	0.340414	1	0.547882	0.202836	0	0
ANM8_HUMAN	Protein arginine N-methyltransferase 8 OS=Homo sapiens GN=PRMT8 PE=1 SV=2	128.31	2220.42	32	prot00391	0.747878	0.635851	0.441803	0.471832	0.271338	1	0.902221	0.167356	0.1353	0	0	0	0.0321601	0.0457049	0.181653	0.125991	0.213676	0.127732	0	0	0	0	0	0	0.00435311	0.0535985	6.56688	1	0		0.37057	0.674767	0.484443	0.613898	0.813521	0.223022	1	0.475316	0	0	0	0	0.0261564	0.0371726
WDFY1_HUMAN	WD repeat and FYVE domain-containing protein 1 OS=Homo sapiens GN=WDFY1 PE=1 SV=1	98.59	816.92	18	prot08069	0.704763	0	0	0	0	0.367628	0.2148	0.212546	0	1	0.500117	0	0	0	0	0	0.175015	0	0.283283	0	0	0	0	0	0.0454671	0.217388	6.54565	1	0		0.96533	0	0	1	0.443255	0.22317	0	0	0	0	0	0	0	0
PLST_HUMAN	Plastin-3 OS=Homo sapiens GN=PLS3 PE=1 SV=4	943.68	23551.5	55	prot05433	0.233577	0.272571	0.281787	0.226703	1	0.791135	0.583883	0.590852	0.134771	0.315055	0.177883	0.103016	0.0966582	0.0626658	0.103268	0.120228	0.0576508	0.0462768	0.0539614	0.0514892	0.0173415	0.0383444	0.0751228	0	0.000564029	0.0139305	6.51617	1	1		0.614687	0.505961	0.436128	0.47352	0.368069	0.906503	0.563661	0.74416	0.218414	1	0.883272	0.820772	0.158814	0.102963
SPTC2_HUMAN	Serine palmitoyltransferase 2 OS=Homo sapiens GN=SPTLC2 PE=1 SV=1	477.22	9036.59	48	prot06900	1	0.751247	0.553991	0.716528	0.966093	0.62964	0.438424	0.435236	0.757891	0.419242	0.307715	0.785338	0.0635468	0.182434	0.275386	0.146664	0	0.0629828	0.160666	0.137355	0	0	0	0.168213	7.00388e-08	2.24879e-05	6.48266	1	1		0.637006	0.440006	0.475787	1	0.710017	0.24365	0.569123	0.28334	0.485462	0.338096	0.266505	0.530168	0.0436127	0.125206
HS74L_HUMAN	Heat shock 70 kDa protein 4L OS=Homo sapiens GN=HSPA4L PE=1 SV=3	131.42	2083.37	25	prot03218	0.398426	0	0.594326	0	1	0.367913	0.289235	0.184963	0.380462	0.660473	0	0	0	0	0	0	0	0	0	0	0	0.599067	0	0	0.0153053	0.113233	6.46972	1	0		0	0	0	0	1	0.559887	0.81104	0.530656	0	0	0	0	0	0
SERC_HUMAN	Phosphoserine aminotransferase OS=Homo sapiens GN=PSAT1 PE=1 SV=2	86.55	1332.34	26	prot06579	0.104906	0.0924925	0.064	0.12641	0.94773	1	0.895273	0.738343	0	0	0	0	0.0822058	0	0.0656045	0.0740299	0.391957	0	0	0	0	0	0	0	0.0377057	0.19747	6.46656	1	0		0.0787014	0.0566569	0.336047	0.151503	0.472531	0	0.743419	0.459484	0	0	0	0	0.0585129	0
PSD12_HUMAN	26S proteasome non-ATPase regulatory subunit 12 OS=Homo sapiens GN=PSMD12 PE=1 SV=3	319.861	4340.47	47	prot05635	0.290252	0	0.473535	0.93349	1	0.577852	0.249166	0.404244	0.444979	0.789709	0.638927	0.552042	0	0	0	0	0.223582	0	0.0612249	0.0508246	0	0.259222	0.227041	0.165861	4.54248e-05	0.00225718	6.43297	1	1		0.54968	0.331766	0.376105	0.329348	0.442943	0.570197	0.428682	0.588641	0.648946	0.265085	1	0.963157	0	0
CHMP5_HUMAN		109.82	1472.12	29	prot01354	0	0.44725	0.628551	0.266254	0.747216	0.066673	0.336831	0	0.234089	1	0	0	0	0.12997	0.0984278	0.131233	0	0	0	0.196356	0.0271836	0	0	0	0.0147706	0.110687	6.3907	1	0		0.164764	0.155708	0.154761	0.0696037	0.26655	0	0.220158	0	1	0	0	0	0	0.076392
PANK4_HUMAN	Pantothenate kinase 4 OS=Homo sapiens GN=PANK4 PE=1 SV=1	227.8	2635.48	29	prot05083	0	0	0	0	0.532682	0.787241	0.339116	0.446558	1	0.901528	0.626985	0	0	0	0	0.036087	0.695726	0	0	0	0	0	0	0	0.0165735	0.120157	6.33237	1	0		0.110197	0.578693	0.253517	0	0.811694	0	0.0870907	0.498323	0	0	0.609428	1	0	0
MYO9B_HUMAN	Unconventional myosin-IXb OS=Homo sapiens GN=MYO9B PE=1 SV=3	413.227	5532.64	42	prot04520	0.332418	0.352248	0.0340025	0.137614	0.589102	0.848792	0.0664014	0.137691	1	0.0639586	0.572417	0	0.135882	0.105784	0	0	0.039039	0	0.015998	0	0.330982	0	0.0255964	0	0.00911335	0.0820762	6.32904	1	0		0.251683	0.328167	0.209127	1	0.362914	0.0991185	0.27575	0.0439863	0.0677539	0.235052	0.0597504	0.198594	0.183996	0.143241
UBP5_HUMAN	Ubiquitin carboxyl-terminal hydrolase 5 OS=Homo sapiens GN=USP5 PE=1 SV=2	363.15	3876.92	34	prot07873	0.174752	0.290625	0.829728	1	0.0471048	0.0631006	0.36132	0.0592818	0	0	0.215071	0	0.181549	0	0	0	0	0.192378	0	0	0	0	0.107329	0	0.0415156	0.208277	6.31885	1	0		0.704041	0.71768	0.961698	1	0.0690455	0.464366	0.108865	0.299138	0	0	0	0	0.312421	0
RSU1_HUMAN	Ras suppressor protein 1 OS=Homo sapiens GN=RSU1 PE=1 SV=3	133.17	1576.64	26	prot06305	0.470534	0.537566	0.351844	0.535441	0.60698	0.49099	0.254461	0	1	0	0	0.221772	0.709195	0	0	0	0	0	0	0	0	0	0	0	0.00659995	0.0686328	6.30234	1	0		0.353666	0.303292	0	0.412111	0.122148	0	0.0286261	0	0.908458	1	0.461414	0.704701	0.404595	0
NRBP_HUMAN	Nuclear receptor-binding protein OS=Homo sapiens GN=NRBP1 PE=1 SV=1	261.03	3637.57	40	prot04832	0.464025	0.364399	0.786611	0.704042	1	0.553712	0.760597	0.686845	0.213376	0.31754	0	0.379431	0.15422	0	0.292904	0.110498	0.0926233	0	0.0884357	0	0.18036	0	0	0.0709303	4.16019e-05	0.00218768	6.29369	1	1		1	0.106398	0.796983	0.529465	0.144018	0	0.210546	0.280525	0	0.0692006	0.222338	0.256396	0.0815681	0
PPR18_HUMAN	Phostensin OS=Homo sapiens GN=PPP1R18 PE=1 SV=1	245.32	5568.51	50	prot05526	0	0.0949426	0.170613	0.338987	1	0.590915	0.179706	0.381311	0.424834	0.794578	0.219948	0.89409	0.0513151	0	0	0	0.0591744	0.0582578	0	0.127879	0.0975886	0.159497	0.198253	0.0732763	0.00130376	0.023973	6.1678	1	1		0.154303	0.0854986	0.211645	0.153477	0.838476	0.268442	0.310789	0.248461	0.58712	0.913143	0.389485	1	0.0496825	0
CTNA3_HUMAN	Catenin alpha-3 OS=Homo sapiens GN=CTNNA3 PE=1 SV=2	67.01	696.194	14	prot01708	0.297167	0.382969	0.195964	0	1	0.516104	0	0.0798101	0.204915	0	0	0	0.19358	0	0	0	0	0	0	0	0	0	0.241412	0	0.0499669	0.23071	6.15398	1	0		0.864088	0	0	0	1	0	0	0.319755	0	0	0	0	0.805467	0
PSME1_HUMAN	Proteasome activator complex subunit 1 OS=Homo sapiens GN=PSME1 PE=1 SV=1	248.8	4536.86	40	prot05650	0.359984	0.401863	0.496327	0.493612	1	0.545423	0.67456	0.16683	0	0.0992782	0.0404998	0.0455092	0.102715	0.145944	0.136268	0.0348303	0.191274	0.0438909	0	0	0	0	0	0.0493661	0.00287618	0.040834	6.13937	1	1		0.822414	0.842815	1	0.61425	0.933201	0.098635	0.28997	0.544913	0	0	0	0	0.18546	0.263513
PRC2A_HUMAN	Protein PRRC2A OS=Homo sapiens GN=PRRC2A PE=1 SV=3	225.36	3986.09	41	prot05546	0.0501351	0.141094	0.314371	0.162459	0.289281	0.168087	0.103989	1	0.266635	0.229881	0.274239	0.403565	0	0	0	0	0	0	0.112385	0	0	0.442205	0	0	0.00723987	0.0721906	6.1374	1	0		0.0220734	0.053429	0.154473	0.146062	0.0569899	0	0.33012	0.762984	0.836089	0.138178	1	0.735919	0	0
HSP74_HUMAN	Heat shock 70 kDa protein 4 OS=Homo sapiens GN=HSPA4 PE=1 SV=4	565.914	8728.69	42	prot03233	0.201584	0.172193	0.113117	0.530456	1	0.421745	0.276731	0.0734854	0.146183	0.308893	0.0257527	0.0672576	0.0759422	0.108448	0.113438	0.0751235	0.171092	0	0	0	0	0	0	0	0.00857606	0.0793713	6.13443	1	0		0.537406	0.95337	0.92225	0.354821	1	0.480947	0.488903	0.394395	0.647403	0.585317	0.261521	0.64872	0.128422	0.18339
CXA1_HUMAN	Gap junction alpha-1 protein OS=Homo sapiens GN=GJA1 PE=1 SV=2	411.64	5967.32	43	prot01744	0	0	0.0443085	0.323571	1	0.607686	0.312851	0.402797	0.147867	0.6302	0.429847	0.22073	0	0	0.148105	0.0410178	0.102535	0.117956	0.26403	0	0	0	0	0	0.00400032	0.050598	6.11578	1	0		0.169136	0.143969	0.143986	0.156822	1	0.763414	0.454561	0.256606	0.319413	0.432837	0.473147	0.899842	0	0
CSN6_HUMAN	COP9 signalosome complex subunit 6 OS=Homo sapiens GN=COPS6 PE=1 SV=1	196.55	2064.15	33	prot01675	0.227067	0.534698	0.492895	0.884472	1	0.294135	0.190608	0.344456	0	0.202732	0	0	0	0	0	0.216	0.357396	0	0.110758	0	0	0	0	0	0.00868263	0.0800028	6.09667	1	0		0.782295	0.542759	0.331366	0.3113	0.790727	0	0.364119	0.21731	0	0	0.275153	1	0	0
PHLA1_HUMAN	Pleckstrin homology-like domain family A member 1 OS=Homo sapiens GN=PHLDA1 PE=1 SV=4	75.99	584.13	17	prot05297	0	0	0	0	0.532793	0.520248	0.608047	0	0.438977	0.721723	1	0	0	0	0	0	0.192954	0	0	0	0	0	0	0.434434	0.0248909	0.156896	6.09159	1	0		0	0	0	0	0.462314	0	0	0	0.704668	0.883846	1	0	0	0
PSD13_HUMAN	26S proteasome non-ATPase regulatory subunit 13 OS=Homo sapiens GN=PSMD13 PE=1 SV=2	128.88	1809.12	29	prot05636	0.50826	0	1	0	0.758756	0.528204	0.378223	0.569364	0.803912	0	0	0	0.461245	0	0	0	0.104348	0	0	0	0.180837	0	0	0	0.0109346	0.0907469	6.09129	1	0		0	0	0.201409	0	0.121561	0	0.0781617	0.200629	0.822502	0	0	0	0.30182	0
SC24A_HUMAN	Protein transport protein Sec24A OS=Homo sapiens GN=SEC24A PE=1 SV=2	398.58	5632.24	39	prot06476	0.463682	0.543499	1	0.670252	0.293219	0.357289	0.476596	0.534604	0	0.205958	0	0	0	0.222922	0.381824	0	0.0950592	0	0.0496429	0	0	0	0	0	0.0028047	0.0400918	6.0646	1	1		0.695508	1	0.955116	0.428106	0.198011	0.210442	0.264922	0.19748	0.216009	0.19479	0.13962	0	0	0.141471
CPSF3_HUMAN	Cleavage and polyadenylation specificity factor subunit 3 OS=Homo sapiens GN=CPSF3 PE=1 SV=1	56.7	366.73	11	prot01623	0	1	0.621532	0.755747	0.744769	0.77532	0.568817	0	0	0	0	0	0	0	0.431411	0	0	0	0.311909	0	0	0	0	0	0.0198006	0.135934	6.00843	1	0		0	0	0	0	0.4315	0	0	0	1	0	0	0	0	0
KATL2_HUMAN	Katanin p60 ATPase-containing subunit A-like 2 OS=Homo sapiens GN=KATNAL2 PE=2 SV=3	53.79	1013.08	28	prot03604	0	0	0	0.561211	0	0.540793	0.242793	0	0	1	0.629554	0.874725	0	0	0	0	0	0.223462	0.231651	0.186389	0	0	0	0	0.0277224	0.165541	6.0001	1	0		0	0.182892	0	0	0.106354	0.0507407	0.0952939	0.0704707	0.333315	1	0.33791	0.433257	0	0
PGAM5_HUMAN	Serine/threonine-protein phosphatase PGAM5, mitochondrial OS=Homo sapiens GN=PGAM5 PE=1 SV=2	293.31	5867.12	52	prot05260	0.428724	0.38038	0.490149	0.382151	0.423937	1	0.359927	0.437935	0.68107	0.335166	0.316723	0.417924	0.0478992	0.0435244	0	0.0611421	0.126738	0.203076	0.192049	0.129452	0.113169	0	0.0312118	0	1.12724e-06	0.000188203	5.96258	1	1		0.44902	0.347278	0.200289	0.340108	0.506093	0.392213	0.493321	0.399684	1	0.655535	0.464364	0.58815	0.0435429	0.0395659
PAB4L_HUMAN		77.09	1073.01	28	prot05050	0	0	0.390612	0.278482	0.189591	0.286754	0	0.267226	0.596049	1	0	0	0.0768061	0	0.102147	0	0	0	0	0	0	0	0	0.327358	0.0339829	0.186018	5.94242	1	0		0.273167	0.194855	1	0	0.337127	0.58926	0	0.101631	0	0	0	0	0.108748	0
HECD1_HUMAN		373.13	4998.32	36	prot03108	0.44454	0.620318	0.174765	0.639145	0.989898	1	0.192535	0.294158	0.539714	0.0448131	0	0	0	0	0.438474	0	0.130213	0.10461	0.168352	0	0	0	0	0	0.00490128	0.0562339	5.86929	1	0		1	0.357045	0.852798	0.504655	0.382401	0.0202969	0.0669968	0.380464	0	0	0	0	0	0
SPEG_HUMAN	Striated muscle preferentially expressed protein kinase OS=Homo sapiens GN=SPEG PE=1 SV=4	63.0737	1211.37	35	prot06864	1	0.30462	0	0.269954	0	0.21106	0.0885763	0.021453	0.284739	0.179836	0.0161914	0.180405	0.272133	0	0.146244	0.0175095	0	0	0	0	0	0	0	0	0.0436387	0.213789	5.86582	1	0		0.379863	0.0355465	0.423452	0.104881	0	0.194353	0.230562	0.197795	0.742248	1	0	0.873312	0.41835	0
SLK_HUMAN	STE20-like serine/threonine-protein kinase OS=Homo sapiens GN=SLK PE=1 SV=1	314.47	5335.38	46	prot06709	0	0.157733	0.132203	0.831145	0.504861	1	0.355102	0.12754	0.569881	0.365962	0.377595	0.0272047	0.104962	0.213765	0.0437362	0	0	0	0.124703	0	0.243727	0	0.0142665	0.014256	0.00352065	0.0465038	5.85875	1	1		0.548377	0.181082	0.643133	0.586053	0.375472	0.0585605	0.445667	0.401367	0.294147	0.584071	1	0.607912	0.102988	0.209745
ROCK2_HUMAN	Rho-associated protein kinase 2 OS=Homo sapiens GN=ROCK2 PE=1 SV=4	649.77	9613.68	50	prot06192	0.0292797	0.784334	0.0444179	0.173928	0.663474	1	0.502783	0.825535	0.561178	0.442498	0.287765	0.778366	0.124782	0.109691	0.168204	0	0.0245408	0.115605	0.0171238	0.0236793	0.23504	0.132501	0.0462672	0.0438946	0.000204242	0.00698777	5.85171	1	1		0.60798	1	0.057195	0.117563	0.427317	0.567421	0.319714	0.430369	0.287119	0.417523	0	0.447184	0.134972	0.118648
DC1L1_HUMAN	Cytoplasmic dynein 1 light intermediate chain 1 OS=Homo sapiens GN=DYNC1LI1 PE=1 SV=3	284.66	5353.51	46	prot01793	0.401016	0.461582	0.319331	0.691991	1	0.459085	0.38858	0.586782	0.682038	0.562059	0.140052	0.25581	0.0395576	0.125964	0.253767	0	0.0464052	0	0.123845	0	0.32862	0	0	0.101284	1.2396e-05	0.000902286	5.83488	1	1		0.505556	0.740769	0.528268	0.698582	0.324906	0.0323414	0.502608	0.229475	0.260905	0.338045	1	0.810069	0.0259524	0.0826406
KLC1_HUMAN	Kinesin light chain 1 OS=Homo sapiens GN=KLC1 PE=1 SV=2	585.51	11094.9	49	prot03725	0.454383	0.670303	0.379655	0.745785	1	0.280834	0.76219	0.329437	0.249825	0.257676	0.323996	0.204941	0.0223558	0.0256717	0.0497244	0.0184348	0.0289503	0	0	0.0159621	0.0794783	0.30337	0.234038	0.196475	7.27025e-05	0.00309653	5.80734	1	1		1	0.709026	0.629596	0.78933	0.542735	0.106775	0.238329	0.0415193	0.459729	0.907259	0.326175	0.430342	0.0274922	0.03157
IMA7_HUMAN	Importin subunit alpha-7 OS=Homo sapiens GN=KPNA6 PE=1 SV=1	247.89	3767.56	35	prot03370	0.490823	0.547588	0.537759	0	0.292614	0.198084	0.176901	0.108977	0	0.768005	1	0.661498	0	0.361304	0	0	0	0	0	0	0	0	0	0.462512	0.00418539	0.0519935	5.805	1	0		0	0.31203	0	0.347471	0.114355	0.0900713	0.312623	0.0936138	0.201051	0	0	1	0	0.188575
SNRPA_HUMAN	U1 small nuclear ribonucleoprotein A OS=Homo sapiens GN=SNRPA PE=1 SV=3	140.84	1980.35	32	prot06782	0.150294	0.0674862	0	0.143693	0.361493	1	0.503461	0.17625	0	0.087492	0.161713	0	0	0	0	0	0.18348	0	0.12217	0.0657521	0	0	0	0.0856575	0.0426422	0.210887	5.80205	1	0		0.230077	0	0.241329	0	0.611746	0	0.580334	0.520742	0.908938	0	0	0.432576	0	0
PTN13_HUMAN	Tyrosine-protein phosphatase non-receptor type 13 OS=Homo sapiens GN=PTPN13 PE=1 SV=2	51.18	589.037	19	prot05672	0	0.402787	0.462394	1	0	0	0.21485	0.343382	0	0.434521	0	0	0	0	0.167633	0	0	0	0	0.325763	0	0	0	0	0.0474223	0.222582	5.79238	1	0		0	0	0.123732	0	0.0371713	0	0	0.0331031	0	0	0	0	0	0
AP1M1_HUMAN	AP-1 complex subunit mu-1 OS=Homo sapiens GN=AP1M1 PE=1 SV=3	142.04	1491.7	27	prot00433	0	0.548893	0	0.467799	0.980425	0.832985	0.946433	1	0.279976	0	0	0	0	0.227461	0.477707	0	0.169107	0	0	0	0	0	0	0	0.0142561	0.108355	5.78366	1	0		1	0.368773	0.567758	0.751152	0.946483	0.369993	0.235425	0.516132	0	0	0	0	0	0.210352
SC16A_HUMAN	Protein transport protein Sec16A OS=Homo sapiens GN=SEC16A PE=1 SV=3	300.67	5030.44	48	prot06469	0.786184	1	0.107575	0.789404	0.595468	0.330608	0.615883	0.403946	0.549531	0.581235	0	0.624094	0	0.0451512	0.042403	0.0564996	0.0428995	0	0.0325305	0	0.411298	0.155012	0.173105	0.15336	6.15991e-05	0.00273526	5.73961	1	1		1	0.529359	0.462421	0.25764	0.431031	0.14419	0	0	0.483723	0.764224	0.0732936	0.892951	0	0.0239765
CEBPZ_HUMAN	CCAAT/enhancer-binding protein zeta OS=Homo sapiens GN=CEBPZ PE=1 SV=3	53.87	640.624	18	prot01255	0	0.715001	0.375892	1	0.415829	0	0.246095	0.320421	0	0	0	0	0.334592	0	0	0	0	0	0.201757	0	0	0	0	0	0.0468529	0.221477	5.72992	1	0		0	1	0.966744	0	0.452397	0	0	0	0	0	0	0	0.469614	0
CLCB_HUMAN	Clathrin light chain B OS=Homo sapiens GN=CLTB PE=1 SV=1	143.33	1722.38	32	prot01417	0.576553	0	0	0	0.659545	1	0.243481	0.221764	0.526863	0.328923	0.401443	0.244327	0	0	0	0	0.142114	0	0	0	0	0	0.595364	0	0.00896946	0.0813881	5.69902	1	0		0.418162	0	0	0.0838599	0.21752	0.463583	1	0	0.302493	0	0.931898	0	0	0
DSRAD_HUMAN	Double-stranded RNA-specific adenosine deaminase OS=Homo sapiens GN=ADAR PE=1 SV=4	233.88	3356.91	33	prot02063	0	0.124376	0.16769	0.381516	0.95349	0.922429	1	0.384691	0	0	0	0	0	0	0	0	0.0954974	0	0	0	0.60161	0	0	0	0.0455536	0.217552	5.64359	1	0		0.213881	0.1303	0.39281	0	0.476146	0.184254	1	0.599627	0.20503	0.200779	0.139133	0.716866	0	0
HN1L_HUMAN	Hematological and neurological expressed 1-like protein OS=Homo sapiens GN=HN1L PE=1 SV=1	153.33	2615.52	37	prot03173	0.194201	0.175308	0.208454	0	1	0.294827	0.1684	0.0817188	0.513479	0	0.412433	0	0	0	0	0	0	0	0.0500504	0	0	0.364738	0	0.12627	0.0265632	0.162573	5.63493	1	0		0.477087	0.595359	0	0.425094	0.357052	0	0.554995	0.133903	0.59786	0.410516	1	0.903448	0	0
SQRD_HUMAN	Sulfide:quinone oxidoreductase, mitochondrial OS=Homo sapiens GN=SQRDL PE=1 SV=1	158.93	3035.23	41	prot06909	0.627397	0.659296	1	0.451769	0	0.828064	0.492406	0.357637	0.367989	0.708363	0	0.290299	0	0.392998	0	0.303691	0.115828	0	0	0	0	0	0	0.214236	0.000486554	0.0126747	5.63253	1	1		0.173181	0.199467	0.332562	0.369681	0	0.139479	0.0615051	0.0693878	0.498109	0	0.322992	0	0	0.180432
GOGA2_HUMAN	Golgin subfamily A member 2 OS=Homo sapiens GN=GOLGA2 PE=1 SV=3	221.25	3027.68	37	prot02898	0.0534981	0.338968	0.287349	1	0.314136	0.460044	0.385208	0	0.832182	0	0	0	0.302588	0.0572126	0.0999189	0	0.04908	0	0.143628	0	0	0	0	0	0.0197041	0.135718	5.62726	1	0		1	0.989848	0.245918	0.675545	0.272609	0	0.301043	0.120691	0.246769	0.163311	0.209198	0.517387	0.433802	0.0820222
STAT1_HUMAN	Signal transducer and activator of transcription 1-alpha/beta OS=Homo sapiens GN=STAT1 PE=1 SV=2	544.78	11664.1	53	prot07006	0.433676	0.473441	0.367106	0.370751	0.449031	0.76968	0.517151	0.232662	0.728621	1	0.654331	0.869349	0.0329842	0.111658	0.106068	0	0.13969	0.0585402	0.144829	0.0903951	0.132078	0.186335	0.239526	0	9.65455e-07	0.000167909	5.52756	1	1		0.235655	0.607067	0.542517	0.451624	0.251398	0.124326	0.691379	0.426491	1	0.323801	0.236336	0.38647	0.0353705	0.119736
OPTN_HUMAN	Optineurin OS=Homo sapiens GN=OPTN PE=1 SV=2	203.254	1584.94	25	prot04968	0	0	0	0	0.0786452	0.0990877	0.184874	0.68983	0.384134	1	0.35809	0.675019	0	0	0	0	0	0	0	0	0.629069	0	0	0	0.0438079	0.214122	5.51558	1	0		0	0	0	0	1	0.881913	0	0.695169	0	0	0	0	0	0
FERM2_HUMAN	Fermitin family homolog 2 OS=Homo sapiens GN=FERMT2 PE=1 SV=1	301.07	4130.69	42	prot02560	0.149308	0.233382	0.217836	0.150559	0.840691	1	0.685734	0.439132	0.206632	0.80539	0	0.169223	0.05886	0	0.0680153	0	0.213456	0	0.0682725	0.0411946	0.440404	0	0	0	0.00400024	0.050598	5.50199	1	0		0.0554942	0.322668	0.170904	0.242188	0.325411	0	0.652936	0.432836	0.070392	0.0805259	0.0787124	1	0.0597028	0
KCC2D_HUMAN	Calcium/calmodulin-dependent protein kinase type II subunit delta OS=Homo sapiens GN=CAMK2D PE=1 SV=3	449.91	7653.62	45	prot03618	0.157094	0.125451	0.087023	0.177116	0.141249	0.0341125	0.16133	0.0940648	0.030457	0.457956	0.0602613	1	0.0211098	0.0482629	0.0856461	0	0.0450499	0	0.0490094	0	0	0.153323	0.0586674	0	0.0423587	0.21079	5.47883	1	0		0.1422	0.0202607	0.0680051	0.0248798	0.100706	0.0243261	0.0435311	0.0242361	0.0175117	1	0.0547983	0.086379	0.00876326	0.0200353
SC24C_HUMAN	Protein transport protein Sec24C OS=Homo sapiens GN=SEC24C PE=1 SV=3	379.6	9512.05	56	prot06478	0.250607	0.313423	0.537352	0.327737	0.669986	1	0.133665	0.355558	0.192416	0.167595	0.0587562	0.0978634	0.0614795	0.0367976	0.070084	0.0990123	0.0450832	0.0321556	0.0116136	0.0445257	0.0802504	0.0814108	0.0400183	0.146959	0.00198611	0.0316413	5.47773	1	1		1	0.277411	0.781903	0.617237	0.516968	0.0582914	0.900307	0.228577	0.607668	0.549428	0.752098	0.780352	0.10484	0.0627505
RPP29_HUMAN	Ribonuclease P protein subunit p29 OS=Homo sapiens GN=POP4 PE=1 SV=2	92.17	1132.64	25	prot06238	0.925907	0	0.907062	0.908069	0.823774	1	0.408435	0.388484	0	0.687486	0	0	0	0.379054	0	0	0.53845	0	0.190347	0	0	0	0	0	0.00492686	0.0562339	5.46031	1	0		1	0.516478	0	0	0.728322	0.33324	0.245254	0.33863	0	0	0	0	0	0.314688
LBR_HUMAN	Lamin-B receptor OS=Homo sapiens GN=LBR PE=1 SV=2	355.88	6178.75	42	prot03832	0.356858	1	0.489007	0.83079	0.583367	0.226182	0.509964	0.338556	0.198987	0.308657	0	0.111347	0.10562	0.10718	0.21566	0.147156	0.0483335	0	0.148354	0	0.135302	0	0	0	0.000781892	0.017087	5.458	1	1		0.688683	1	0.931262	0.98334	0.265944	0.643676	0.893066	0.777241	0.153107	0.486773	0.393515	0.450616	0.17587	0.178467
OSBL3_HUMAN	Oxysterol-binding protein-related protein 3 OS=Homo sapiens GN=OSBPL3 PE=1 SV=1	465.92	7559.64	50	prot04988	0.545166	1	0.114633	0.542064	0.136454	0.284141	0.200801	0.22368	0.21297	0.931483	0.130951	0.173709	0.191802	0	0.00785889	0.128541	0.00989806	0	0.0225721	0.145	0.0717903	0.073299	0	0.173215	0.00319074	0.0428236	5.45653	1	1		1	0.0419062	0.0832393	0.389157	0.357473	0.219485	0.74646	0.0129712	0.108096	0	0.572664	0.283393	0.274848	0
GEMI5_HUMAN	Gem-associated protein 5 OS=Homo sapiens GN=GEMIN5 PE=1 SV=3	647.287	15868	54	prot02796	0.338914	0.257392	0.349527	0.386847	0.72598	0.668	1	0.420429	0.528642	0.288132	0.192671	0.349427	0.0524556	0.0546713	0.0242936	0.0482063	0.140735	0	0.0843163	0.0225199	0.421377	0.101583	0.0398205	0.0214901	5.20117e-05	0.00238568	5.44353	1	1		0.318134	0.334587	0.553781	0.474287	0.547435	0.164926	0.684989	0.365604	0.818488	0.944818	1	0.903218	0.0403263	0.0420297
CLCA_HUMAN	Clathrin light chain A OS=Homo sapiens GN=CLTA PE=1 SV=1	150.55	3486.41	46	prot01416	0.156086	0.264753	0.143495	0.160866	0.319898	1	0.212263	0.386046	0.414772	0.493306	0	0.199506	0	0.0983322	0.0970005	0.0800859	0	0	0.0754045	0	0	0.124238	0.156877	0.0579079	0.00274177	0.0395991	5.43743	1	1		0.25931	0.326565	0.214198	0.355008	0.162583	0.270869	0.777004	0.307569	0.618454	1	0.599233	0.865305	0	0.143723
LAP2B_HUMAN	Lamina-associated polypeptide 2, isoforms beta/gamma OS=Homo sapiens GN=TMPO PE=1 SV=2	708.39	21085.6	56	prot03820	0.101694	0.0564562	0.0524266	0.0210177	0.999716	0.822234	0.424732	0.0356197	1	0.232716	0.0868827	0.463446	0.0283136	0.0314221	0.0357278	0.029413	0.0709159	0.0239652	0.037076	0.0160082	0.142108	0.131632	0.047493	0.21633	0.0165281	0.120157	5.30222	1	0		0.0176706	0.0365071	0.118888	0.0786451	0.132367	0.0585383	1	0.91724	0.117589	0.263672	0.184422	0.214158	0.0355498	0.0394528
UTRO_HUMAN	Utrophin OS=Homo sapiens GN=UTRN PE=1 SV=2	879.195	16047.8	52	prot07957	0.399503	0.38064	0.305204	0.389851	1	0.678979	0.351961	0.578358	0.467979	0.743428	0.292693	0.314008	0.0396892	0.0787767	0.0581985	0.203968	0.143873	0	0	0.0233677	0	0	0.206888	0.361501	1.19534e-05	0.000902286	5.28783	1	1		1	0.489566	0.720211	0.433977	0.523962	0.361682	0.464077	0.531984	0.547343	0.276717	0.835943	0.800243	0.0497005	0.0986477
ACLY_HUMAN	ATP-citrate synthase OS=Homo sapiens GN=ACLY PE=1 SV=3	886.534	24473.3	56	prot00158	0.603717	0.738966	0.464419	0.629485	0.912589	1	0.585549	0.39221	0.677982	0.576276	0.345225	0.427569	0.138644	0.113013	0.266744	0.0339372	0.199255	0.104006	0.0824523	0.0337916	0.0734143	0.117653	0.115828	0.117117	4.0313e-08	1.50584e-05	5.26844	1	1		0.545161	0.493921	0.465502	0.511617	0.476237	0.313494	0.596997	0.626912	1	0.746443	0.968015	0.852634	0.144251	0.117583
ERF3A_HUMAN	Eukaryotic peptide chain release factor GTP-binding subunit ERF3A OS=Homo sapiens GN=GSPT1 PE=1 SV=1	377.43	7933.28	43	prot02331	0.506799	0.760545	0.550531	1	0.453019	0.708198	0.443127	0.602137	0.888294	0.72793	0.431729	0.301751	0	0.165119	0.205971	0.128761	0.468804	0	0.191284	0.0958569	0	0	0.146576	0	5.72528e-07	0.000119487	5.25828	1	1		0.336441	0.187875	0.6128	0.59799	0.331208	0	0.327723	0.459244	1	0.482328	0	0.539492	0	0.106989
KAP0_HUMAN	cAMP-dependent protein kinase type I-alpha regulatory subunit OS=Homo sapiens GN=PRKAR1A PE=1 SV=1	212.38	2245.18	32	prot03591	0.296126	0.335135	0.343522	0.296976	0.247235	0.296612	0	0.133783	0	1	0.41843	0.437762	0.138022	0.155644	0.140252	0	0	0	0	0	0	0	0	0.295058	0.00397652	0.050598	5.22045	1	0		0.200572	0.153396	0.136164	0	0	0	0.0299656	0.0871777	0	0	0	0	0.0565245	0.0637413
CADH5_HUMAN	Cadherin-5 OS=Homo sapiens GN=CDH5 PE=1 SV=5	896.4	11891.6	53	prot00955	0.36316	0.419239	0.179521	0.436435	0.61657	1	0.512506	0.533664	0.422841	0.383407	0.375301	0.37642	0.0828252	0.101643	0.144512	0.111823	0.0133077	0	0.0475261	0.0383507	0.375702	0.130051	0	0.037642	6.94503e-06	0.000674153	5.18659	1	1		0.459212	0.377939	0.410953	0.510375	0.61668	0.115154	0.445524	0.412474	0.196093	1	0.987349	0.841543	0.0729451	0.0895181
F13A_HUMAN	Coagulation factor XIII A chain OS=Homo sapiens GN=F13A1 PE=1 SV=4	69.6	632.86	17	prot02426	0.604434	0.607064	0.333315	0.601661	0	1	0	0.553469	0	0	0	0	0.216799	0.23915	0	0.277481	0	0	0	0	0	0	0	0	0.0305096	0.174423	5.04472	1	0		1	0.666707	0.603999	0.503556	0	0	0	0	0	0	0	0	0.331976	0.3662
ARHG1_HUMAN	Rho guanine nucleotide exchange factor 1 OS=Homo sapiens GN=ARHGEF1 PE=1 SV=2	420.23	4018.24	35	prot00510	0.507629	1	0.404293	0.602476	0.750265	0.482438	0.441257	0.0637816	0.134418	0	0	0	0.305193	0.0739265	0	0.140431	0.109435	0	0.131617	0	0.118981	0	0	0	0.00730477	0.0722761	4.98709	1	0		0.839378	0.251162	0.449345	1	0.642113	0.0751154	0.277949	0.155237	0.186037	0	0	0	0.267797	0.0648683
HCLS1_HUMAN	Hematopoietic lineage cell-specific protein OS=Homo sapiens GN=HCLS1 PE=1 SV=3	800.657	18170	55	prot03088	0.29903	0.353784	0.443861	0.354409	0.47975	0.608212	0.509673	0.445956	0.804749	1	0.537183	0.450013	0	0.0450667	0.0927235	0.0799912	0.235021	0.071542	0.0690426	0.0614978	0.0286946	0.181995	0.320171	0.0774452	1.32729e-06	0.00020519	4.97678	1	1		0.513349	0.477479	0.383048	0.210681	0.663955	0.435319	0.578305	0.475744	0.544858	0.536274	1	0.625614	0	0.042349
SHAN3_HUMAN	SH3 and multiple ankyrin repeat domains protein 3 OS=Homo sapiens GN=SHANK3 PE=1 SV=3	166.12	2292.55	32	prot06638	0.0571647	0	0	0.06224	1	0.988749	0.352059	0.696652	0.70172	0.224182	0.56388	0.652372	0	0	0	0	0.268272	0	0	0.398622	0	0.172727	0.127803	0.0982507	0.00548207	0.0605348	4.97245	1	0		0.0446155	0.153926	0	0	0.611644	0	0.046736	0	0.072316	0.694749	0.364044	1	0	0
AKAP2_HUMAN	A-kinase anchor protein 2 OS=Homo sapiens GN=AKAP2 PE=1 SV=3	1093.68	27838.7	54	prot00287	0.452711	0.426485	0.626577	0.643892	1	0.798007	0.607711	0.587646	0.591291	0.943836	0.809989	0.7052	0.224877	0.177194	0.182294	0.197342	0.112271	0	0.139869	0.0852361	0.0353403	0.210412	0.195858	0.0901123	1.55817e-09	1.66104e-06	4.96324	1	1		0.80514	0.94766	0.99484	0.671245	0.712832	0.290727	0.496381	0.437605	0.387931	0.74478	1	0.850695	0.18511	0.145859
CHID1_HUMAN	Chitinase domain-containing protein 1 OS=Homo sapiens GN=CHID1 PE=1 SV=1	135.594	1007.31	18	prot01346	0.544928	0	0	0	0.93773	1	0.221953	0.272435	0.323868	0	0.703781	0	0	0	0	0	0.386241	0	0.423388	0	0	0	0	0	0.0342907	0.186367	4.94634	1	0		0	0.237677	0	0.213171	0.201508	0	0.240254	0.116267	0.788233	0	1	0	0	0
TB182_HUMAN	182 kDa tankyrase-1-binding protein OS=Homo sapiens GN=TNKS1BP1 PE=1 SV=4	1321.51	38132.3	55	prot07219	0.52679	0.330895	0.44016	0.361296	0.725928	0.802067	0.636834	0.336934	0.809485	1	0.396763	0.376216	0.0927709	0.10465	0.107093	0.15498	0.0829102	0.0171528	0.0910997	0.014848	0.191882	0.127294	0.232422	0.155749	1.282e-06	0.00020519	4.91194	1	1		0.566983	0.572027	0.545568	0.61682	0.361022	0.141443	0.56245	0.437126	0.689472	0.908842	0.877318	1	0.0945845	0.106696
FAK1_HUMAN	Focal adhesion kinase 1 OS=Homo sapiens GN=PTK2 PE=1 SV=2	309.11	4509.23	50	prot02502	0.458224	0.311045	0.502397	0.295733	0.954619	0.862987	0.17232	0.354528	0.397994	1	0	0.455411	0	0.088209	0.104553	0.124829	0	0	0.0662982	0.0785601	0.512282	0.138495	0	0.0647173	0.000771634	0.0169565	4.89434	1	1		0.54068	0.452729	0.290019	0.180055	0.3007	0	0.252672	0.366549	0.695025	0.935034	0.897138	1	0	0.0684913
KMT2D_HUMAN		59.8	729.601	23	prot03748	1	0	0.373958	0.990414	0.0268151	0	0.517283	0	0.378888	0.474046	0	0	0	0	0	0.343606	0	0	0	0	0	0	0.441238	0	0.0473145	0.222582	4.79255	1	0		1	0.428629	0	0.421328	0	0	0	0	0.276354	0	0	0	0	0
MP3B2_HUMAN		103.77	1676.82	33	prot04352	0.776377	0.652979	0.654233	0.590509	0.375757	0.438143	1	0	0.502784	0	0	0	0.351998	0	0.183729	0.413246	0.093937	0	0	0	0	0	0	0	0.00624366	0.0659773	4.78544	1	0		0.641317	0.418151	0.302707	0.487977	0.482214	0	0.471379	0.146755	0	0	0.534544	0.346552	0.27218	0
CBS_HUMAN		246.22	3387.43	35	prot01056	0	0.158715	1	0.669493	0.222951	0.154422	0.359139	0.212179	0.388451	0	0	0	0	0	0.129987	0.089194	0.0104022	0	0.00625575	0	0.144698	0	0.282062	0	0.0341803	0.186018	4.77717	1	0		0	0	0.636888	0.622639	0.25033	0	0.0791613	0.478701	1	0.653439	0	0.769864	0	0
IPO4_HUMAN	Importin-4 OS=Homo sapiens GN=IPO4 PE=1 SV=2	225.34	2248.48	29	prot03415	0	0	0	0.580352	1	0.202649	0.349519	0.264849	0.491823	0.685644	0	0.158438	0	0	0	0	0	0	0	0	0	0	0.390665	0.393605	0.0261553	0.161061	4.76019	1	0		0	0.425224	0.641625	0	0.337327	0	0	0.308042	0	1	0.923818	0.708708	0	0
VAPB_HUMAN	Vesicle-associated membrane protein-associated protein B/C OS=Homo sapiens GN=VAPB PE=1 SV=3	295.61	6138.62	48	prot07971	0.19096	0.218164	0.317455	0.220062	0.150054	0.487994	0.386725	0.267035	1	0.295209	0	0.0786121	0.135168	0.0967659	0.115792	0.152981	0.0385819	0	0.0425288	0.0229456	0	0.100254	0	0.0552582	0.00470533	0.0554803	4.75126	1	0		0.244639	0.34119	0.212969	0.118786	0.2906	0.119	0.667102	0.058652	0	0.316205	1	0.194018	0.14755	0.10563
SYQ_HUMAN	Glutamine--tRNA ligase OS=Homo sapiens GN=QARS PE=1 SV=1	458.65	7300.21	44	prot07131	1	0.733597	0.617038	0.649209	0.337208	0.833123	0.538944	0.225481	0.109619	0	0	0.0939024	0.190731	0	0	0	0.0725478	0.104442	0.321887	0.165691	0	0	0.229195	0	0.00389742	0.0498808	4.7378	1	1		0.235918	0.414593	0.133428	0.528744	0.150007	0.0504335	0.29114	0.282307	0.662174	1	0.212756	0.896179	0.10969	0
FKBP4_HUMAN	Peptidyl-prolyl cis-trans isomerase FKBP4 OS=Homo sapiens GN=FKBP4 PE=1 SV=3	242.45	4351.59	47	prot02594	0.167164	0	0.527459	0.821019	1	0.606663	0.218602	0.30023	0.111282	0	0.413823	0.48773	0.097664	0	0.0610422	0.0803386	0.104273	0	0.263047	0	0.234854	0	0.088007	0.0552794	0.00390777	0.0498808	4.72722	1	1		0.133854	0.168384	0.343313	1	0.516762	0.0451667	0.429292	0.0947987	0.319855	0.120066	0.277654	0	0.0492711	0
RN213_HUMAN	E3 ubiquitin-protein ligase RNF213 OS=Homo sapiens GN=RNF213 PE=1 SV=3	910.785	15513.5	49	prot06159	0.728142	0.765068	0.396443	0.757001	0.982261	1	0.681568	0.389815	0.382167	0.99598	0.874276	0.626924	0.0272316	0.164219	0	0	0.19737	0	0.0405747	0	0.428463	0.0450311	0.422984	0.496186	1.54019e-06	0.000214292	4.70876	1	1		0.531647	0.396796	0.654196	1	0.458256	0.112916	0.291314	0.144637	0.593516	0.233785	0.0228976	0.185285	0.0186385	0.112399
WBP11_HUMAN	WW domain-binding protein 11 OS=Homo sapiens GN=WBP11 PE=1 SV=1	131.62	1593.77	32	prot08065	1	0	0	0	0.338008	0	0.184988	0.0203713	0.710004	0.922716	0.778031	0.462747	0	0	0	0	0	0.36664	0.209478	0	0.128473	0.0898807	0.149248	0	0.0229351	0.147961	4.68027	1	0		0.171571	0	0	0	0.00891356	0.0733099	0.0821049	0.101256	0.290262	1	0.167508	0.405455	0	0
PDLI7_HUMAN	PDZ and LIM domain protein 7 OS=Homo sapiens GN=PDLIM7 PE=1 SV=1	292.88	5645.14	45	prot05206	0.454888	0.652212	0.7023	0.633674	1	0.925099	0.0568854	0.354531	0.587101	0.862365	0	0	0.157558	0.20928	0	0	0	0	0	0.144744	0	0.820019	0	0	0.0030272	0.0422593	4.67787	1	1		0.298855	0.259075	0.340767	0.419028	0.305355	0	0.25119	0.257726	0.531211	0.834944	0.985175	1	0.064838	0.0861228
RAB8A_HUMAN	Ras-related protein Rab-8A OS=Homo sapiens GN=RAB8A PE=1 SV=1	289.17	6224.46	54	prot05791	0.559474	0.398179	0.461857	0.877064	1	0.0289471	0.836568	0.573475	0.0469104	0.040366	0.0205689	0.026906	0.223039	0.011797	0.338516	0	0.0451709	0.0951994	0.00815017	0.0128757	0.0848309	0.123159	0.0782764	0.0210902	0.00881227	0.0806632	4.67354	1	0		0.150457	0.113541	0.00377474	0.152416	0.023892	0.0071435	0.0151458	0.156096	1	0.00775416	0.0541374	0.159229	0.0613767	0.00324634
KLC2_HUMAN	Kinesin light chain 2 OS=Homo sapiens GN=KLC2 PE=1 SV=1	228.82	3229.32	32	prot03726	0.19945	1	0.324264	0.445643	0.858134	0.0471602	0.726367	0.48349	0	0	0	0	0.0867114	0.172678	0	0.300643	0.317065	0	0	0	0	0	0	0	0.0245112	0.15525	4.65685	1	0		0.131849	1	0.536157	0.700632	0.368185	0.173027	0	0.172157	0	0	0.0895912	0.401957	0.0506125	0.10079
VASP_HUMAN	Vasodilator-stimulated phosphoprotein OS=Homo sapiens GN=VASP PE=1 SV=3	415.03	9419.72	54	prot07974	0.16987	0.194148	0.279653	0.256869	0.543277	0.929327	0.323608	0.846121	0.343525	1	0.380848	0.477632	0.0451822	0.0691991	0.0516857	0.0285041	0.123828	0	0.118968	0.0679028	0.114376	0.298996	0.217446	0.101853	0.00029129	0.00894004	4.64067	1	1		0.215349	0.184093	0.643567	0.425363	0.250519	0.191893	0.554461	0.566087	1	0.863852	0.896125	0.631942	0.0447628	0.0685568
CNPY3_HUMAN	Protein canopy homolog 3 OS=Homo sapiens GN=CNPY3 PE=1 SV=1	83.18	1263.01	21	prot01486	0.512792	0.45408	0.773701	0.483875	0	0	0	0	0.661399	0.650998	1	0	0	0.163095	0	0	0.234524	0	0	0	0	0.582402	0	0	0.0184032	0.128668	4.62933	1	0		0.472694	1	0.602979	0.453754	0	0	0	0	0.405398	0	0	0	0	0.23797
SC31A_HUMAN	Protein transport protein Sec31A OS=Homo sapiens GN=SEC31A PE=1 SV=3	610.97	9729.77	47	prot06480	1	0.921538	0.860298	0.704082	0.717427	0.676456	0.209675	0.665023	0.316495	0.325897	0	0	0.159988	0.467869	0.108329	0.244921	0.200703	0.0877534	0.0237838	0.0945758	0	0	0	0	0.000872876	0.0184943	4.60897	1	1		0.797334	0.85252	1	0.967219	0.820417	0.232744	0.624599	0.62786	0.596633	0.920202	0.213681	0.553385	0.140534	0.410978
GFPT2_HUMAN	Glutamine--fructose-6-phosphate aminotransferase [isomerizing] 2 OS=Homo sapiens GN=GFPT2 PE=1 SV=3	131.42	1261.94	23	prot02803	0.531378	0.605976	0	1	0.77756	0.118843	0	0.360535	0.437577	0.114479	0	0	0.300247	0.233056	0	0.327076	0	0	0	0	0	0	0	0	0.0244078	0.15483	4.58676	1	0		0	0.0864628	1	0.973024	0	0	0.15196	0	0	0	0	0	0.301445	0.233986
TBL2_HUMAN	Transducin beta-like protein 2 OS=Homo sapiens GN=TBL2 PE=1 SV=1	354.55	4411.78	38	prot07268	0.199007	0.417088	0.715896	1	0.29342	0.352509	0.812051	0.33706	0.230242	0	0	0	0.212969	0.141802	0	0.110023	0.0596139	0.271328	0.155696	0	0	0	0	0	0.00873797	0.0801965	4.5797	1	0		0.971818	0.965713	0.445805	1	0.876145	0.274993	0.738796	0.388702	0	0.271604	0.459177	0	0.205045	0.136526
EIF3L_HUMAN	Eukaryotic translation initiation factor 3 subunit L OS=Homo sapiens GN=EIF3L PE=1 SV=1	599.79	17956.7	56	prot02232	0.383874	0.550635	0.561952	0.462409	0.774832	0.687458	0.464553	0.256346	1	0.761915	0.284592	0.269514	0.0974732	0.158633	0.125113	0.191238	0.123338	0.12738	0.184839	0.0822509	0.0422844	0.0722747	0.155187	0.0541088	3.57134e-06	0.000421215	4.56685	1	1		0.416763	0.398088	0.309078	0.362499	0.267948	0.28192	0.391652	0.230461	0.936978	1	0.912691	0.866735	0.0683089	0.111169
PABP2_HUMAN	Polyadenylate-binding protein 2 OS=Homo sapiens GN=PABPN1 PE=1 SV=3	214.054	2477.79	37	prot05052	0.331489	0.27169	1	0.171184	0.801543	0.703325	0.250017	0.400191	0	0.312181	0	0.833023	0	0	0	0	0	0	0	0	0.367924	0	0.743473	0	0.00984496	0.0855598	4.566	1	0		0.218827	0.307709	0.194181	0	0.625698	0	0.260358	0.0893503	0.353826	0.405098	0.187317	1	0	0
E41L2_HUMAN	Band 4.1-like protein 2 OS=Homo sapiens GN=EPB41L2 PE=1 SV=1	447.77	6083.54	42	prot02133	0.74839	0.444863	0.361178	0.52881	1	0.859505	0.973375	0.337483	0.603094	0.391319	0.576155	0.110368	0	0	0.253987	0	0.54924	0	0.408285	0	0.0614679	0	0	0.246452	0.000114436	0.00434233	4.5639	1	1		0.251963	0.129616	0.20319	0.123392	0.357726	0.232586	0.265789	0.123249	0.865458	0.745856	1	0.671088	0	0
UFL1_HUMAN	E3 UFM1-protein ligase 1 OS=Homo sapiens GN=UFL1 PE=1 SV=2	180.17	1796.41	24	prot07905	0	0.636246	0.810056	0.802639	0.367729	0.246523	0	0	0.732676	0.933837	0	0	0	0	1	0	0	0	0	0	0	0	0	0	0.044587	0.21565	4.52971	1	0		0.231315	1	0	0.465903	0	0	0	0	0	0	0	0	0	0
CUL4A_HUMAN	Cullin-4A OS=Homo sapiens GN=CUL4A PE=1 SV=3	218.175	3704.84	38	prot01729	0.279963	0.740038	0.348425	0.147056	0.575449	0.53429	0.536557	0.616515	0.481111	1	0	0	0.137702	0.072309	0.149205	0	0.268723	0	0.0509397	0.128423	0	0	0.357597	0	0.00130052	0.023973	4.5149	1	1		0.159194	0.123165	1	0.136141	0.195322	0	0.895033	0.321966	0.271929	0.200173	0.228356	0.265958	0.153547	0.0806293
AEBP1_HUMAN	Adipocyte enhancer-binding protein 1 OS=Homo sapiens GN=AEBP1 PE=1 SV=1	245.457	2846.88	30	prot00227	0.399971	0.506174	0.694097	1	0.146326	0.163116	0	0	0	0.0862426	0	0.278454	0	0	0.0659048	0.0435584	0	0	0	0	0	0.254012	0.368559	0	0.0441171	0.215324	4.47299	1	0		0.689839	1	0.619402	0.795617	0.108293	0	0.6353	0	0.358405	0	0	0.157311	0	0
SAHH_HUMAN	Adenosylhomocysteinase OS=Homo sapiens GN=AHCY PE=1 SV=4	323.24	7014.29	47	prot06444	0.247851	0.206377	0	0.26007	0.876891	0.634986	0.522275	1	0.355224	0.790311	0.191625	0.182465	0	0.192474	0.104263	0.102282	0.396987	0.161149	0	0	0.0758108	0	0.0798798	0.0683549	0.00214367	0.0328959	4.45993	1	1		0	0.344078	0.43148	0.347602	0.56954	0.235949	0.772068	0.367715	0.644351	1	0.241205	0.289986	0	0.111301
ARHG2_HUMAN	Rho guanine nucleotide exchange factor 2 OS=Homo sapiens GN=ARHGEF2 PE=1 SV=4	422.28	8173.59	47	prot00511	0.298124	1	0.342509	0.336052	0.479924	0.6656	0.612058	0.379351	0.56454	0.972074	0.417422	0.495145	0.116187	0	0.261541	0	0	0	0	0.0540013	0.561608	0	0.284857	0.1941	5.04051e-05	0.00238568	4.45753	1	1		0.712353	0.301544	0.833848	0.405909	0.0600738	0.240393	0.604539	0.0647729	0.742798	1	0.526027	0.909985	0.0943874	0
GAPR1_HUMAN	Golgi-associated plant pathogenesis-related protein 1 OS=Homo sapiens GN=GLIPR2 PE=1 SV=3	81.95	1445.47	22	prot02737	0.310277	0.399904	0.372872	0.306957	0	0.668843	0.483754	0	0	0	1	0	0.150096	0.133616	0.181236	0.172035	0	0	0.166664	0	0	0	0	0	0.0257282	0.160443	4.40817	1	0		0.416922	0.601655	0.521767	0.387692	0	0	1	0	0	0	0	0	0.215213	0.191583
ICLN_HUMAN	Methylosome subunit pICln OS=Homo sapiens GN=CLNS1A PE=1 SV=1	325.12	5096.74	39	prot03275	0	0	0	0	0.79805	0.280642	1	0.364867	0.535945	0.376054	0.404238	0.341294	0	0	0	0	0	0	0.172178	0.18658	0.571838	0	0	0	0.0203946	0.138155	4.40695	1	0		0.262333	0.168864	0.548319	0.155134	0.301187	0.197477	0.393897	0.18039	0.500773	1	0.467928	0.699951	0	0
HMOX1_HUMAN	Heme oxygenase 1 OS=Homo sapiens GN=HMOX1 PE=1 SV=1	303.34	5684.66	52	prot03170	0.998246	0.643913	0.902044	0.770738	0.344809	1	0.7445	0.473721	0.103344	0.352485	0.114559	0.0760839	0.368406	0.16693	0.305417	0	0.206863	0.0679379	0	0.1091	0.10439	0.114637	0	0.0608045	0.000676123	0.0158468	4.33666	1	1		0.836199	0.838808	0.763223	0.528543	0.526797	0.109902	1	0.701632	0.539405	0.386154	0.726141	0.156877	0.348811	0.158051
CMC2_HUMAN	Calcium-binding mitochondrial carrier protein Aralar2 OS=Homo sapiens GN=SLC25A13 PE=1 SV=2	148.827	2191.1	34	prot01452	0.441132	0	0.288404	0.468188	0.771073	0.441118	1	0.501218	0	0.578323	0.425338	0	0	0	0	0	0.257048	0	0	0	0	0	0.880336	0	0.0126148	0.0995349	4.32114	1	0		0.164661	0.451024	1	0.261471	0.120425	0	0	0.262725	0	0	0.780915	0.290541	0	0
DOCK6_HUMAN	Dedicator of cytokinesis protein 6 OS=Homo sapiens GN=DOCK6 PE=1 SV=3	322.434	6180.3	48	prot02014	0.159539	0.322749	0.295056	0.261425	0.368692	0.705879	0.242841	0.232897	1	0.437277	0.296833	0.326185	0.0197518	0	0	0.0941115	0.0273998	0	0.0320551	0.0451257	0.490824	0.152631	0.127015	0.0887206	0.00104619	0.0214058	4.31443	1	1		0.076007	0.203401	0.265994	0.462292	0.140591	0.148095	0.398502	0.147872	1	0.189199	0.460805	0.170909	0.0104759	0
ITPR3_HUMAN	Inositol 1,4,5-trisphosphate receptor type 3 OS=Homo sapiens GN=ITPR3 PE=1 SV=2	1200.4	33916.6	56	prot03477	0.540247	0.343614	0.783553	0.437235	0.508425	0.690166	0.311469	0.303383	1	0.97029	0.429803	0.725547	0.0334608	0.0856583	0.0835076	0.132093	0.0700983	0.00789376	0.0689591	0.0648632	0.334976	0.411677	0.294698	0.0467834	1.2171e-05	0.000902286	4.30897	1	1		0.478441	0.536571	0.528095	0.504154	0.254652	0.229195	0.534688	0.366867	0.849928	0.883497	0.942054	1	0.0356471	0.0912551
P66A_HUMAN	Transcriptional repressor p66-alpha OS=Homo sapiens GN=GATAD2A PE=1 SV=1	117.46	1906.34	27	prot05041	0	0	0.727447	0	0.322251	0.268852	0.306352	1	0.676744	0.862326	0.407732	0	0	0	0	0	0	0	0.326844	0	0.735981	0	0	0	0.0259733	0.160892	4.30146	1	0		0	0.555815	0	0	0.238341	0	0.55243	0	0.214768	0.804547	1	0.292303	0	0
GBF1_HUMAN	Golgi-specific brefeldin A-resistance guanine nucleotide exchange factor 1 OS=Homo sapiens GN=GBF1 PE=1 SV=2	488.754	6095.12	39	prot02749	1	0.493379	0.296566	0.514561	0.823597	0.357025	0.434092	0.27309	0.183476	0.549985	0.292618	0	0.329295	0.0266249	0.108482	0.12408	0.0327388	0	0	0	0	0	0	0.593318	0.00191483	0.0308591	4.2966	1	1		0.469086	0.526371	0.586005	1	0.234844	0	0.30905	0.0670889	0	0	0.15028	0.114749	0.220132	0.0177986
ADPGK_HUMAN	ADP-dependent glucokinase OS=Homo sapiens GN=ADPGK PE=1 SV=1	120.09	1556.99	30	prot00219	0.533758	0.543856	0.832859	0.683416	0.535134	1	0.909997	0	0	0	0	0	0.324877	0.124431	0.53232	0	0	0	0.196483	0	0	0	0	0	0.0174276	0.123923	4.2772	1	0		1	0.445223	0.305511	0.657134	0.387031	0.398638	0.234185	0.193665	0	0	0	0	0.294315	0.112726
NDUA9_HUMAN	NADH dehydrogenase [ubiquinone] 1 alpha subcomplex subunit 9, mitochondrial OS=Homo sapiens GN=NDUFA9 PE=1 SV=2	130.38	1922.97	35	prot04631	0.506886	0.886219	0.506011	1	0.350207	0.119135	0.0994567	0.106212	0	0	0	0	0.0371297	0.123255	0.0380926	0.376509	0.12589	0	0.0706727	0.0645706	0	0	0	0	0.0448386	0.216116	4.27465	1	0		0.373903	1	0	0.773671	0.174021	0.0638471	0.0860653	0.135167	0.377845	0.344654	0.802385	0	0.0465274	0.154452
AL1A1_HUMAN	Retinal dehydrogenase 1 OS=Homo sapiens GN=ALDH1A1 PE=1 SV=2	314.75	5049.6	38	prot00304	0.0778464	0.121483	0.406609	0.494076	1	0.730898	0.526419	0.365691	0.222161	0.0745445	0	0	0.18304	0.211309	0	0.153821	0.285558	0	0	0.112918	0	0	0	0	0.0136734	0.1053	4.24629	1	0		0.23795	0.254395	0.260413	0.593115	0	0.151879	0.404609	0.317658	0.65925	0.299583	0.260589	0	0.10792	0.124588
EMD_HUMAN	Emerin OS=Homo sapiens GN=EMD PE=1 SV=1	258.79	5843.85	52	prot02265	0.591766	1	0.600607	0.774621	0.592599	0.66234	0.122052	0.17451	0.264596	0.136628	0.2798	0	0.219741	0	0.157933	0.142347	0.0236465	0.043669	0.0699916	0.0245187	0.233961	0.121765	0.110564	0.0841232	0.00165915	0.027975	4.2195	1	1		0.718769	0.499943	0.529554	0.746293	1	0.533362	0.681718	0.325568	0.357819	0.358532	0.59373	0.465011	0.237095	0
DPYL2_HUMAN	Dihydropyrimidinase-related protein 2 OS=Homo sapiens GN=DPYSL2 PE=1 SV=1	1049.18	27001.2	56	prot02039	0.553696	0.573657	0.406383	0.715428	0.958174	1	0.50613	0.562099	0.540573	0.789832	0.835774	0.943536	0.0998951	0.0249904	0.218864	0.0333544	0.256524	0.113193	0.146983	0.0151669	0.503487	0.314385	0.183267	0.0807197	1.78122e-07	4.95654e-05	4.21195	1	1		0.625148	0.649886	0.791148	0.785231	0.785431	0.360684	0.522516	0.412689	0.936032	0.968075	0.71166	1	0.0999091	0.0249939
SELT_HUMAN	Selenoprotein T OS=Homo sapiens GN=SELT PE=2 SV=2	74.56	915.37	18	prot06549	1	0.866582	0.840374	0	0.750636	0.500433	0.368866	0.254976	0	0.576618	0	0	0.494379	0	0	0.730897	0	0	0	0	0	0	0	0	0.0196783	0.135718	4.21006	1	0		0.977942	0.878312	0	0	0	0.207952	1	0	0	0	0	0	0.518131	0
BOLA2_HUMAN	BolA-like protein 2 OS=Homo sapiens GN=BOLA2 PE=1 SV=1	118.16	2536.84	35	prot00824	0.367046	0.40854	0	0.845486	0.187231	1	0.292004	0.195094	0.829066	0	0	0.494737	0	0	0.314961	0	0	0	0.607785	0	0.176468	0	0	0	0.017707	0.125366	4.20228	1	0		0.631165	0.154847	0.563446	0	0.394419	0.138756	0.310606	0.309737	0	0	0	0.618019	0	0
F120A_HUMAN	Constitutive coactivator of PPAR-gamma-like protein 1 OS=Homo sapiens GN=FAM120A PE=1 SV=2	693.72	16115.7	56	prot02418	0.845684	0.707247	0.574693	0.768716	0.85488	0.732037	0.593176	0.399443	0.69355	1	0.156698	0.250324	0.141334	0.215662	0.221406	0.146139	0.118827	0.0718779	0.0143353	0.0156815	0.226603	0.223333	0.283583	0.128239	2.75142e-06	0.000348012	4.19278	1	1		0.580503	0.414838	0.480318	0.519388	0.505956	0.223489	0.429152	0.478764	0.825784	0.797071	1	0.790368	0.110186	0.168133
TCRG1_HUMAN	Transcription elongation regulator 1 OS=Homo sapiens GN=TCERG1 PE=1 SV=2	131.12	1257.57	25	prot07300	0	0	0	0	1	0.210532	0.768165	0.652262	0.143145	0.527699	0.409278	0	0	0	0	0	0	0	0	0	0	0.290665	0.46548	0.130148	0.0457535	0.218008	4.18719	1	0		0	0	0	0	0	1	0	0.194262	0	0.554216	0.379991	0.736623	0	0
K1211_HUMAN	Uncharacterized protein KIAA1211 OS=Homo sapiens GN=KIAA1211 PE=1 SV=3	64.85	1695.04	46	prot03520	0.242302	0.665153	0.296142	0.584664	0	0.551857	0.102279	0.101728	0	0.405495	0.688752	1	0.0511177	0	0.165839	0.220736	0.212364	0	0.0925388	0	0.17947	0.195094	0	0	0.00551817	0.0606088	4.15194	1	0		0.567977	0.78979	0.829661	0.406266	0.733219	0.300047	0.381532	0.452955	0.656131	0.380748	0.839599	1	0.0974227	0
CYFP1_HUMAN	Cytoplasmic FMR1-interacting protein 1 OS=Homo sapiens GN=CYFIP1 PE=1 SV=1	731.58	12712.8	50	prot01756	0.494703	0.429034	0.342943	0.644373	0.741003	1	0.390139	0.395145	0.087249	0.205495	0.239428	0.391053	0.0481474	0.124501	0.527451	0.0713183	0.106159	0	0.0844429	0.0138928	0.199332	0.117749	0	0	0.00051659	0.0132285	4.14585	1	1		1	0.737459	0.354318	0.821294	0.829315	0.532914	0.322089	0.356379	0.0811953	0.138606	0.612606	0.880044	0.0610375	0.157832
STT3A_HUMAN	Dolichyl-diphosphooligosaccharide--protein glycosyltransferase subunit STT3A OS=Homo sapiens GN=STT3A PE=1 SV=2	183.69	5659.25	54	prot07044	0.281066	0.0762607	1	0.612323	0.107598	0.395494	0.0898253	0.0556262	0.178074	0.114239	0.0881125	0.0244056	0.0311477	0.0190527	0.12746	0.0333084	0	0.0636059	0.0455315	0.0321607	0.047274	0.147342	0.0832871	0.101487	0.0349734	0.188117	4.13176	1	0		0.98054	1	0.969854	0.962547	0.183547	0.0663113	0.0455153	0.0793607	0.126757	0.264842	0.200107	0.199742	0.0345128	0.0211111
FLNB_HUMAN	Filamin-B OS=Homo sapiens GN=FLNB PE=1 SV=2	3908.31	118042	56	prot02607	0.60828	0.68446	0.585914	0.665843	0.960423	1	0.692331	0.612123	0.820181	0.797387	0.293097	0.409303	0.195557	0.210606	0.24119	0.255832	0.138431	0.0825975	0.0997441	0.08894	0.182685	0.199767	0.143138	0.134027	2.66697e-08	1.50584e-05	4.12131	1	1		0.451005	0.376595	0.373664	0.517072	0.380572	0.289815	0.44813	0.272414	0.581998	1	0.610959	0.698604	0.114689	0.123515
STIP1_HUMAN	Stress-induced-phosphoprotein 1 OS=Homo sapiens GN=STIP1 PE=1 SV=1	361.747	5773.71	44	prot07015	0.583546	0.588061	0.295388	0.816201	1	0.98711	0.728896	0.437301	0.311635	0.389806	0	0	0.159423	0.220324	0.172461	0	0.384119	0.214588	0.154868	0.187701	0	0	0	0	0.00114646	0.0227204	4.10982	1	1		0.268759	0.558214	0.531974	1	0.782232	0.357173	0.570758	0.350169	0	0.536567	0.324027	0.536764	0.1541	0.212967
CNN2_HUMAN	Calponin-2 OS=Homo sapiens GN=CNN2 PE=1 SV=4	256.43	5957.59	49	prot01475	0.372557	0.309396	0.227933	0.330273	0.841544	1	0.695073	0.500584	0.183456	0.287831	0.11683	0.303566	0.153642	0.162699	0.306826	0	0.0959919	0.100332	0.0408132	0	0	0	0.307694	0.0899436	0.000972714	0.0202409	4.10913	1	1		0.173711	0.16674	0.235249	0.516568	0.275088	0.227914	0.486973	0.435719	0.55502	1	0.822735	0.758204	0.0883905	0.0936008
IF4G1_HUMAN	Eukaryotic translation initiation factor 4 gamma 1 OS=Homo sapiens GN=EIF4G1 PE=1 SV=4	1127.77	27960	55	prot03308	0.385334	0.444662	0.521516	0.505517	0.758452	0.563718	0.474347	0.350549	1	0.892843	0.346098	0.338681	0.137324	0.166062	0.141369	0.238448	0.166737	0.0605516	0.0643834	0.104797	0	0.294366	0.107074	0.123218	3.63291e-06	0.000421215	4.10247	1	1		0.576135	0.436861	0.31997	0.367047	0.418402	0.171593	0.392479	0.293488	0.469902	1	0.708365	0.712249	0.0961995	0.116332
1433G_HUMAN	14-3-3 protein gamma OS=Homo sapiens GN=YWHAG PE=1 SV=2	467.234	12854.8	55	prot00005	0.199789	0.0610798	0.180234	0.142796	0.635732	1	0.493427	0.484304	0.437647	0.7561	0.87516	0.166169	0.0501431	0.108199	0.0438312	0.0803559	0.109167	0.0543235	0.0378249	0.053689	0.235579	0.265144	0.112362	0.177527	0.00131535	0.0239749	4.09024	1	1		0.550963	0.256017	0.486954	0.293505	1	0.286353	0.434882	0.210382	0.533779	0.417215	0.687249	0.306472	0.082423	0.177853
B2MG_HUMAN	Beta-2-microglobulin OS=Homo sapiens GN=B2M PE=1 SV=1	116.86	1340.28	28	prot00716	0.312548	0.10125	0.76651	1	0.59793	0.776105	0.544161	0.501402	0	0	0	0	0.642854	0.232528	0	0	0	0	0.249629	0	0	0	0	0	0.0233569	0.150219	4.08877	1	0		0	1	0.871196	0.298704	0.176286	0	0.566299	0.45939	0.208849	0	0.134485	0	0.705696	0.255259
AKP13_HUMAN	A-kinase anchor protein 13 OS=Homo sapiens GN=AKAP13 PE=1 SV=2	315.004	3746.52	35	prot00298	1	0	0.410242	0	0.387558	0.271317	0.268744	0	0.491183	0.519329	0.719018	0	0.242142	0	0.323549	0	0	0	0	0	0	0	0	0.4292	0.0201317	0.137303	4.08827	1	0		0.423334	1	0.533678	0.123911	0.403278	0	0.852927	0.0807478	0.432944	0	0.298571	0.826207	0.15094	0
LDHB_HUMAN	L-lactate dehydrogenase B chain OS=Homo sapiens GN=LDHB PE=1 SV=2	342.43	7767.16	51	prot03841	0.467085	0.254657	0.488571	0.820408	0.641173	1	0.588177	0.420247	0.152733	0.543982	0.269624	0.456829	0.322418	0.116368	0.134358	0.101808	0.154154	0.321104	0.183246	0.0794691	0	0	0	0.0811427	4.45726e-05	0.00225678	4.08515	1	1		0.604104	0.57103	0.588667	0.675182	0.437241	0.824411	0.290034	0.297226	0.732224	0.687797	0.47399	1	0.418204	0.15094
TMCO1_HUMAN	Transmembrane and coiled-coil domain-containing protein 1 OS=Homo sapiens GN=TMCO1 PE=1 SV=1	115.86	2090.4	41	prot07497	0.131598	0.0976717	0.138669	0.142664	1	0.104539	0.615215	0.0401882	0.339838	0.497986	0	0.260266	0	0	0.111991	0	0	0	0.0432827	0	0.158314	0.209638	0	0.303792	0.027468	0.164493	4.07324	1	0		0.139359	0	0	0.245899	0.0795593	0.688708	0.0622826	0.0604448	0.440753	0.315365	1	0.3885	0	0
UBP7_HUMAN	Ubiquitin carboxyl-terminal hydrolase 7 OS=Homo sapiens GN=USP7 PE=1 SV=2	210.61	3128.05	39	prot07876	0.954713	0.881497	0.132843	0.880019	0.675298	1	0.205708	0.282404	0	0.185167	0.16794	0	0.362593	0.0923551	0	0	0.721315	0	0	0	0.148663	0	0	0	0.0172965	0.123201	4.04973	1	0		1	0.884267	0.614994	0.713242	0.834319	0.366952	0.438546	0.0519406	0	0.185288	0.598391	0	0.317998	0.0809964
SCRIB_HUMAN	Protein scribble homolog OS=Homo sapiens GN=SCRIB PE=1 SV=4	341.884	5434.47	39	prot06517	0.480525	0.749802	1	0.952815	0.401011	0.681894	0.215631	0.459293	0	0.117268	0.084055	0.477975	0.458569	0.328607	0.203019	0.403463	0	0	0	0	0	0	0	0	0.00377538	0.0489393	4.03275	1	1		1	0.579841	0.42389	0.789296	0.251962	0.0680057	0.127288	0.0854223	0.283759	0.204153	0	0.0411482	0.332675	0.238392
RBP2_HUMAN	E3 SUMO-protein ligase RanBP2 OS=Homo sapiens GN=RANBP2 PE=1 SV=2	844.271	18617.3	55	prot05899	0.34495	1	0.369156	0.920667	0.936038	0.442013	0.289782	0.117292	0.754875	0.811219	0.467391	0.382709	0.0592324	0.0972373	0.293436	0	0.0261989	0.0562764	0.0699546	0.239863	0.447206	0.128205	0.208558	0.0696762	0.00015096	0.00543197	4.03108	1	1		0.0974809	0.326131	0.13889	0.0668319	0.172949	0.035377	0.200552	0.13407	0.058911	0.289343	0.0883714	0.366097	0.0110045	0.0180653
SYAC_HUMAN	Alanine--tRNA ligase, cytoplasmic OS=Homo sapiens GN=AARS PE=1 SV=2	873.38	20458.6	55	prot07085	0.307775	0.339265	0.523069	0.53414	1	0.834842	0.487075	0.422039	0.329169	0.510664	0.452283	0.150366	0.0421889	0.0844528	0.0511069	0.158328	0.265082	0	0.0673517	0.0186658	0.172075	0.214205	0.263837	0.126715	3.75851e-05	0.00209174	4.02367	1	1		0.652711	0.296807	0.440614	0.380441	0.547178	0.12719	0.553316	0.20595	1	0.520721	0.895693	0.576159	0.0337633	0.0675866
FXR1_HUMAN	Fragile X mental retardation syndrome-related protein 1 OS=Homo sapiens GN=FXR1 PE=1 SV=3	572.67	12646.7	56	prot02693	0.298601	0.105503	0.181951	0.22306	0.0943179	0.46358	0.366539	0.245974	1	0.537045	0.379336	0.183476	0.140076	0.164167	0.0571819	0.0248173	0.124533	0.0184126	0.101278	0.020435	0.0946261	0.0575544	0.185094	0.0364702	0.00227775	0.034303	3.98126	1	1		0.521563	0.187906	0.411684	0.289631	0.255051	0.116337	0.474209	0.320063	0.662606	0.710155	0.824875	1	0.249823	0.292789
MOT1_HUMAN	Monocarboxylate transporter 1 OS=Homo sapiens GN=SLC16A1 PE=1 SV=3	208.24	4826.2	51	prot04343	0.198728	0.263272	0.501559	0.412155	1	0.322262	0.281907	0.257247	0.200048	0.550607	0.330118	0.692595	0.109185	0.196665	0.112577	0.15523	0.0784098	0	0	0	0.237419	0	0.0535614	0.322341	0.00040759	0.0111013	3.95965	1	1		0.157078	0.402976	0.316542	0.392375	0.223694	0.108308	0.187827	0	0.777584	0.249516	0.0814207	1	0.0883805	0.159191
PRPS2_HUMAN	Ribose-phosphate pyrophosphokinase 2 OS=Homo sapiens GN=PRPS2 PE=1 SV=2	129.08	1243.15	21	prot05596	0	0	0	0.32973	0.708972	0.613689	0	0	1	0.891702	0.60943	0.552511	0	0	0	0	0	0	0	0	0.578643	0	0.291535	0.318644	0.0269406	0.163576	3.95857	1	0		0	0.107983	0	0	0.328973	0.135456	0	0	0	1	0	0	0	0
ACSL4_HUMAN	Long-chain-fatty-acid--CoA ligase 4 OS=Homo sapiens GN=ACSL4 PE=1 SV=2	262.424	7653.38	53	prot00176	0.310055	0.463927	0.206712	0.190243	0.482468	0.475756	0.667921	0.303105	0.457109	1	0.364978	0.547497	0.0848292	0.0237182	0.152629	0.0717253	0.565553	0	0.0317016	0	0.156019	0.0940704	0.110761	0.0912085	0.000221922	0.00729372	3.95725	1	1		0.252237	0.735531	0.0356216	0.236511	0.156616	0.0468535	0.529067	0.206848	1	0.585258	0.526426	0.646248	0.0826241	0.0231016
RAB32_HUMAN	Ras-related protein Rab-32 OS=Homo sapiens GN=RAB32 PE=1 SV=3	185.73	3995.99	43	prot05776	1	0.379282	0.79349	0.863088	0.348592	0.297708	0.29683	0.0582568	0.166793	0.119718	0	0	0.327972	0	0.0321994	0.182026	0.0554131	0	0.418968	0.0862671	0	0	0	0	0.020703	0.138961	3.92054	1	0		0.306683	0.151897	0.367321	0.400573	0.0339207	0.0437794	0.0783088	0.0467363	0.0450603	0.052974	0.425349	0.0530031	0.110171	0
PDLI1_HUMAN	PDZ and LIM domain protein 1 OS=Homo sapiens GN=PDLIM1 PE=1 SV=4	393.02	9402.26	52	prot05203	0.349706	0.564086	0.552528	0.448146	0.307027	1	0.303045	0.407487	0.257266	0.270932	0.141252	0	0.187009	0.260898	0.100792	0.0340685	0.132726	0	0.13811	0.110968	0.0820839	0.0644613	0.063891	0	0.00105452	0.021471	3.91612	1	1		0.484803	0.512202	0.561941	1	0.705128	0.214704	0.485047	0.229994	0.22787	0.299767	0.243534	0.299196	0.167413	0.23356
PARVA_HUMAN	Alpha-parvin OS=Homo sapiens GN=PARVA PE=1 SV=1	113.04	1024.84	24	prot05107	0	0	0.564005	0	1	0.728559	0.508655	0.490177	0.732414	0.263929	0.312001	0.345651	0	0	0	0.238327	0	0	0.461159	0	0.576241	0	0	0	0.0109495	0.0907469	3.87653	1	0		0.0698463	0	0	0.15332	0.22051	0	0	0	0.0618794	1	0	0.0920176	0	0
BABA1_HUMAN	BRISC and BRCA1-A complex member 1 OS=Homo sapiens GN=BABAM1 PE=1 SV=1	140.04	2589.65	29	prot00727	0.264509	0.296005	0.173607	0.242269	0	0.58965	0	0.226362	1	0.935331	0.603703	0	0.13468	0	0	0	0	0	0	0	0.63961	0	0	0.345253	0.0302732	0.17405	3.86893	1	0		0.671664	0	0.351688	0.573297	0	0	0	0	0.960147	1	0	0	0.201892	0
FLNA_HUMAN	Filamin-A OS=Homo sapiens GN=FLNA PE=1 SV=4	3783.51	124739	56	prot02606	0.47217	0.53394	0.450905	0.462992	1	0.994854	0.565973	0.587779	0.626941	0.573552	0.342103	0.228435	0.110266	0.123942	0.161134	0.142733	0.189659	0.101137	0.14458	0.122501	0.235733	0.228833	0.129955	0.0969474	2.69975e-06	0.000348012	3.82655	1	1		0.709748	0.60486	0.685069	0.665762	0.794671	0.561526	0.774954	0.579587	0.957013	0.980819	0.921431	1	0.130313	0.146476
CERS2_HUMAN	Ceramide synthase 2 OS=Homo sapiens GN=CERS2 PE=1 SV=1	93.5	1406.83	27	prot01282	0.450911	0.725593	0.977798	0.428995	0.757409	0	1	0.528795	0	0	0	0	0.330572	0	0.487811	0.459486	0	0	0	0	0	0	0	0	0.0290922	0.17127	3.81064	1	0		0.764274	0.640691	0.678881	1	0	0.691454	0	0	0	0	0	0	0.30506	0
DYN2_HUMAN	Dynamin-2 OS=Homo sapiens GN=DNM2 PE=1 SV=2	289.177	4951.34	40	prot02110	0.704964	0.849693	0	0.850986	0.664525	0.23239	0.359819	0.196265	0.842713	0.444606	0.0855938	0.322068	0.195234	0	0	0	0.107972	0	0	0	0.165624	0	0	1	0.0104679	0.0880907	3.78098	1	0		0.330858	0.446888	0.309087	0.286043	0.10489	0	0.125734	0	0.641573	0.820614	1	0.421459	0.0790167	0
PRS6B_HUMAN	26S protease regulatory subunit 6B OS=Homo sapiens GN=PSMC4 PE=1 SV=2	303.06	6713.4	52	prot05608	0.461895	0.645454	0.436269	0.612066	1	0.330001	0.790378	0.0760817	0.859504	0.130098	0.740425	0.47863	0.190634	0.0984526	0	0.215378	0.244011	0	0.100394	0	0.348442	0.198623	0.3522	0	0.000201378	0.00698777	3.75303	1	1		0.748217	0.46322	0.780157	0.328112	0.445699	0.454832	0.628146	0.214399	0.39194	1	0.196971	0.591388	0.140534	0.0725787
NU133_HUMAN	Nuclear pore complex protein Nup133 OS=Homo sapiens GN=NUP133 PE=1 SV=2	256.67	4202.66	31	prot04865	0.408857	0.256536	1	0.572808	0.392462	0.326859	0.466629	0.222691	0	0.606921	0.105593	0	0.363716	0.561779	0.116117	0.121477	0	0	0	0	0	0	0	0	0.0119869	0.0958494	3.74808	1	0		1	0.0887176	0.455944	0.475144	0.488987	0.48121	0.522418	0.581875	0	0	0	0	0.422936	0.653247
IPO7_HUMAN	Importin-7 OS=Homo sapiens GN=IPO7 PE=1 SV=1	407.06	7421.93	48	prot03417	0.331283	0.681006	0.560497	0.825009	1	0.637878	0.576278	0.230278	0.323545	0.504274	0.191744	0	0.10522	0.134985	0.327715	0.427394	0.108547	0.131432	0.0481864	0.0744817	0	0.0786027	0.128278	0	0.000630564	0.0151263	3.74593	1	1		0.70073	0.601753	0.28958	1	0.308921	0.273724	0.466155	0.114266	0.178351	0.318971	0.221363	0.546523	0.0843915	0.108264
APOL2_HUMAN	Apolipoprotein L2 OS=Homo sapiens GN=APOL2 PE=1 SV=1	452.71	5907.64	43	prot00476	0	0.386522	0.0896449	0.100818	0.306074	1	0.0974882	0.662007	0.926986	0.775656	0.36477	0.760619	0	0	0	0	0	0	0.360749	0.668424	0	0.337836	0.107538	0	0.0111952	0.0915219	3.71001	1	0		0.0800689	0.187346	0.237231	0.176507	0.363513	0.0929811	0.718309	0.656325	0.525182	1	0.444616	0.613705	0	0
ANM1_HUMAN	Protein arginine N-methyltransferase 1 OS=Homo sapiens GN=PRMT1 PE=1 SV=2	339.67	7778.65	46	prot00387	0.0850252	0.124816	0.267277	0.326471	0.389257	1	0.389881	0.561449	0.421362	0.318419	0	0	0.124805	0.03434	0.0229673	0	0.210576	0.14967	0	0.223372	0	0.148486	0	0.135155	0.00989321	0.0855598	3.70122	1	0		0.394599	0.100787	0.472507	0.485999	0.505563	0.165138	0.927794	0.672719	0.799794	0.777132	0.471324	1	0.104244	0.0286828
MYO5A_HUMAN	Unconventional myosin-Va OS=Homo sapiens GN=MYO5A PE=1 SV=2	2061.13	54567.4	55	prot04513	0.420677	0.545961	0.721275	0.675721	0.889759	0.752603	0.738054	0.666515	0.24518	0.431515	1	0.70207	0.11778	0.17028	0.0896758	0.1769	0.475777	0.186672	0.204692	0.142892	0.179048	0.145454	0.108659	0.109739	4.45937e-07	0.000103408	3.69588	1	1		0.589943	0.370123	1	0.934889	0.665391	0.38624	0.399242	0.389566	0.265171	0.209273	0.164485	0.215602	0.111645	0.161411
PTN1_HUMAN	Tyrosine-protein phosphatase non-receptor type 1 OS=Homo sapiens GN=PTPN1 PE=1 SV=1	448.771	8973.66	49	prot05669	0.580175	0.789575	0.947911	0.446695	0.425336	0.563645	0.673767	0.164049	0.935731	1	0.176585	0.53337	0.123751	0.189641	0.150234	0.115088	0.18527	0	0.0615424	0	0.452995	0.449748	0.119368	0.12233	8.53161e-05	0.00356109	3.67358	1	1		0.405146	0.301773	0.270578	0.19682	0.263144	0.155689	0.821016	0.229756	0.773787	0.478315	1	0.389497	0.0765962	0.117379
RINI_HUMAN	Ribonuclease inhibitor OS=Homo sapiens GN=RNH1 PE=1 SV=2	248.56	5221.74	48	prot06036	0.956899	0.389978	0	1	0.217099	0.101756	0.161061	0.547016	0.249204	0.450072	0.0966883	0.191339	0	0.107373	0	0.299477	0	0.195466	0.0870799	0	0.207333	0	0.166305	0.124903	0.0138911	0.10678	3.67117	1	0		0.4233	0.840925	0.643041	1	0.151776	0	0.104839	0.250261	0.196264	0.373212	0.377704	0.491847	0	0.138572
CKAP5_HUMAN	Cytoskeleton-associated protein 5 OS=Homo sapiens GN=CKAP5 PE=1 SV=3	812.874	10487.7	49	prot01402	0.0301443	0.268864	0.270622	0.290693	1	0.78369	0.433655	0.237557	0.278787	0.0845363	0.236956	0.400251	0.0614836	0.178907	0.103313	0.0978411	0	0	0.118105	0	0.16848	0.226659	0.0824264	0.139431	0.0044414	0.0537971	3.66784	1	0		0.352408	0.242451	0.471703	0.23026	0.785121	0.196581	0.270952	0.646462	0.40693	0.152145	0.52171	1	0.0533323	0.155188
1A74_HUMAN	HLA class I histocompatibility antigen, A-74 alpha chain OS=Homo sapiens GN=HLA-A PE=1 SV=1	163.06	3138.05	28	prot00018	0.319888	1	0.256748	0.311258	0.217898	0.272753	0.356062	0	0.388002	0	0	0	0	0	0	0.461052	0	0.143537	0	0	0.247571	0	0	0	0.0487651	0.226459	3.66435	1	0		0.634598	0.549977	0	0.595255	0.832243	0.219164	0	0	0.448369	0	0	0	0	0
FKB1A_HUMAN	Peptidyl-prolyl cis-trans isomerase FKBP1A OS=Homo sapiens GN=FKBP1A PE=1 SV=2	258.97	6793.21	51	prot02591	0.419254	0.428023	0.640127	0.62802	0.464457	0.594209	0.394405	0.316634	1	0.580284	0.200717	0.666448	0.198664	0.257647	0.310312	0.272214	0.20677	0.0426082	0.0506487	0.09069	0.161139	0	0.145538	0	9.70391e-06	0.00086242	3.64731	1	1		0.255874	0.542354	0.477658	0.43136	0.142908	0.106566	0.344979	0.131367	0.352649	1	0.60914	0.243311	0.122379	0.158712
PDC6I_HUMAN	Programmed cell death 6-interacting protein OS=Homo sapiens GN=PDCD6IP PE=1 SV=1	1135.6	32412.4	56	prot05177	0.375424	0.566889	0.396535	0.373224	1	0.615832	0.403173	0.559964	0.889069	0.701843	0.36252	0.215883	0.111267	0.124398	0.132595	0.121824	0.250071	0.159776	0.143599	0.0781091	0.267136	0.143088	0.158146	0.0994541	1.1785e-05	0.000902286	3.61022	1	1		0.292436	0.341818	0.278653	0.36768	0.569259	0.295424	0.319892	0.35242	0.786905	0.880574	1	0.771487	0.0867613	0.0970007
FA98A_HUMAN	Protein FAM98A OS=Homo sapiens GN=FAM98A PE=1 SV=1	432.58	8458.32	46	prot02489	0.572337	1	0.815117	0.74323	0.599395	0.45444	0.0554132	0.189191	0.195437	0.411199	0	0	0.130419	0.240751	0.297721	0.140488	0.223165	0.185497	0.054868	0.128725	0	0	0	0	0.00696376	0.0706086	3.59278	1	0		0.777416	1	0.896082	0.718696	0.47252	0.220002	0.22715	0.13198	0.258813	0.534199	0.312673	0.684031	0.136727	0.252397
PLXD1_HUMAN	Plexin-D1 OS=Homo sapiens GN=PLXND1 PE=1 SV=3	526.725	5837.18	34	prot05443	0.956664	0.478223	0.396421	1	0.330551	0.218022	0.163618	0.0845097	0.0960635	0.18722	0	0	0.244213	0.0924581	0.166605	0.286378	0	0	0	0	0	0.299313	0	0	0.0340805	0.186018	3.59174	1	0		1	0.346033	0.784732	0.898835	0.0984386	0	0.144407	0.0870323	0	0.180245	0	0	0.210938	0.0798603
ITA2_HUMAN	Integrin alpha-2 OS=Homo sapiens GN=ITGA2 PE=1 SV=1	1172.46	17790.7	53	prot03454	0.456496	1	0.825783	0.886068	0.63764	0.316602	0.310268	0.143584	0.135132	0.22129	0.114209	0.0794559	0.147484	0.19446	0.157416	0.232044	0.218273	0.0735689	0.0824859	0.0674328	0.0786985	0.0865541	0.0663322	0.0270346	0.00444657	0.0537971	3.58052	1	0		0.743252	0.705262	0.640653	1	0.204366	0.0900627	0.246905	0.152899	0.0907468	0.246309	0.391721	0.176151	0.143141	0.188733
AP2B1_HUMAN	AP-2 complex subunit beta OS=Homo sapiens GN=AP2B1 PE=1 SV=1	493.667	9047.79	43	prot00438	0.578007	0.796563	0.763468	0.559241	0.910813	1	0.748888	0.540522	0.350871	0.110611	0	0	0.17595	0.198963	0.272859	0.311497	0.173895	0.15748	0.123594	0.0839898	0.298548	0	0	0	0.0014984	0.0260596	3.53911	1	1		0.442702	0.437414	0.432745	0.265659	0.0914872	0.0693972	0.330336	0.0810129	0.0828898	0.370508	0	0	0.0855251	0.0967117
HUWE1_HUMAN	E3 ubiquitin-protein ligase HUWE1 OS=Homo sapiens GN=HUWE1 PE=1 SV=3	1374.2	22997	54	prot03250	0.320968	0.375812	0.232844	0.521479	1	0.796129	0.976226	0.223576	0.735	0.44738	0.560046	0.502597	0.176846	0.0136612	0.164086	0.0103384	0.0573673	0.00691381	0.0912459	0	0.306084	0.670959	0.319902	0.074563	0.000383375	0.0106681	3.53709	1	1		0.621018	0.617446	0.492216	0.840808	0.552074	0.225752	1	0.333803	0.357086	0.644175	0.724109	0.559697	0.253997	0.0196211
DIAP1_HUMAN	Protein diaphanous homolog 1 OS=Homo sapiens GN=DIAPH1 PE=1 SV=2	456.27	4462.6	40	prot01934	0.472665	0.0520971	0	0.591192	0.232208	1	0.177976	0.453432	0.100452	0.0972384	0	0.217684	0	0	0.166411	0.441657	0	0	0.14613	0.146022	0	0	0	0.0638497	0.0422862	0.21079	3.52147	1	0		0.27148	0.137718	1	0.950295	0.576079	0.28503	0.604575	0.160351	0.201562	0.69706	0.0844644	0.871705	0	0
UBP10_HUMAN	Ubiquitin carboxyl-terminal hydrolase 10 OS=Homo sapiens GN=USP10 PE=1 SV=2	497.37	8250.61	50	prot07846	0.251081	0.329945	0.465876	0.725496	1	0.990054	0.547278	0.537116	0.123368	0.788885	0.29276	0.330297	0	0	0	0.170057	0.277487	0	0.358643	0.199057	0.249375	0.363806	0	0.195217	0.000506913	0.0130608	3.51897	1	1		0.461634	0.799469	0.791723	0.568581	0.588723	0.449937	0.75673	0.481624	0.773361	1	0.528038	0.893692	0	0
ATX2L_HUMAN	Ataxin-2-like protein OS=Homo sapiens GN=ATXN2L PE=1 SV=2	695.614	13011.4	54	prot00702	0.268507	0.431776	0.486022	0.504131	0.793004	0.780968	0.292898	0.225773	0.961052	0.997086	1	0.477961	0.0740998	0.0747904	0.203032	0.121803	0.276175	0	0.348884	0.0599115	0	0.238842	0.177975	0.484707	0.000148602	0.00539362	3.50408	1	1		0.336152	0.441619	0.326253	0.258853	0.22472	0.151449	0.283033	0.104549	0.414409	1	0.715262	0.628571	0.0481246	0.0485731
E2AK2_HUMAN	Interferon-induced, double-stranded RNA-activated protein kinase OS=Homo sapiens GN=EIF2AK2 PE=1 SV=2	283.44	5937.33	54	prot02124	0.275779	0.0723439	0.366253	0.0956976	0.975324	0.930003	0.550113	0.392094	1	0.701817	0.770712	0.234414	0.115151	0	0.158092	0.106944	0.171685	0.115019	0.390801	0.0870353	0.170195	0.392594	0.108996	0	0.00146571	0.0258138	3.50372	1	1		0.327296	0.0922618	0.0672267	0.0755324	0.365644	0.693739	0.517862	0.25485	0.283733	0.330668	0.503136	1	0.101633	0
RB6I2_HUMAN	ELKS/Rab6-interacting/CAST family member 1 OS=Homo sapiens GN=ERC1 PE=1 SV=1	345.704	3921.32	37	prot05854	0.661139	0	0.201715	0.170145	0.18658	0.150831	0.0987219	0.0355838	0.0825262	0.711191	1	0.597174	0	0.383688	0	0.337776	0.303547	0	0	0	0.0878503	0	0	0	0.0368884	0.194164	3.50053	1	0		0	0.979794	0	0.728418	0.242341	0	0.196228	0.139496	0.573031	0.110417	0.478601	0.488567	0	0.474036
NP1L4_HUMAN	Nucleosome assembly protein 1-like 4 OS=Homo sapiens GN=NAP1L4 PE=1 SV=1	278.06	6355.88	54	prot04804	0.889925	0.108566	0.925551	0.0923475	0.872175	0.644647	0.0412628	1	0.431521	0.454631	0.56029	0.576144	0	0.0148949	0.0563262	0.0594722	0.109531	0.076367	0.236758	0.016585	0.160388	0.662207	0.389699	0.105963	0.00208076	0.0322866	3.49385	1	1		0.198537	1	0.116165	0.431818	0.800256	0.845917	0.300012	0.662123	0.39159	0.38663	0.277413	0.224429	0	0.0183841
AT1A3_HUMAN	Sodium/potassium-transporting ATPase subunit alpha-3 OS=Homo sapiens GN=ATP1A3 PE=1 SV=3	400.62	8249.52	45	prot00624	0.235941	0	0.400265	0.324345	0.553617	1	0.33154	0.206132	0	0.565912	0	0.0666711	0.0639057	0.123026	0.0106958	0.126038	0.110012	0.0729673	0.108337	0.0694067	0	0.379875	0	0	0.0252957	0.158535	3.46195	1	0		0.409702	0.440162	0.619006	0.596372	1	0	0.713776	0.429727	0.943996	0.417965	0.983135	0.42708	0.110958	0.213606
PYGB_HUMAN	Glycogen phosphorylase, brain form OS=Homo sapiens GN=PYGB PE=1 SV=5	434.124	8291.8	47	prot05730	0.648671	1	0.801409	0.630503	0.740845	0.888198	0.609346	0.497208	0.211439	0	0.0670333	0.507856	0.147876	0.174242	0.333721	0.272022	0.435333	0	0	0.54411	0	0	0	0	0.00138773	0.0249672	3.4617	1	1		0.243651	0.350132	0.265832	0.256805	0.243672	1	0.21352	0.347615	0.0895256	0.277076	0.245239	0.209825	0.0483763	0.0570016
FKBP9_HUMAN	Peptidyl-prolyl cis-trans isomerase FKBP9 OS=Homo sapiens GN=FKBP9 PE=1 SV=2	156.28	1927.28	27	prot02598	0.842721	0.559141	0.98139	0.437708	0.961738	1	0.51057	0.3985	0	0.0175167	0	0	0.194482	0.255167	0.525427	0.515541	0	0	0	0	0.0143191	0	0	0.145487	0.0165813	0.120157	3.45929	1	0		0.523848	1	0.504142	0.157777	0	0	0.694172	0.825939	0	0	0	0	0.270283	0.354621
KI13A_HUMAN	Kinesin-like protein KIF13A OS=Homo sapiens GN=KIF13A PE=1 SV=2	211.694	3122.13	41	prot03678	0.391064	0.735941	0.343284	0.316042	0.0508255	0.317708	0.0978501	0.130262	0	0	0.699368	1	0	0	0	0	0.198867	0	0	0.0726333	0.445559	0	0	0.471128	0.0333666	0.185203	3.43578	1	0		0.0228368	0.183594	0	0.0367697	0.215156	0.0642237	0.101363	0.0966795	0.42662	0.337319	0.387891	0	0	0
RPA34_HUMAN	DNA-directed RNA polymerase I subunit RPA34 OS=Homo sapiens GN=CD3EAP PE=1 SV=1	123.16	1754.99	29	prot06205	0	0	0	0	0.0490811	0.584272	0.134703	0.5084	0.528994	0.631684	0.821393	1	0.270502	0	0	0	0.113132	0	0	0	0.385864	0.302431	0.167992	0	0.0367468	0.193897	3.43452	1	0		0.194569	0	0	0	0.117272	0	0.0906495	0.0777297	0.611865	0.768322	0.779548	0.86767	0.15991	0
PSMD6_HUMAN	26S proteasome non-ATPase regulatory subunit 6 OS=Homo sapiens GN=PSMD6 PE=1 SV=1	306.5	6245.19	47	prot05646	0.262315	0.536669	0.602378	0.486857	1	0.565074	0.482906	0.0792057	0	0.163144	0.243666	0	0.276822	0.13604	0.228	0.177163	0.370645	0.0161292	0.0427279	0.0415383	0	0	0	0	0.0105882	0.088745	3.43056	1	0		0.642682	0.402551	0.569432	0.563906	0.563362	0.249259	0.119269	0.158684	0.605896	0.454415	0.653946	1	0.291086	0.143049
PPM1G_HUMAN	Protein phosphatase 1G OS=Homo sapiens GN=PPM1G PE=1 SV=1	283.344	6007.72	52	prot05520	0.187649	0.138877	0.235904	0.308258	0.725925	1	0.385623	0.397445	0.126139	0.447007	0	0.2369	0.0738041	0.105536	0.0657962	0.111141	0.107225	0	0.0772075	0.0950048	0	0.424981	0	0.162347	0.00921034	0.0824977	3.42566	1	0		0.169016	0.0802906	0.0143784	0.412065	0.615787	0.277361	0.149628	0.121127	0.0913966	1	0.815614	0.957417	0.0551611	0.0788774
DHB12_HUMAN	Very-long-chain 3-oxoacyl-CoA reductase OS=Homo sapiens GN=HSD17B12 PE=1 SV=2	179.6	3395.46	46	prot01910	0.298428	0.880832	1	0.332375	0.522994	0.836645	0.748354	0.16961	0.341526	0.858621	0.464226	0.224243	0.362626	0.439846	0.482407	0.386031	0	0	0.1622	0.116468	0	0	0	0	0.000835402	0.0179741	3.42528	1	1		0.311418	0.0475182	0.235451	0.216921	0.255817	0.0955032	0.436041	0.0850762	0.206753	0.699285	1	0.509932	0.175015	0.212284
ITAV_HUMAN	Integrin alpha-V OS=Homo sapiens GN=ITGAV PE=1 SV=2	405.874	6456.8	44	prot03460	0.674933	1	0.642698	0.686157	0.274652	0.15601	0	0.0377659	0.374431	0.622003	0.988799	0.41197	0.0840641	0.21546	0.11378	0.204549	0	0	0	0	0.105192	0.548125	0.316919	0.133231	0.00408209	0.0511671	3.40984	1	0		0.883824	0.947995	1	0.656649	0.0603437	0	0.0493546	0	0.470233	0.475365	0.250014	0.676829	0.0590293	0.151295
EIF3H_HUMAN	Eukaryotic translation initiation factor 3 subunit H OS=Homo sapiens GN=EIF3H PE=1 SV=1	276.69	9306.46	55	prot02228	0.247303	0.504926	0.528811	0.938378	0.880097	1	0.753711	0.471823	0.105485	0.167658	0.0897091	0.121702	0.0845543	0	0.196864	0.0410375	0.237246	0.174302	0.422032	0.0769294	0.184542	0.0882294	0.0902011	0.108633	0.00335755	0.0446319	3.40825	1	1		0.468505	0.389524	0.468155	1	0.62805	0.133158	0.286804	0.390249	0.894695	0.212516	0.151292	0.132897	0.072448	0
ALDOA_HUMAN	Fructose-bisphosphate aldolase A OS=Homo sapiens GN=ALDOA PE=1 SV=2	984.254	29137.5	56	prot00318	0.172302	0.333323	0.268675	0.188114	0.547234	0.926616	0.39013	0.432328	0.876086	1	0.543124	0.422774	0.0700477	0.0908906	0.0955154	0.0493037	0.346538	0.132031	0.0916093	0.118569	0.219913	0.133095	0.315557	0.127516	0.000409582	0.0111013	3.4071	1	1		0.225902	0.171308	0.201722	0.21428	0.202775	0.115914	0.261706	0.278312	0.899608	0.677288	1	0.775643	0.0424387	0.0550665
RRAS2_HUMAN	Ras-related protein R-Ras2 OS=Homo sapiens GN=RRAS2 PE=1 SV=1	229.094	5843.47	53	prot06247	0.0551987	0.105863	0.404982	0.038834	0.474271	0.299288	1	0.123013	0.0842669	0.189838	0.137749	0.105692	0.0372278	0	0.0396257	0.0202421	0.205015	0	0.0422149	0.0861649	0.273971	0.12201	0.073473	0	0.0444249	0.215648	3.35465	1	0		0.311428	0.346405	0.349638	0.177018	0.801886	1	0.278133	0.351131	0.403234	0.517892	0.55663	0.459745	0.130218	0
ATLA3_HUMAN	Atlastin-3 OS=Homo sapiens GN=ATL3 PE=1 SV=1	395.5	6946.57	49	prot00666	0.287778	0.340775	0.781348	1	0.506088	0.52746	0.578271	0.303701	0.162944	0.106143	0	0.068516	0.252452	0.0690334	0.337371	0.214594	0.167277	0.152157	0.0330931	0.0437556	0	0	0.127739	0	0.00771489	0.0743023	3.33676	1	0		1	0.800095	0.65132	0.578237	0.679612	0.172446	0.234893	0.306477	0.582971	0.91086	0.692732	0.53283	0.289869	0.0792652
DNJC7_HUMAN		159.84	3122.45	41	prot01994	0.416004	0.475415	0.190337	0.916912	1	0.730567	0.278881	0.234921	0.294241	0	0.413608	0	0	0	0	0.141346	0.766443	0.0916851	0.179902	0	0	0.317455	0	0	0.0194293	0.134714	3.30758	1	0		0.303978	0.419008	0.21647	0.260615	0.653789	0.442707	0.279267	0.242376	0.235088	0.24645	0.52426	0	0	0
YTHD1_HUMAN	YTH domain-containing family protein 1 OS=Homo sapiens GN=YTHDF1 PE=1 SV=1	353.65	4958.21	44	prot08195	0.0431041	0.587719	0.397398	0.268599	0.148895	0.469823	0.450147	1	0.105399	0.0338756	0.200341	0.231437	0	0	0	0.17941	0.165522	0	0.40618	0	0.0244219	0.416064	0	0	0.0209762	0.139336	3.30375	1	0		0.201176	0.0862858	0.17385	0.231361	0.255988	0.124502	0.481168	0.686695	0.0578722	0.723518	1	0.0271649	0	0
RRP12_HUMAN	RRP12-like protein OS=Homo sapiens GN=RRP12 PE=1 SV=2	268.154	3934.6	47	prot06252	0.905511	0.282073	0.136568	0.367867	1	0.441069	0.99204	0.938793	0.245636	0.407897	0.374849	0.753964	0	0.0844604	0.0674419	0	0.313622	0	0.189574	0.230753	0.679151	0.509592	0	0	0.00202886	0.0319118	3.30005	1	1		0.247013	0.21401	0.260952	0.29436	0.538401	0.203562	0.0612336	0.176189	0.300915	0.256892	1	0.273119	0	0.0384519
DCTN2_HUMAN	Dynactin subunit 2 OS=Homo sapiens GN=DCTN2 PE=1 SV=4	631.77	13461.8	55	prot01826	0.166528	0.599916	0.775897	0.386625	0.690406	0.344598	0.647701	0.462166	0.757602	1	0.180024	0.435518	0.0836117	0.277572	0.0988874	0.134982	0.097465	0	0.0171469	0.04491	0.535809	0.264283	0.22261	0.17729	0.000212002	0.00707918	3.29842	1	1		0.449464	0.286269	0.587742	0.380796	0.317506	0.171109	0.49274	0.157347	0.985578	0.661805	0.703811	1	0.0508456	0.168795
AP1B1_HUMAN	AP-1 complex subunit beta-1 OS=Homo sapiens GN=AP1B1 PE=1 SV=2	346.004	4776.91	34	prot00431	0.114672	0.53718	0.430509	0.482042	1	0.994091	0.715734	0.665283	0	0	0	0	0.110014	0.105038	0.344115	0.0690999	0.302984	0	0.466223	0.100081	0	0	0	0	0.0260794	0.161061	3.29839	1	0		1	0.165786	0.396223	0.635606	0.573032	0.271135	0.286084	0.773376	0.447895	0.634789	0.679021	0	0.11439	0.109216
DBNL_HUMAN	Drebrin-like protein OS=Homo sapiens GN=DBNL PE=1 SV=1	476.98	11951.9	55	prot01789	0.350235	0.201301	0.294574	0.677027	0.488968	0.686211	0.627974	0.477564	0.76581	0.906646	0.69449	1	0.0942443	0.0243074	0.0715563	0	0.060857	0.11119	0.135626	0.0605857	0.31708	0.430709	0.546873	0.323102	8.63925e-05	0.00357032	3.2952	1	1		0.604632	0.296736	0.530261	0.947223	0.461663	0.230006	0.183643	0.107137	0.919441	0.65584	1	0.477233	0.0745194	0.01922
SYVC_HUMAN	Valine--tRNA ligase OS=Homo sapiens GN=VARS PE=1 SV=4	486.42	14269.9	56	prot07149	0.545438	0.105661	0.172547	0.12865	1	0.712267	0.478548	0.347265	0.142905	0.904461	0.322598	0.816472	0.0163053	0.200189	0.0727073	0.0445375	0.110841	0.0596888	0.177426	0.13457	0.230179	0.0900661	0.215968	0.373682	0.00265693	0.0386412	3.2887	1	1		0.327861	0.35014	0.141848	0.593328	0.383255	0.139804	0.331183	0.0561997	0.460667	1	0.532876	0.631877	0.00923628	0.113399
SMC2_HUMAN	Structural maintenance of chromosomes protein 2 OS=Homo sapiens GN=SMC2 PE=1 SV=2	443.57	6563.19	52	prot06731	0	0.0524844	0.151415	0.05558	1	0.26833	0.344128	0.412978	0.386904	0.439419	0.279066	0.0854272	0.137128	0.0285433	0.046997	0	0.127135	0.0408126	0.0503889	0	0.137783	0.234813	0.129465	0.126338	0.0210306	0.139336	3.28084	1	0		0.568679	0.0711198	0.063635	0.160238	0.243818	0.70907	0.784609	0.6112	0.969711	0.664582	1	0.594627	0.190617	0.0396773
RHG18_HUMAN	Rho GTPase-activating protein 18 OS=Homo sapiens GN=ARHGAP18 PE=1 SV=3	235.004	4182.72	46	prot05995	0.142406	0.467484	0	0.944781	0.980947	0.0729245	0.309481	0.128969	0.505963	1	0.541221	0.336324	0	0	0	0	0	0.171293	0.2608	0	0.0822197	0.186575	0.867283	0.0883343	0.0202923	0.13786	3.27829	1	0		0.131527	0.215761	0.0944327	0.492432	0.325583	0.0153259	0.275717	0.323157	0.0358283	0.151077	0.181658	1	0	0
SOAT1_HUMAN	Sterol O-acyltransferase 1 OS=Homo sapiens GN=SOAT1 PE=1 SV=3	136.83	2465.77	45	prot06808	1	0.981983	0.33011	0.602684	0.432427	0.715048	0.472419	0.576612	0.287052	0.448211	0.163903	0.191367	0	0.431034	0.417954	0.225266	0.0927467	0	0.172105	0.0915161	0.295146	0	0.16685	0	0.000728335	0.0162571	3.27684	1	1		0.533988	1	0.269314	0.966498	0.725631	0.147183	0.678105	0.128889	0.195574	0.613141	0.749406	0.427242	0	0.549767
RUVB1_HUMAN	RuvB-like 1 OS=Homo sapiens GN=RUVBL1 PE=1 SV=1	495.85	13206.6	54	prot06358	0.644324	1	0.72899	0.641397	0.976347	0.667945	0.470351	0.397614	0.762478	0.635781	0.253152	0.30012	0.294794	0.106181	0.283687	0.159189	0.226525	0.114505	0.259815	0.0923802	0.333287	0.151257	0.136714	0.131747	5.27169e-06	0.000579053	3.2656	1	1		0.823606	0.220113	0.369509	0.193021	0.188264	0.369082	0.309148	0.239681	0.713747	1	0.604951	0.880118	0.163402	0.0588555
GALK1_HUMAN	Galactokinase OS=Homo sapiens GN=GALK1 PE=1 SV=1	240.21	3981.97	47	prot02723	0.306981	0.659283	0.302393	0.468205	1	0.241402	0.322397	0.36942	0.821064	0.310934	0.426969	0.520653	0.18311	0	0	0.280754	0.444864	0.206074	0	0.179272	0.136304	0.339259	0	0	0.000476077	0.0124978	3.24908	1	1		0.324938	0.359105	0.0915403	0.345749	0.252193	0.168824	0.297318	0.267105	0.235033	0.822893	1	0.374079	0.0995443	0
EIFCL_HUMAN	Eukaryotic translation initiation factor 3 subunit C-like protein OS=Homo sapiens GN=EIF3CL PE=3 SV=1	778.64	16165.2	37	prot02234	0.778832	0.388677	0.826725	0	0.866193	1	0.485221	0.63732	0	0.841005	0.485955	0	0	0.287067	0	0.361326	0.333363	0	0	0.18433	0.325584	0.453598	0	0	0.00518236	0.058066	3.24373	1	0		0.419015	0.616796	0.574309	0.523828	0.46152	0	0.460877	0.640191	0.657007	0	0.660786	1	0	0.244188
SC23A_HUMAN	Protein transport protein Sec23A OS=Homo sapiens GN=SEC23A PE=1 SV=2	528.56	9860.19	55	prot06474	0.0637083	1	0.16218	0.117521	0.325025	0.523246	0.157306	0.353721	0.562047	0.627298	0.582381	0.302962	0.261428	0.245014	0.0153209	0.0789372	0.0312663	0.0985185	0.0980287	0.0281785	0.202127	0.129103	0.166403	0.118897	0.00282617	0.0402608	3.24282	1	1		0.725844	0.855776	0.453192	0.742143	1	0.0296468	0.850189	0.366504	0.572731	0.883178	0.998009	0.934276	0.373924	0.350447
USO1_HUMAN	General vesicular transport factor p115 OS=Homo sapiens GN=USO1 PE=1 SV=2	515.71	12309.4	54	prot07945	0.564152	0.428227	0.354301	0.799883	0.649663	0.328107	0.416723	0.316667	1	0.76173	0.117857	0.115442	0.0276845	0.299614	0.136004	0.133566	0.705075	0	0.0367047	0.0479038	0.0931039	0.099949	0.147335	0.0784868	0.00202614	0.0319118	3.24176	1	1		0.294647	0.917285	0.721055	0.602875	0.599367	0.429394	1	0.338917	0.0650434	0.381126	0.798579	0.0612407	0.0329898	0.35703
RHOA_HUMAN	Transforming protein RhoA OS=Homo sapiens GN=RHOA PE=1 SV=1	190.98	5367.88	54	prot06015	0.0692068	0.0455579	0.0339507	0.0411372	0.218733	0.101919	0.281952	0.0356465	0.431112	1	0.528518	0.522869	0.0401462	0.0229895	0	0.0273064	0.116451	0.0657948	0.0390494	0.0491818	0	0.185804	0.217139	0.260539	0.045037	0.216206	3.23175	1	0		0.0510752	0.0298373	0.0419564	0.0442664	0.752078	0.18116	1	0.0707339	0.287538	0.180428	0.445911	0.557092	0.0522514	0.0299214
RM37_HUMAN	39S ribosomal protein L37, mitochondrial OS=Homo sapiens GN=MRPL37 PE=1 SV=2	163.12	2514.14	30	prot06128	0.27815	0.405762	0.382662	0.299651	0.567475	1	0.300785	0.159958	0	0	0	0	0.13607	0.159568	0.19543	0.218594	0.344298	0	0	0	0	0	0	0	0.0450646	0.216206	3.22066	1	0		0.908039	0.618665	0.570254	0.596409	0	0.238631	0.307317	0.375775	0	0	0	0	0.162614	0.190695
MK03_HUMAN	Mitogen-activated protein kinase 3 OS=Homo sapiens GN=MAPK3 PE=1 SV=4	84.93	1924.96	38	prot04276	0	0	0.799214	0.221919	0	0.481379	0.537795	0.231554	0.901896	0.946277	0	1	0	0.118163	0.124995	0.108179	0	0	0	0	0.762412	0	0.478568	0	0.0412534	0.208077	3.21546	1	0		0.2158	0.698494	0.865392	0.167532	0.612032	0.298486	0.625529	0	0	1	0	0	0	0.109833
AAK1_HUMAN		399.694	4457.97	38	prot00085	0.336388	0.501666	0.363373	0	0.472085	0.908022	1	0.509378	0.283576	0	0	0	0.115084	0.136023	0.12056	0	0.308987	0	0	0.24559	0.443072	0	0	0	0.0296987	0.173132	3.19465	1	0		0.283357	0	0	0.274238	0.174589	0.197022	0.0233768	0.110492	0	0.247173	0.293585	1	0.0432929	0.05117
PABP3_HUMAN	Polyadenylate-binding protein 3 OS=Homo sapiens GN=PABPC3 PE=1 SV=2	562.11	10699	51	prot05053	0.246149	0.317673	0.347188	0.414925	1	0.52196	0.47805	0.456495	0.665521	0.125105	0	0	0.133006	0.139989	0.126461	0.133597	0.222384	0.0280958	0.0319322	0.0668476	0.104879	0.256889	0.130025	0.0577375	0.00505432	0.0571727	3.19383	1	0		0.378418	0.285394	0.229883	0.507129	0.975034	0.340113	0.7418	0.633876	0.597007	1	0.303826	0.791923	0.175981	0.18522
PTRF_HUMAN	Polymerase I and transcript release factor OS=Homo sapiens GN=PTRF PE=1 SV=1	635.93	20124.6	56	prot05698	0.917795	0.540215	0.481669	0.857739	0.938056	1	0.693144	0.547032	0.78644	0.861863	0.406192	0.465847	0.0739778	0.197125	0.0895689	0.277155	0.416601	0.108915	0.12184	0.281721	0.383755	0.429468	0.179558	0.114825	8.54756e-07	0.00015512	3.17665	1	1		0.388596	0.308922	0.186106	0.267822	0.117753	0.168328	0.147876	0.313802	0.632912	0.89005	0.489637	1	0.0256025	0.0682215
DHX36_HUMAN	ATP-dependent RNA helicase DHX36 OS=Homo sapiens GN=DHX36 PE=1 SV=2	256.294	3619.85	39	prot01926	0.809091	0.687779	0.668417	0.0971979	0.664683	0.623649	0.16242	0.425604	0	0.908979	0	0.124062	0	0	0	0	0	0.188539	0.398869	0	1	0	0	0.0449798	0.0326666	0.182679	3.16829	1	0		0.371077	0.52944	0.330163	0.451031	0.404768	0.00615581	0.369662	0.178555	0.115009	0.121515	0.083052	0.178725	0	0
ADT3_HUMAN	ADP/ATP translocase 3 OS=Homo sapiens GN=SLC25A6 PE=1 SV=4	406.24	12210.4	56	prot00225	0.858374	1	0.179533	0.913795	0.0753501	0.0601862	0.353127	0.0553703	0.309102	0.971387	0.0925951	0.0336325	0.0841799	0.110748	0.0913982	0.0862179	0.0320225	0.0564978	0.0409962	0.0848209	0.191553	0.165275	0.56293	0.0604049	0.0348191	0.187606	3.12847	1	0		0.200957	0.471396	0.442263	0.377773	0.117766	0.0497647	0.129148	0.0884251	1	0.297933	0.767824	0.257163	0.0323821	0.0426021
XPO1_HUMAN	Exportin-1 OS=Homo sapiens GN=XPO1 PE=1 SV=1	548.614	11463.7	54	prot08146	0.753643	1	0.79537	0.631768	0.742817	0.403721	0.225179	0.298301	0.24211	0.598863	0.0722891	0.199843	0.239723	0.198537	0.398389	0.357659	0.0895116	0.0588329	0.146685	0.0784265	0.128665	0.0807115	0	0.134268	0.00131334	0.0239749	3.12016	1	1		0.781073	1	0.872221	0.705923	0.718377	0.37672	0.389586	0.406604	0.240841	0.196797	0.663532	0.217817	0.296695	0.245721
PRS6A_HUMAN	26S protease regulatory subunit 6A OS=Homo sapiens GN=PSMC3 PE=1 SV=3	380.36	7956.36	55	prot05607	0.226624	0.230405	0.661483	0.138704	0.482596	1	0.405563	0.185389	0.33585	0.164633	0.112806	0.274624	0.0987267	0.194153	0.0835731	0.132287	0.108995	0.0950069	0.0639701	0.188748	0.027427	0.204887	0.0578335	0.100454	0.00502751	0.0571727	3.11098	1	0		0.563584	0.370192	0.842799	0.712668	0.733763	0.0378483	0.638551	0.616733	0.34273	0.8999	0.801901	1	0.184715	0.363256
LRRF1_HUMAN	Leucine-rich repeat flightless-interacting protein 1 OS=Homo sapiens GN=LRRFIP1 PE=1 SV=2	858.21	20464	56	prot03983	0.845776	0.776549	0.138343	0.916648	0.318485	0.546072	0.0847069	0.245501	1	0.66379	0.467222	0.301158	0.151715	0.130446	0.0936116	0.0784726	0.398675	0.0877717	0.0720003	0.0349703	0.198419	0.434488	0.228624	0.119292	0.00143202	0.02534	3.10786	1	1		0.381022	0.470235	0.607961	0.560647	0.38724	0.0761286	0.321928	0.265279	0.440771	0.583249	0.562962	1	0.0917613	0.0788971
AGFG1_HUMAN	Arf-GAP domain and FG repeat-containing protein 1 OS=Homo sapiens GN=AGFG1 PE=1 SV=2	152.2	2951.44	39	prot00247	0.355747	0.332282	0.390979	0.480417	0.300573	1	0.251572	0.631549	0.540691	0	0.605174	0	0.0607562	0.0750328	0.0737626	0	0.406434	0.117517	0	0	0	0.520249	0.323474	0	0.00844826	0.0788882	3.09974	1	0		0.214125	0.55231	0.531535	0.517608	0.551632	0	1	0.23894	0.489823	0.687617	0.892663	0.833135	0.079116	0.0977069
IDH3B_HUMAN	Isocitrate dehydrogenase [NAD] subunit beta, mitochondrial OS=Homo sapiens GN=IDH3B PE=1 SV=2	123.1	2052.06	34	prot03281	0.725326	0.493279	1	0.448992	0.383902	0.765668	0.36621	0.463821	0	0	0	0	0.203194	0.451938	0.26775	0	0	0	0.169735	0.173723	0	0	0.233847	0	0.0221166	0.143905	3.09775	1	0		0.277492	0.466904	0.324507	0.33091	0	0.285721	0.289635	0.218335	1	0.602886	0.663619	0.314234	0.159446	0.354633
CNN3_HUMAN	Calponin-3 OS=Homo sapiens GN=CNN3 PE=1 SV=1	302.69	3303.33	36	prot01476	0.267695	0	0.160902	0.441377	0.318422	0.309151	0.527017	0.688641	0	1	0.266568	0	0.0875472	0	0.224605	0.0639395	0.157746	0	0.129165	0	0	0	0	0.622339	0.0367516	0.193897	3.09627	1	0		0.164728	0.178776	0.0353645	0.12934	0.0895617	1	0.0910247	0.070436	0.0472003	0.535291	0.761571	0.346818	0.0439725	0
FLNC_HUMAN	Filamin-C OS=Homo sapiens GN=FLNC PE=1 SV=3	2398.33	69355.4	56	prot02608	0.445108	0.445198	0.358402	0.352194	0.832027	1	0.548976	0.436764	0.427132	0.566768	0.24032	0.213993	0.119342	0.198057	0.214069	0.201267	0.162985	0.0668233	0.147262	0.101253	0.184365	0.233433	0.180921	0.0861931	6.84259e-05	0.00294443	3.09439	1	1		0.690316	0.723333	0.753319	0.812204	0.907937	0.671984	0.94082	0.527597	0.916699	1	0.617183	0.775935	0.158916	0.263732
GOGA3_HUMAN	Golgin subfamily A member 3 OS=Homo sapiens GN=GOLGA3 PE=1 SV=2	259.444	3704.64	42	prot02899	0.76528	0.0694474	0.0857386	0.294833	1	0.164433	0.263364	0.172355	0.446389	0.108756	0.638898	0.299521	0	0	0	0.166357	0.0595624	0	0	0	0.112642	0.494912	0.23579	0.324327	0.0209827	0.139336	3.09202	1	0		0.437948	0.165847	0.207109	0.197808	0	0.108688	0	0.258805	0.334625	0.319344	0.293601	1	0	0
PDLI4_HUMAN	PDZ and LIM domain protein 4 OS=Homo sapiens GN=PDLIM4 PE=1 SV=2	228.144	4431.31	49	prot05204	0.235048	0.316326	0.545292	0.470225	0.626421	0.445847	1	0.24785	0.705438	0.517889	0.603271	0.901073	0	0.216253	0.344442	0.0244258	0.289064	0.209781	0.123843	0.132997	0.202566	0.178266	0.328309	0.0908121	6.27008e-05	0.00275488	3.08988	1	1		1	0.354152	0.557592	0.325126	0.319015	0.219855	0.856378	0.101175	0.380125	0	0.0763205	0.567876	0	0.219264
SFXN3_HUMAN	Sideroflexin-3 OS=Homo sapiens GN=SFXN3 PE=1 SV=2	228.81	4550.89	50	prot06613	0.320189	0.423306	0.314251	0.893983	0.889249	0.137929	0.583828	0.140547	0.507905	1	0.129129	0.171243	0.107365	0.0483827	0.183347	0.238904	0.082076	0	0	0	0.236764	0.247684	0.161161	0.482439	0.00553233	0.0606088	3.08232	1	0		0.106424	0.109246	0.0920954	0.031425	0.0896214	0	0.0711444	0.0755943	0.664511	1	0.987528	0.6648	0.0391898	0.0176604
PSA7_HUMAN	Proteasome subunit alpha type-7 OS=Homo sapiens GN=PSMA7 PE=1 SV=1	204.36	4190.32	41	prot05623	0	0.246162	0.925055	0.749489	0.941955	0.401585	0.226886	0.155703	0.681232	1	0.395585	0.159143	0	0	0	0	0.294252	0	0.196258	0.120346	0.259471	0.230678	0.383488	0.428157	0.00724673	0.0721906	3.07573	1	0		0.654763	0.646081	0.821396	0.74808	0.332569	0.0850074	0.0996142	0.292166	0.476359	0	0.993652	0	0	0
CORO7_HUMAN	Coronin-7 OS=Homo sapiens GN=CORO7 PE=1 SV=2	137.03	2839.66	41	prot01573	0.401753	0.277304	1	0.599147	0	0.667412	0.533447	0.487974	0.289714	0.332807	0	0.61614	0	0	0	0	0	0	0.138563	0	0.434076	0.394081	0.407569	0.318232	0.0068887	0.0703542	3.07571	1	0		0.850525	0.346998	0.436092	0.976883	0.202055	0.168628	0.418295	0	0.353954	0.231036	1	0.342308	0	0
DNJA2_HUMAN	DnaJ homolog subfamily A member 2 OS=Homo sapiens GN=DNAJA2 PE=1 SV=1	251.55	3860.5	44	prot01981	0.388851	0.908637	0.0627575	1	0.530628	0.503926	0.24673	0.215267	0.613115	0.937848	0.155611	0	0.11981	0	0.11941	0.343878	0.344656	0	0.0729929	0	0	0	0.492686	0.325435	0.011019	0.0910759	3.0587	1	0		0.6202	0.717303	0.579662	1	0.22594	0.36192	0.171575	0.233619	0.496318	0.371421	0	0.167134	0.0985804	0
PSMD2_HUMAN	26S proteasome non-ATPase regulatory subunit 2 OS=Homo sapiens GN=PSMD2 PE=1 SV=3	713.24	19017.2	56	prot05642	0.649603	0.42066	0.470445	0.549092	0.66441	1	0.63469	0.40266	0.314164	0.476582	0.108967	0.29725	0.182556	0.186844	0.224556	0.146501	0.214096	0.177071	0.221192	0.0641857	0.229155	0.167181	0.0494721	0.0954174	5.99612e-05	0.00269116	3.05813	1	1		0.52734	0.916259	1	0.549935	0.256083	0.379652	0.731384	0.339444	0.728165	0.963027	0.679625	0.785008	0.205385	0.210209
ZNT7_HUMAN	Zinc transporter 7 OS=Homo sapiens GN=SLC30A7 PE=2 SV=1	82.33	1100.98	23	prot08388	0.238053	1	0.284174	0.325515	0.594522	0.409306	0.403584	0.28713	0	0	0	0	0.202204	0.167549	0.195495	0.239535	0	0	0.357409	0	0	0	0	0	0.0445348	0.215648	3.04793	1	0		0.362684	1	0	0.670574	0.769769	0	0.5895	0	0	0	0	0	0.306872	0.254279
YJ005_HUMAN	Uncharacterized protein FLJ45252 OS=Homo sapiens PE=2 SV=2	263.13	5142.15	49	prot08181	0.175738	0.533826	0.200228	0.518166	0.526973	0.374243	0.621877	0.579366	1	0.671576	0.264723	0.838473	0.118007	0.122108	0.0927157	0.126994	0	0	0.170386	0	0.367532	0.481713	0.222226	0.367409	0.000413883	0.0111455	3.04732	1	1		0.191969	0	0.0959001	0.251614	0.138718	0.0478098	0.148383	0.0868302	0.0939565	0.738947	0.45679	1	0.0463245	0.0479343
STAT3_HUMAN	Signal transducer and activator of transcription 3 OS=Homo sapiens GN=STAT3 PE=1 SV=2	563.85	11253.7	51	prot07008	0.332332	0.504837	0.547322	0.532809	1	0.629564	0.239726	0.384706	0.100687	0.133306	0	0.201391	0.0812555	0.078979	0	0.0134721	0.118765	0.071126	0.615024	0.109056	0.196481	0.0431804	0.187093	0	0.0116311	0.0939038	3.04185	1	0		0.801319	0.706829	0.330205	0.794578	0.441749	0.377785	0.539546	0.42084	0.275769	1	0.547552	0.42137	0.0971174	0.0943964
LUZP1_HUMAN	Leucine zipper protein 1 OS=Homo sapiens GN=LUZP1 PE=1 SV=2	1429.8	42188.5	56	prot04017	0.508624	0.363897	0.385229	0.520395	0.875599	0.875772	0.744746	0.434715	0.40045	1	0.34148	0.396626	0.15151	0.247584	0.17716	0.129225	0.242554	0.0370921	0.148597	0.149206	0.225592	0.31992	0.252571	0.171555	2.24185e-05	0.00139664	3.03988	1	1		0.376037	0.451896	0.498831	0.686924	0.601801	0.206593	0.456265	0.333665	0.633304	0.801312	1	0.957228	0.132211	0.216047
SYIC_HUMAN	Isoleucine--tRNA ligase, cytoplasmic OS=Homo sapiens GN=IARS PE=1 SV=2	907.99	20925.6	56	prot07108	0.517108	0.755447	0.481689	0.767988	0.959551	1	0.645265	0.565778	0.649046	0.743145	0.299855	0.20343	0.10667	0.212694	0.0836826	0.190886	0.239891	0.100038	0.21801	0.07475	0.403961	0.205846	0.387426	0.280673	1.25361e-05	0.000902286	3.02983	1	1		0.31297	0.508481	0.345652	0.424135	0.607829	0.216058	0.651409	0.329807	0.54406	1	0.711265	0.428226	0.092715	0.184868
TOM22_HUMAN	Mitochondrial import receptor subunit TOM22 homolog OS=Homo sapiens GN=TOMM22 PE=1 SV=3	202.72	3414.09	31	prot07552	1	0.575644	0.697164	0.977656	0.945145	0.67319	0.445309	0.105788	0	0	0	0	0.379589	0.0555552	0	0	0.69357	0	0.459397	0	0	0	0.201264	0	0.0385309	0.200313	3.02893	1	0		0.514429	0.634376	0.92636	0.95736	0.355261	0	0.237186	0	0.299958	0.798667	0	0	0.447252	0.0654581
CYC_HUMAN	Cytochrome c OS=Homo sapiens GN=CYCS PE=1 SV=2	205.2	4097.21	47	prot01755	0.373566	0.737482	1	0.809421	0.363205	0.277503	0.213186	0.218311	0.044056	0.0476972	0	0	0.317312	0.241804	0.23973	0.13113	0.166431	0.0634974	0.0292608	0.057694	0.0710798	0	0	0.0316822	0.0362682	0.192429	3.02635	1	0		0.231918	0.320845	0.256494	1	0.0390272	0.121557	0.159958	0.0290661	0.0603601	0.0741247	0.127425	0.103806	0.339368	0.258611
PSMD7_HUMAN	26S proteasome non-ATPase regulatory subunit 7 OS=Homo sapiens GN=PSMD7 PE=1 SV=2	233.09	4625.47	48	prot05647	0.416643	0	0.132907	0.171199	0.636286	0.482679	0.314151	0.314397	0.594048	0.702627	0.195741	1	0	0.0552445	0.0529896	0	0.0350402	0.09208	0.149657	0.144926	0.226436	0.688592	0	0.196209	0.0104409	0.0880411	3.02264	1	0		0	0	0.279972	0.262591	0.309374	0.341775	0.381795	0.268006	0.991732	1	0.936952	0.805937	0	0.039678
TRAF4_HUMAN	TNF receptor-associated factor 4 OS=Homo sapiens GN=TRAF4 PE=1 SV=1	57.5	1486.68	48	prot07621	0.189389	0.0940918	0.0722185	0.0373499	0.144199	1	0.548084	0.15651	0	0.291178	0.312117	0.740747	0.0601736	0.0607905	0.0805357	0.0570935	0.0511183	0.360781	0	0.251081	0	0.194162	0.071974	0	0.0473435	0.222582	3.01916	1	0		0.133441	0.115806	0.235208	0.0373887	1	0.662139	0	0.323481	0.196283	0.243382	0.184061	0.0893003	0.0820171	0.082858
ANXA6_HUMAN	Annexin A6 OS=Homo sapiens GN=ANXA6 PE=1 SV=3	807.374	13488.3	55	prot00426	0.740818	0.705382	0.85069	0.542041	0.585421	1	0.533674	0.270632	0.0803956	0.180587	0.298307	0.181297	0.101959	0.114538	0.342567	0.206775	0.18872	0.0407733	0.199172	0.0611561	0.0597207	0.201167	0.232011	0.234754	0.00115725	0.0227204	3.00973	1	1		0.842543	1	0.711928	0.634029	0.385545	0.32057	0.344363	0.317534	0.220199	0.238076	0.2303	0.502949	0.0906423	0.101825
VATG1_HUMAN	V-type proton ATPase subunit G 1 OS=Homo sapiens GN=ATP6V1G1 PE=1 SV=3	99.64	2437.9	38	prot07985	0	0.696893	0.755862	0.759034	0	0.396491	0.356306	0.267778	0.933148	1	0	0.584626	0	0	0	0	0.287267	0.203172	0.212799	0.225001	0.435294	0	0	0.553484	0.01325	0.102756	2.99952	1	0		0.817806	0.507176	0.47523	0	0.595129	0	0.26999	0.374115	0	0.859852	0.821974	0.828315	0	0
KINH_HUMAN	Kinesin-1 heavy chain OS=Homo sapiens GN=KIF5B PE=1 SV=1	1330.82	34495.4	56	prot03719	0.779349	0.635914	0.815029	0.668826	1	0.522434	0.440913	0.407781	0.170635	0.313098	0.134519	0.111922	0.247001	0.195236	0.361923	0.232981	0.203119	0.0869702	0.0888667	0.0341135	0.0408957	0.205641	0.251865	0.0548254	0.00106536	0.0215424	2.99506	1	1		0.953426	0.715807	1	0.710125	0.640566	0.330534	0.554109	0.434249	0.688499	0.892135	0.535529	0.523603	0.248679	0.196562
PAWR_HUMAN	PRKC apoptosis WT1 regulator protein OS=Homo sapiens GN=PAWR PE=1 SV=1	377.37	10465.1	55	prot05111	0.242869	0.349335	0.252591	0.241937	0.488239	0.302977	0.301212	1	0.158282	0.405637	0.239123	0.161995	0.122064	0.119621	0.150567	0.0856264	0.178683	0.051082	0.0300589	0	0.149034	0.174801	0.153573	0.169721	0.00261126	0.0381097	2.99256	1	1		0.400731	0.547345	1	0.654095	0.284993	0.193177	0.318159	0.9951	0.838221	0.618849	0.5285	0.777603	0.193461	0.18959
AKT1_HUMAN	RAC-alpha serine/threonine-protein kinase OS=Homo sapiens GN=AKT1 PE=1 SV=2	261.1	2946.25	38	prot00300	0.47439	0.830945	0	1	0.204321	0.973853	0.900926	0.799988	0.223891	0.117693	0	0	0	0	0.170442	0.523832	0.0665327	0	0.0722332	0	0.129649	0	0.767308	0.118844	0.0373584	0.196143	2.9889	1	0		0	0.0843197	0.0870478	0.901194	0.178284	0.0803255	0.254712	0.254508	0.150823	1	0.343149	0	0	0
UN45A_HUMAN	Protein unc-45 homolog A OS=Homo sapiens GN=UNC45A PE=1 SV=1	428.8	7377.48	47	prot07925	0.186831	0.133259	0.202065	0.41014	1	0.877565	0.608394	0.550905	0.150548	0.0581216	0	0.499698	0.0715213	0.092274	0	0.122207	0.255683	0	0.170199	0.0760819	0.315167	0.186929	0.229095	0.04958	0.014944	0.111585	2.98171	1	0		0.271463	0.426994	0.158966	0.324368	1	0.132844	0.826501	0.319809	0.157271	0.312797	0.481632	0.30472	0.0725886	0.093651
IMB1_HUMAN	Importin subunit beta-1 OS=Homo sapiens GN=KPNB1 PE=1 SV=2	782.43	15349.6	53	prot03371	0.766188	0.413307	0.664105	0.311752	0.903749	1	0.66409	0.477942	0.0256633	0.174291	0.369675	0.133807	0.220332	0.380318	0.217273	0.141325	0.106016	0.233595	0.211004	0.106359	0.199626	0.166269	0	0	0.00227978	0.034303	2.97892	1	1		0.41855	0.696125	0.51634	0.926725	0.785538	0.326171	0.759529	0.288175	0.626603	1	0.777657	0.656628	0.167938	0.289881
ARFG1_HUMAN	ADP-ribosylation factor GTPase-activating protein 1 OS=Homo sapiens GN=ARFGAP1 PE=1 SV=2	183.86	3051.34	35	prot00498	0.319045	0.692838	1	0.331203	0.465558	0.145646	0.118322	0	0	0.539248	0	0.39677	0	0.144253	0.187745	0.191382	0	0	0	0	0.346566	0	0.247818	0.230378	0.0314255	0.178724	2.97345	1	0		0.794224	0.825136	0	0.336368	0.335538	0.2335	0	0	0.482162	0	0.411607	1	0	0.113056
DPOLZ_HUMAN	DNA polymerase zeta catalytic subunit OS=Homo sapiens GN=REV3L PE=1 SV=2	69.5286	1374.65	39	prot02033	0	1	0.242779	0.323105	0.559728	0.385914	0.175756	0.117337	0.456357	0	0.682725	0	0	0.105951	0.156453	0	0.29962	0	0.26543	0.283228	0	0	0	0.217063	0.0338462	0.186018	2.97022	1	0		0.314298	0.236209	0.340975	0.468933	0.0785982	0.213665	0.06668	0.115064	0.763214	1	0.935867	0.67514	0	0.0553126
PLCB3_HUMAN	1-phosphatidylinositol 4,5-bisphosphate phosphodiesterase beta-3 OS=Homo sapiens GN=PLCB3 PE=1 SV=2	280.02	4977.94	48	prot05396	0.157281	0.581443	0.159601	0.470607	0.666626	0.726058	0.62952	1	0.0675956	0.118642	0.76519	0.842261	0	0.146203	0.0839735	0	0	0	0.120035	0	0.320826	0.882762	0.07411	0.464734	0.00923586	0.0825492	2.95551	1	0		0.165595	0.617595	0.260093	0.0941931	0.235749	0.618751	0.559623	0.63034	0.243527	1	0.465558	0.200661	0	0.100451
STRBP_HUMAN	Spermatid perinuclear RNA-binding protein OS=Homo sapiens GN=STRBP PE=1 SV=1	207.834	3233.1	40	prot07037	0.737635	0.417349	0.305747	0.503733	0.358407	1	0.45717	0.891708	0.446986	0.50296	0	0	0.214173	0.111666	0	0.0462038	0.601712	0	0.377496	0.179075	0	0	0.372357	0	0.00730726	0.0722761	2.95461	1	0		0.587727	0.476599	0.426998	0.282517	1	0.225403	0.284624	0.480467	0.215144	0.236429	0.295857	0	0.281723	0.146886
GIMA4_HUMAN	GTPase IMAP family member 4 OS=Homo sapiens GN=GIMAP4 PE=1 SV=1	492.704	11226.3	56	prot02823	0.500955	0.425355	0.473971	0.27909	0.512391	0.810907	0.290398	0.172581	0.347251	1	0.0636433	0.0907584	0.15766	0.208773	0.152616	0.292921	0.258542	0.107175	0.0542833	0.0203268	0.120042	0.0347255	0.158133	0.117855	0.00347844	0.0460922	2.95137	1	1		0.933972	0.635217	0.792853	0.597624	0.802062	0.490386	0.376976	0.33097	0.306201	1	0.30146	0.339356	0.200674	0.265732
1433T_HUMAN	14-3-3 protein theta OS=Homo sapiens GN=YWHAQ PE=1 SV=1	571.504	16317.4	56	prot00007	0.690974	0.651326	0.317779	0.857915	0.633469	1	0.532139	0.754051	0.984772	0.885789	0.17585	0.429008	0.135011	0.229441	0.201654	0.172495	0.368158	0.175107	0.2801	0.0421241	0.400585	0.133689	0.350358	0.198045	2.18101e-05	0.00137933	2.9452	1	1		0.340779	0.484267	0.404065	0.420689	0.769333	0.139724	0.661715	0.279963	0.596492	0.74908	0.493858	1	0.104617	0.177789
SPD2B_HUMAN	SH3 and PX domain-containing protein 2B OS=Homo sapiens GN=SH3PXD2B PE=1 SV=3	321.51	4939.56	46	prot06857	0.259703	0.255028	0	0.219446	1	0.975686	0.607089	0.456743	0.190722	0.188046	0.27281	0.547401	0	0.111908	0	0.169565	0.153596	0	0.0525871	0.0324768	0.62043	0	0.556922	0	0.0219936	0.143439	2.92943	1	0		0.34859	0.286255	0.368585	0	0.405527	0.109723	0.204325	0.30463	0.567981	0.592463	1	0.764156	0	0.0731059
SKP1_HUMAN	S-phase kinase-associated protein 1 OS=Homo sapiens GN=SKP1 PE=1 SV=2	221.89	3283.93	37	prot06690	0.503952	0.550025	0.503485	1	0.574066	0.437381	0.280387	0.177982	0	0.125767	0	0	0.24305	0.235158	0.229507	0.19995	0.266991	0.0437541	0.0886801	0.119209	0	0	0	0	0.0236149	0.151155	2.91176	1	0		0.838133	1	0.536344	0.639094	0.449684	0	0.584665	0.156223	0	0.155808	0	0	0.414613	0.401151
NOS3_HUMAN	Nitric oxide synthase, endothelial OS=Homo sapiens GN=NOS3 PE=1 SV=3	574.851	12124.9	55	prot04794	0.209408	0.308813	0.146639	0.104826	1	0.569676	0.556185	0.507427	0.348418	0.460555	0.292812	0.15701	0.10643	0.0843908	0.0790232	0.144756	0.078528	0.0457039	0.160813	0.0386997	0	0.401487	0.211121	0.257393	0.00411438	0.0512639	2.89849	1	0		0.221518	0.106028	0.119943	0.152436	0.165301	0.190878	0.285391	0.260185	0.544098	0.484515	0.358963	1	0.0724517	0.0574486
IQGA1_HUMAN	Ras GTPase-activating-like protein IQGAP1 OS=Homo sapiens GN=IQGAP1 PE=1 SV=1	2132.94	57186.2	56	prot03433	0.72436	0.800352	0.889842	0.903201	1	0.972418	0.863108	0.667532	0.622473	0.614772	0.231266	0.632662	0.304342	0.385632	0.429152	0.359851	0.262918	0.0731545	0.343097	0.161046	0.0964471	0.194144	0.31094	0.167191	5.54238e-07	0.000119487	2.88932	1	1		0.900769	0.780081	0.608927	1	0.698737	0.390266	0.724939	0.431296	0.413057	0.514989	0.815901	0.430719	0.291484	0.36934
ERAP2_HUMAN	Endoplasmic reticulum aminopeptidase 2 OS=Homo sapiens GN=ERAP2 PE=1 SV=2	344.13	7358.96	52	prot02319	0.462643	1	0.464307	0.400764	0.944509	0.512829	0.342864	0.31338	0.252821	0.889527	0.117348	0.269229	0.162218	0.332359	0	0.0438668	0.294762	0	0.154958	0.167085	0.3925	0	0.248024	0.274098	0.00206193	0.0322341	2.88435	1	1		0.507017	1	0.943094	0.959583	0.739749	0.174799	0.802122	0.55121	0.536969	0.588122	0.203598	0.33446	0.259376	0.531421
OTUB1_HUMAN	Ubiquitin thioesterase OTUB1 OS=Homo sapiens GN=OTUB1 PE=1 SV=2	252.07	5126.22	46	prot05005	0.238666	0.401958	0.736802	0	1	0.538047	0.515122	0.311215	0.458529	0.462027	0.181542	0	0	0	0.237863	0.267754	0.356644	0	0.0510112	0.321444	0	0.115365	0.0801677	0.249583	0.00912395	0.0820762	2.88357	1	0		0.238246	0.116619	0.0671801	0.180609	0.243325	0.130429	0.171216	0.178214	0.217612	0.424765	0.404161	0.270938	0	0
DESP_HUMAN	Desmoplakin OS=Homo sapiens GN=DSP PE=1 SV=3	833.096	3994.88	51	prot01895	0.980148	0.513325	0.309427	0.667741	1	0.977634	0.239268	0.272391	0	0.698738	0.0196177	0.355299	0.116049	0.207315	0.298102	0.66796	0.0374706	0.122203	0.0565998	0.121212	0.124909	0	0.0233512	0.31801	0.0103746	0.0879379	2.8825	1	0		0.699068	0.332415	0.673258	0.332507	0.373082	0.244882	0	0.0883971	0.0295909	0	1	0.792938	0.101627	0.18155
ESYT2_HUMAN	Extended synaptotagmin-2 OS=Homo sapiens GN=ESYT2 PE=1 SV=1	328.77	4257.31	45	prot02365	0	0.226813	0.238712	0.243038	0.92569	0.765527	0.351278	0.102132	1	0.332007	0.11474	0.0741769	0	0	0.153179	0	0.238415	0	0.301698	0	0.28782	0.267456	0.161327	0.112996	0.0335625	0.186018	2.87224	1	0		0.466393	0.643321	0.334236	0.703242	0.283243	0.065047	0.259297	0.115353	1	0.913205	0.927258	0.796838	0	0
PGRC1_HUMAN	Membrane-associated progesterone receptor component 1 OS=Homo sapiens GN=PGRMC1 PE=1 SV=3	343.034	5930.92	49	prot05276	0.138343	0.251401	0.2254	0.50654	0.534406	0.0854205	0.24941	0	0.622134	1	0.362425	0.575264	0.0920002	0.0937576	0.120981	0.0774079	0.093117	0	0	0	0.388572	0.315576	0.229661	0.175342	0.0108216	0.0901921	2.86857	1	0		0.231849	0.147058	0.133798	0.201771	0.441153	0	0.337398	0.0811424	1	0.338506	0.684582	0.497269	0.0945401	0.096346
CLPT1_HUMAN	Cleft lip and palate transmembrane protein 1 OS=Homo sapiens GN=CLPTM1 PE=1 SV=1	376.79	9350.14	56	prot01444	0.576512	1	0.59798	0.734582	0.382368	0.0745097	0.0295041	0.096321	0.15884	0.525851	0.0690215	0.124201	0.17785	0.119582	0.225156	0.316339	0.0712106	0.073969	0.114125	0.0277724	0.124514	0.0445127	0.138944	0.090482	0.0207077	0.138961	2.86639	1	0		0.800382	0.597832	1	0.836527	0.487281	0.0197107	0.391664	0.136337	0.619554	0.84178	0.300924	0.32138	0.288092	0.193706
ELOC_HUMAN	Transcription elongation factor B polypeptide 1 OS=Homo sapiens GN=TCEB1 PE=1 SV=1	225.46	4749.95	43	prot02244	0.514919	0.809904	0.466545	0.662659	0.645619	0.491717	0.136566	0.856594	0.414437	1	0	0	0.175657	0	0.447302	0	0	0.140445	0.144493	0.127973	0.22288	0	0.591887	0.244528	0.00646826	0.0678355	2.86324	1	0		0.597483	0.485191	0.510778	0.371573	0.808717	0.140322	0.0765328	0.189737	0.701669	0	1	0.353199	0.143701	0
ALDOC_HUMAN	Fructose-bisphosphate aldolase C OS=Homo sapiens GN=ALDOC PE=1 SV=2	317.91	8464.97	49	prot00320	0.414	0.712288	0.577713	1	0.626111	0.469012	0.349408	0.550045	0.101035	0.691747	0.0648928	0.137848	0.418372	0.127213	0.459684	0.244101	0.513997	0	0.113329	0	0	0	0	0.116695	0.00486206	0.0562339	2.85649	1	0		0.823874	0.785466	1	0.722177	0.301895	0.141912	0.12522	0.442105	0.154446	0.633333	0.759312	0.368085	0.404473	0.122987
FAS_HUMAN	Fatty acid synthase OS=Homo sapiens GN=FASN PE=1 SV=3	1358.95	36286.4	56	prot02518	0.750701	0.641037	0.735715	0.455951	1	0.790109	0.716542	0.534145	0.273014	0.647292	0.254937	0.438368	0.207637	0.217493	0.0939523	0.228792	0.340308	0.194274	0.148949	0.102799	0.30268	0.368517	0.19651	0.134071	9.24347e-06	0.000857383	2.85405	1	1		0.608424	0.920025	0.56712	0.933922	0.799684	0.482953	0.931516	0.778747	0.672324	0.566387	1	0.746425	0.217595	0.227925
MARE2_HUMAN	Microtubule-associated protein RP/EB family member 2 OS=Homo sapiens GN=MAPRE2 PE=1 SV=1	294.21	5637.17	51	prot04110	0.441939	0.18279	0.690418	0.859046	0.431673	0.619986	0.580039	0.0719399	0.137728	1	0.0323076	0.794323	0.14393	0.307506	0.183557	0.294887	0.326601	0	0.22006	0	0.0184812	0	0.430266	0.121801	0.00565734	0.0613344	2.8539	1	0		0.236886	0.41979	0.53708	0.453267	0.848437	0.365137	0.281586	0.347726	0.746467	1	0	0.450609	0.124666	0.266347
ANR12_HUMAN	Ankyrin repeat domain-containing protein 12 OS=Homo sapiens GN=ANKRD12 PE=1 SV=3	61.72	1336.22	40	prot00403	0.182808	0.368261	0.122044	0.0952296	0.299729	0.349807	0	0	1	0.172066	0.536464	0.522775	0.0795446	0	0.111489	0	0.296212	0	0	0	0.207698	0.424312	0.165032	0	0.0425161	0.21079	2.84141	1	0		0.0840253	0.0648128	0	0.233486	0.124684	0.0665375	0	0	0	0.383797	0.0933063	0.114678	0.0486943	0
PREX1_HUMAN	Phosphatidylinositol 3,4,5-trisphosphate-dependent Rac exchanger 1 protein OS=Homo sapiens GN=PREX1 PE=1 SV=3	290.02	2753.92	30	prot05564	0	0.585476	0.630333	0.511821	0.65078	0.931106	0.34428	0	0.0518377	1	0.437828	0	0.669487	0.433034	0.339366	0.376443	0	0	0	0	0	0	0	0	0.0354374	0.190123	2.82867	1	0		0.637503	0.64025	0.945947	0.87358	0	0	0.107906	0	0	0.655718	0	0	1	0.646814
EPHA2_HUMAN	Ephrin type-A receptor 2 OS=Homo sapiens GN=EPHA2 PE=1 SV=2	1526.97	13913.1	52	prot02298	0.455879	0.837574	0.465006	0.269427	0.763768	0.505251	0.542038	0.389632	0.920913	0.829937	1	0.362668	0.126729	0.160026	0.383205	0.0537157	0.154317	0.0392283	0.090414	0.24516	0.832359	0	0.514299	0	0.000722811	0.0162571	2.82448	1	1		0.236778	0.229007	0.115836	0.0993164	0.162305	0.0462916	0.298701	0.0996219	0.917526	0.327139	0.42391	1	0.053431	0.0674696
IF2B1_HUMAN	Insulin-like growth factor 2 mRNA-binding protein 1 OS=Homo sapiens GN=IGF2BP1 PE=1 SV=2	394.174	8797.09	55	prot03295	0.456657	0.291565	0.343752	0.463401	0.633512	0.618123	0.662904	0.518888	0.818313	1	0.519483	0.901187	0.258921	0.187384	0.0967257	0.296182	0.275596	0	0.0594729	0.110686	0.354713	0.354518	0.350078	0.227858	2.03125e-05	0.00132476	2.81003	1	1		0.840425	0.243869	0.557339	0.0417963	0.507009	0.0970679	0.673874	0.3002	0.559304	0.656722	1	0.949883	0.173025	0.12522
ICAL_HUMAN	Calpastatin OS=Homo sapiens GN=CAST PE=1 SV=4	1007.65	21921.2	56	prot03270	0.259891	0.621025	0.378182	0.629417	0.635014	0.487085	0.410826	0.555608	0.37513	1	0.449583	0.218158	0.090831	0.156453	0.246045	0.232882	0.374738	0.0582927	0.0714601	0.0432647	0.0943396	0.425328	0.2155	0.134733	0.000138999	0.0051802	2.80797	1	1		0.32391	0.48479	0.658588	0.64241	0.700888	0.367568	0.602051	0.319284	0.474493	1	0.874792	0.37183	0.0986307	0.169888
LARP1_HUMAN	La-related protein 1 OS=Homo sapiens GN=LARP1 PE=1 SV=2	578.161	10418.4	55	prot03822	0.502253	0.287906	0.245134	0.34791	1	0.318654	0.296367	0.547002	0.854698	0.847748	0.219667	0.308016	0.0489898	0.280738	0.0441053	0.272593	0.182703	0.11684	0.156191	0.0372179	0.432711	0.183481	0.0648757	0.249095	0.00164026	0.027831	2.79064	1	1		0.365551	0.235664	0.104817	0.204742	0.27923	0.103997	0.177286	0.0959913	0.739699	0.179041	1	0.945865	0.0191372	0.109667
PLSI_HUMAN	Plastin-1 OS=Homo sapiens GN=PLS1 PE=1 SV=2	157.18	3660.46	44	prot05431	0.532227	1	0.611955	0.676051	0.535618	0.601815	0.646637	0.846697	0.484332	0.49985	0	0	0.386609	0.51108	0	0.312084	0.154607	0.110957	0.332898	0	0	0.497788	0	0	0.00289218	0.0409219	2.7906	1	1		0.691524	1	0.845405	0.640518	0.232777	0.376981	0.289632	0.246746	0.850948	0.515084	0.968353	0.82891	0.343564	0.454176
UBA1_HUMAN	Ubiquitin-like modifier-activating enzyme 1 OS=Homo sapiens GN=UBA1 PE=1 SV=3	579.02	13726.3	52	prot07818	0.29364	0.197127	0.662085	0.249058	1	0.482147	0.477573	0.328756	0.506751	0.934923	0.198111	0.567548	0.148255	0.238546	0.134389	0.13225	0.508238	0.161291	0	0.0765924	0	0	0.256501	0.464436	0.00228468	0.034303	2.78129	1	1		0.614154	0.306706	0.418918	0.354991	0.552649	0.151225	0.490796	0.448972	0.786276	1	0.972535	0.633477	0.135997	0.218823
NAGK_HUMAN	N-acetyl-D-glucosamine kinase OS=Homo sapiens GN=NAGK PE=1 SV=4	394.32	8310.57	51	prot04557	0.238139	0.526482	0.815581	0.646685	0.965233	1	0.426735	0.60096	0.553125	0.655077	0.150519	0.292403	0.338665	0.363822	0.137471	0.0834481	0.218012	0.149901	0.114218	0.232613	0	0.58559	0.138652	0.108383	0.000520587	0.0132496	2.78088	1	1		0.633856	0.150141	0.539739	0.686231	0.543619	0.250458	0.690534	0.451868	0.434559	1	0.481541	0.581858	0.292859	0.314613
API5_HUMAN	Apoptosis inhibitor 5 OS=Homo sapiens GN=API5 PE=1 SV=3	104.07	1402.81	27	prot00466	0.362006	0.506626	0.39399	0	0.604731	0	0	0.0460502	1	0.511243	0.310233	0.49999	0.358654	0	0	0	0.228703	0	0	0	0	0.542034	0.396008	0	0.0431794	0.212364	2.77624	1	0		0.275941	0	0	0	0	0	0	0	0	0	0.502307	1	0.310379	0
CBX3_HUMAN	Chromobox protein homolog 3 OS=Homo sapiens GN=CBX3 PE=1 SV=4	251.08	2480.89	41	prot01060	0.132999	0.425909	0.50566	0.143894	0.795723	1	0.759493	0.784794	0.61901	0.232432	0.137249	0.713965	0	0.142369	0	0.109608	0.408085	0	0.381917	0	0.943799	0.184593	0	0.0855368	0.0103865	0.0879379	2.771	1	0		0.742422	0	0.234905	0.705922	1	0.548767	0.83935	0.278968	0	0.547732	0.457143	0.733536	0	0.269275
RHG29_HUMAN	Rho GTPase-activating protein 29 OS=Homo sapiens GN=ARHGAP29 PE=1 SV=2	768.925	14962.8	46	prot06004	0.432092	0.322111	0.123267	0.314189	1	0.933469	0.448992	0.431784	0.314174	0.369935	0.191971	0.229156	0	0.491624	0	0	0.744305	0.0944868	0.301924	0	0.212347	0	0	0	0.0170732	0.122236	2.77074	1	0		0.479164	0.437686	0.377874	0.399543	0.899306	0.533204	1	0.454437	0.381814	0.284404	0.20689	0.587092	0	0.560902
EHD3_HUMAN	EH domain-containing protein 3 OS=Homo sapiens GN=EHD3 PE=1 SV=2	140.24	2156.8	33	prot02207	0.888971	1	0.38682	0.656591	0.836322	0.90236	0.600096	0.477821	0	0	0	0	0.401801	0	0.497069	0.589956	0	0.273868	0.317401	0	0	0	0	0	0.0299514	0.173803	2.76381	1	0		0.380448	0.284588	0.230486	0.367381	0	0	0.308592	0.15493	0.110986	0.0866931	0.0786659	0.420626	0.253065	0
LASP1_HUMAN	LIM and SH3 domain protein 1 OS=Homo sapiens GN=LASP1 PE=1 SV=2	421.96	11066.8	55	prot03826	0.257388	0.280179	0.346211	0.291898	0.752485	0.950284	0.429304	0.449757	0.171798	1	0.516414	0.311661	0.128121	0.181908	0.113109	0.159432	0.200426	0	0.13581	0.0972053	0.240394	0.522258	0.159172	0.152254	0.00203367	0.0319118	2.75461	1	1		0.295422	0.294985	0.385584	0.402919	0.344396	0.276213	0.316917	0.238537	0.652753	0.371636	1	0.879543	0.10675	0.151565
TOIP2_HUMAN	Torsin-1A-interacting protein 2 OS=Homo sapiens GN=TOR1AIP2 PE=1 SV=1	219.914	2779.86	38	prot07549	1	0.605098	0.641048	0.886734	0.931561	0	0.419833	0.125143	0.0790915	0.423028	0	0	0.219938	0.157858	0.167357	0.234585	0	0.329121	0	0	0.761705	0	0	0	0.0474601	0.222582	2.73262	1	0		0.706515	0.867866	0.335727	0.55225	0.106108	0	0.345713	0.192243	0.388042	0	1	0	0.217038	0.155776
NUP93_HUMAN	Nuclear pore complex protein Nup93 OS=Homo sapiens GN=NUP93 PE=1 SV=2	511.37	9528.75	55	prot04904	0.257567	0.297159	0.188563	0.18226	0.417656	0.380152	0.223603	0.238831	1	0.38247	0.487429	0.15669	0.0728358	0.088287	0.0960351	0.122244	0.0677198	0.131881	0.0517145	0.0541737	0.269863	0.315564	0.246913	0.0281189	0.00524384	0.05825	2.72584	1	0		0.182523	0.213365	0.169396	0.109493	0.383152	0.181296	0.451055	0.519414	1	0.12258	0.133627	0.297632	0.0594877	0.0721073
ERF3B_HUMAN	Eukaryotic peptide chain release factor GTP-binding subunit ERF3B OS=Homo sapiens GN=GSPT2 PE=1 SV=2	204.77	5209.52	54	prot02332	0.786094	0.888808	0.882623	0.715691	0.468788	1	0.521082	0.718203	0.0789211	0.839747	0.275381	0.541692	0.220505	0.289656	0.370523	0.236996	0.204294	0.101948	0.25156	0.126218	0.126942	0.695344	0.236763	0	0.000272167	0.00854155	2.69756	1	1		0.670732	0.331479	0.227436	0.673741	0.418576	0.297654	0.341347	0.22588	0.540872	1	0.45167	0.380892	0.166167	0.218278
SPTC1_HUMAN	Serine palmitoyltransferase 1 OS=Homo sapiens GN=SPTLC1 PE=1 SV=1	446.42	11005.1	53	prot06899	0.150125	0.215227	0.134168	0.0889071	0.632105	0.417505	0.342262	0.34059	0.720265	1	0.360307	0.12129	0.0429027	0.0783996	0	0.0508893	0.167762	0.0434229	0.0681543	0.0990666	0	0.82318	0.180929	0.122898	0.0315144	0.178724	2.69596	1	0		0.17617	0.0874323	0.098338	0.152914	0.399012	0.311546	0.551803	0.214079	0.845505	0.500361	0.333165	1	0.0259327	0.0473889
PYR1_HUMAN	CAD protein OS=Homo sapiens GN=CAD PE=1 SV=3	1224.78	34473.7	56	prot05734	0.178715	0.572563	0.505958	0.651628	1	0.914468	0.566047	0.422134	0.2837	0.866155	0.240559	0.494418	0.0988203	0.139067	0.109566	0.145844	0.273584	0.173047	0.176803	0.0824687	0.263612	0.451567	0.273246	0.306881	0.000336124	0.00981107	2.68444	1	1		0.548278	0.57967	0.757648	0.74039	0.794606	0.376704	0.689694	0.362959	0.762917	1	0.827197	0.513182	0.111959	0.157556
NAA16_HUMAN	N-alpha-acetyltransferase 16, NatA auxiliary subunit OS=Homo sapiens GN=NAA16 PE=1 SV=2	132.777	2794.8	48	prot04542	0.456888	0.580884	0.373104	0.71662	0.273496	1	0.500959	0	0.239138	0.902902	0.511144	0.312474	0.196483	0	0.323148	0	0.0905547	0	0.0413762	0.0712885	0.647953	0.283787	0.183837	0.355207	0.00547492	0.0605348	2.67483	1	0		0.530814	0.683442	0.448373	0.585266	0	0.165928	0.869647	0.253271	0	1	0.565777	0.439582	0.222144	0
AT1A1_HUMAN	Sodium/potassium-transporting ATPase subunit alpha-1 OS=Homo sapiens GN=ATP1A1 PE=1 SV=1	699.475	17406.2	55	prot00622	0.286383	0.38052	0.35409	0.59663	1	0.305087	0.268827	0.338763	0.500724	0.0655475	0.181488	0.894731	0.197395	0.140623	0.222497	0.211381	0.122583	0.203766	0.154883	0.0754471	0.270786	0.22681	0.0446376	0.0631876	0.0035922	0.0472991	2.67467	1	1		0.36974	0.503744	0.405627	0.478092	0.249546	0.465913	0.258316	0.18105	0.366899	0.612891	1	0.983399	0.245032	0.174559
HXK2_HUMAN	Hexokinase-2 OS=Homo sapiens GN=HK2 PE=1 SV=2	210.76	3134.1	48	prot03255	0.253758	0.28201	0.289152	0.225899	0.756941	0.376108	0.781075	0.321636	1	0.625306	0.841699	0.715666	0.189673	0.231371	0.158213	0.189672	0.266979	0	0.161865	0.167744	0.334935	0.312358	0.238111	0.170111	0.00052748	0.0133436	2.6721	1	1		0.544399	0.592403	0.369637	0.685267	0.74178	0.379942	0.744842	0.602476	1	0.588823	0.288577	0.489443	0.268917	0.328036
NAA15_HUMAN	N-alpha-acetyltransferase 15, NatA auxiliary subunit OS=Homo sapiens GN=NAA15 PE=1 SV=1	417.18	8067.72	52	prot04541	0.558239	0.665609	0.119019	0.379332	0.391448	0.719024	0.470789	0.759574	0.520733	0.523416	1	0.414103	0.392693	0.213243	0.0960765	0.150889	0.75577	0.0828493	0.366362	0	0	0.119872	0.277525	0	0.00115264	0.0227204	2.65603	1	1		0.506583	0.338077	0.425384	0.573789	0.428266	0.114391	0.229526	0.432126	0.0798348	0.121717	0.110128	1	0.297407	0.1615
IBP7_HUMAN	Insulin-like growth factor-binding protein 7 OS=Homo sapiens GN=IGFBP7 PE=1 SV=1	142.26	2955.98	42	prot03268	0.264135	0.239977	0.265234	1	0	0.362639	0.337304	0.478248	0	0.751337	0.374676	0	0	0.35406	0.550812	0.0994853	0.237998	0	0.0397207	0.252266	0	0	0	0	0.048775	0.226459	2.65492	1	0		0.315761	0.386172	0.467475	0.435537	0.0179155	0.0290612	0.123098	0.144724	0	0.115984	0.391965	0.355645	0	0.176869
CING_HUMAN		158.507	3289.39	51	prot01383	0.200248	0.20378	0.175811	0.447329	0.263146	0.412653	0.313951	0.489487	1	0.638429	0.285057	0	0.140315	0.145598	0.127952	0.0766103	0.267392	0	0.161207	0.0356863	0.207232	0	0.210374	0.302322	0.00909894	0.0820762	2.6452	1	0		0.114514	0.238219	0.235361	0.212438	0.249724	0.26713	0.160001	0.317895	0.465206	1	0.900631	0.557037	0.15908	0.165069
UBXN1_HUMAN	UBX domain-containing protein 1 OS=Homo sapiens GN=UBXN1 PE=1 SV=2	223.624	3259.48	39	prot07886	0.297226	0.491388	0.256114	0.0707611	0.520488	0.454377	0.341434	0.240286	0.484452	0.75821	0.373791	0	1	0.0575174	0.0977391	0	0	0	0	0	0	0.408354	0.0610038	0	0.0444881	0.215648	2.63972	1	0		0.344278	0.510618	0	0.132805	0.647683	0.242628	0	0.390683	0.510486	0.256338	0.335141	0	1	0.0575174
PTH2_HUMAN	Peptidyl-tRNA hydrolase 2, mitochondrial OS=Homo sapiens GN=PTRH2 PE=1 SV=1	340.21	5940.91	52	prot05665	0.554696	0.450948	0.28161	0.657221	1	0.687359	0.0722166	0.0671408	0.479919	0.142814	0.296606	0.0949981	0.107018	0.0510182	0.274201	0.0380055	0	0.339284	0.038321	0	0.377328	0.455247	0	0.150381	0.0188054	0.131041	2.61389	1	0		0.208682	0.185648	0.373325	0.397801	0.413172	0.30449	0.15115	0.231879	0.370981	0.494529	0.57187	1	0.0648933	0.0309362
CPNS1_HUMAN	Calpain small subunit 1 OS=Homo sapiens GN=CAPNS1 PE=1 SV=1	257.45	5512.09	49	prot01618	0.0977598	0.728865	0.0997069	0.692448	1	0.528206	0.356708	0.400122	0.544057	0.292215	0.185526	0	0	0	0.0697918	0.0169732	0.0807603	0.225154	0.247435	0	0.326928	0.595462	0.329737	0	0.0218892	0.142982	2.60306	1	0		0.843079	0.7886	0.878332	0.879377	0.976465	0.317809	0.529901	0.509455	0.575128	0.790156	0.593263	1	0	0
TKT_HUMAN	Transketolase OS=Homo sapiens GN=TKT PE=1 SV=3	438.75	6333.25	46	prot07441	0.960321	0.995393	0.919646	1	0.515565	0.0602211	0.254289	0.1117	0.767282	0.292122	0	0.12849	0.385129	0.443107	0	0.107127	0.0648974	0	0	0	0.449045	0.545604	0.320781	0	0.0296442	0.173056	2.59319	1	0		0.325474	0.422682	0.227507	0.377345	0.383741	0	0.0845978	0	0.395353	1	0.843847	0.685976	0.187033	0.215189
GFPT1_HUMAN	Glutamine--fructose-6-phosphate aminotransferase [isomerizing] 1 OS=Homo sapiens GN=GFPT1 PE=1 SV=3	710.63	20415.4	56	prot02802	0.328273	0.203561	0.444812	0.402058	0.414864	0.649791	0.458001	0.19823	0.434821	1	0.221666	0.30412	0.161742	0.130546	0.184837	0.173369	0.0984454	0.0602181	0.144948	0.132546	0.314861	0.226831	0.160569	0.164184	0.000846877	0.0181275	2.59086	1	1		0.413829	0.529295	0.374956	0.554633	0.430814	0.200878	0.695259	0.444617	0.946688	0.588725	0.622219	1	0.19144	0.154517
PCBP4_HUMAN	Poly(rC)-binding protein 4 OS=Homo sapiens GN=PCBP4 PE=2 SV=1	60.81	1638.15	40	prot05123	0	0.231051	0	0.193825	1	0.55297	0.70872	0	0.62059	0.247295	0.421363	0.321208	0	0	0.0986175	0.147962	0	0	0.410001	0.296849	0.152794	0.146379	0.097779	0.308747	0.0371111	0.19509	2.58993	1	0		0	0.247341	0.251325	0.277195	0.810532	0.926411	0	0	0	0.393149	0.778465	0.608789	0	0
PRS4_HUMAN	26S protease regulatory subunit 4 OS=Homo sapiens GN=PSMC1 PE=1 SV=1	566.4	12331.5	55	prot05605	0.421727	0.289938	0.551377	0.475452	1	0.929623	0.53832	0.671159	0.98391	0.590827	0.456728	0.781547	0.057492	0.210358	0.119881	0.219532	0.17017	0.269134	0.0754602	0.159378	0.612355	0.230737	0.426226	0.425442	9.45828e-05	0.00379605	2.58406	1	1		0.836941	0.562641	0.445357	0.319089	0.686178	0.444094	0.776242	0.361918	0.501428	0.835653	0.528516	1	0.0409936	0.149992
SNAA_HUMAN	Alpha-soluble NSF attachment protein OS=Homo sapiens GN=NAPA PE=1 SV=3	219.78	3679.8	43	prot06767	0.787031	0.695523	0.691359	1	0.946323	0.41191	0.403996	0.13607	0	0.64709	0.392698	0.512286	0	0.42506	0	0	0	0.134942	0.143297	0	0	0.834328	0.591966	0.436514	0.0102447	0.0874462	2.58145	1	0		1	0.369983	0.278643	0.438781	0.279532	0.0748838	0.101346	0.044186	0.24728	0.536958	0	0.626599	0	0.173531
SNTB2_HUMAN	Beta-2-syntrophin OS=Homo sapiens GN=SNTB2 PE=1 SV=1	385.29	6127.57	47	prot06785	0.212831	0.322018	0.135388	0.335249	1	0.897946	0.398694	0.358578	0.80723	0.471707	0	0.0418449	0.221353	0.18506	0.179377	0.213895	0.221356	0	0.0382046	0	0.266444	0.140603	0.336294	0.129655	0.0179389	0.126696	2.57808	1	0		0.167299	0.0600016	0.0524012	0.207955	0.451643	0.233633	0.513384	0.263406	1	0.168745	0.696674	0.205113	0.198676	0.166101
C170L_HUMAN	Cep170-like protein OS=Homo sapiens GN=CEP170P1 PE=5 SV=2	161.25	3281.89	47	prot00894	0.577836	0.612364	1	0.293603	0.89485	0.0807934	0.446358	0.141223	0.920029	0.75339	0.496258	0.963325	0	0.182201	0.254863	0.126512	0.483683	0	0	0	0.480189	0.599586	0.658222	0	0.00518893	0.058066	2.57787	1	0		0.37347	0.0463228	0.231709	0.0991832	0.290268	0.0534028	0.387775	0.144094	1	0.360295	0.633156	0.474126	0	0.0708346
CLH1_HUMAN	Clathrin heavy chain 1 OS=Homo sapiens GN=CLTC PE=1 SV=5	2078.69	60584.7	56	prot01428	0.711657	0.83146	0.614515	0.822639	1	0.973305	0.579594	0.679262	0.21012	0.275715	0.160884	0.157708	0.178902	0.368194	0.273653	0.18694	0.333766	0.0644686	0.192173	0.208795	0.346659	0.190081	0.177297	0.204414	0.000904281	0.019063	2.57467	1	1		0.603206	0.542402	0.726436	0.759162	0.584281	0.370307	0.398908	0.362479	0.614859	0.656659	0.679341	1	0.121058	0.249146
MARE1_HUMAN	Microtubule-associated protein RP/EB family member 1 OS=Homo sapiens GN=MAPRE1 PE=1 SV=3	242.08	5622.72	50	prot04109	0.0568255	0.283772	0.0485675	0.233969	1	0.539381	0.347182	0.221083	0.472275	0.575493	0.306366	0.447958	0	0	0	0.0349399	0.333499	0	0.0807849	0.0344582	0.653928	0.0774794	0.385731	0.163164	0.0246302	0.155767	2.56968	1	0		0.0709925	0.127729	0.0300655	0.0883111	0.252359	0.0666092	0.118008	0.115168	0.231154	0.550945	0.798024	1	0	0
TPM3_HUMAN	Tropomyosin alpha-3 chain OS=Homo sapiens GN=TPM3 PE=1 SV=2	1521.98	49648.6	56	prot07592	0.105464	0.178801	0.221798	0.0729578	0.493842	0.371328	0.352039	0.438038	0.0944882	0.0965455	1	0.953231	0.0685872	0.0420758	0.0951511	0.0398471	0.3069	0.505611	0.28572	0.260465	0.0191424	0.0334016	0.0226381	0.0273235	0.0418324	0.208862	2.56525	1	0		0.120885	0.109656	0.123065	0.166161	0.661936	1	0.595451	0.637885	0.0389789	0.0732564	0.101773	0.078413	0.102524	0.0628949
PABP4_HUMAN	Polyadenylate-binding protein 4 OS=Homo sapiens GN=PABPC4 PE=1 SV=1	517.794	11529.8	56	prot05054	0.765962	0.22735	0.872518	0.113942	1	0.648674	0.818642	0.923538	0.767749	0.744721	0.117518	0.0381597	0.226072	0.304646	0.227817	0.409428	0.205835	0.213944	0.137764	0.186287	0.21735	0.290995	0.209787	0.119195	0.00252591	0.0371237	2.56037	1	1		0.557558	0.691431	0.530527	0.433741	1	0.367172	0.708074	0.58374	0.54488	0.607608	0.508723	0.381243	0.218471	0.294403
UBC_HUMAN	Polyubiquitin-C OS=Homo sapiens GN=UBC PE=1 SV=3	318.792	9384.42	56	prot07826	0.305771	1	0.52773	0.354236	0.598739	0.525347	0.16678	0.50135	0.321505	0.191025	0.0833835	0.0277175	0.0247723	0.201027	0.203882	0.220368	0.131879	0.0490746	0.0577244	0.0888295	0.327511	0.197192	0.192652	0.105577	0.00905194	0.0819584	2.55685	1	0		0.778217	0.551282	0.356032	0.140861	0.877557	0.181326	0.989202	0.721935	1	0.758362	0.779868	0.969231	0.0369322	0.299706
MYO1E_HUMAN	Unconventional myosin-Ie OS=Homo sapiens GN=MYO1E PE=1 SV=2	374.574	8790.37	50	prot04509	0.44759	0.13327	0.297551	0.309116	0.66566	0.316161	0.475548	0.527856	0.951127	0.853648	0.886942	0.559554	0	0.0903195	0.0415149	0.0541754	0.112109	0	0	0	0.422761	1	0.323469	0.478551	0.00992116	0.0855598	2.54629	1	0		0.243281	0.307501	0.343678	0.471215	0.446688	0.0592612	0.335814	0.58517	0.378806	0.700151	1	0.562813	0	0.0654826
CE170_HUMAN	Centrosomal protein of 170 kDa OS=Homo sapiens GN=CEP170 PE=1 SV=1	866.367	24659.5	56	prot01246	0.645968	0.571801	0.659271	0.768712	1	0.619125	0.484887	0.44596	0.325243	0.856464	0.367006	0.111116	0.274377	0.17622	0.272479	0.266302	0.1471	0.028513	0.308773	0.275181	0.200661	0.243966	0.252793	0.247629	0.000112236	0.00429793	2.54476	1	1		0.922258	0.572137	0.645747	0.936871	0.653775	0.527866	0.457045	0.536971	0.670976	1	0.978962	0.819251	0.280625	0.180233
PABP1_HUMAN	Polyadenylate-binding protein 1 OS=Homo sapiens GN=PABPC1 PE=1 SV=2	1087.63	29407.5	55	prot05051	0.0841855	0.464226	0.306706	0.647562	0.591707	0.766841	0.432085	0.458939	0.106738	1	0.398351	0.078105	0.138954	0.0691446	0.0711503	0.127673	0.477659	0.129969	0.181591	0.099576	0.183176	0.246279	0.244743	0.138329	0.00557865	0.0609094	2.53075	1	0		0.643574	0.224331	0.505495	0.259327	0.769097	0.427652	0.412554	0.490315	0.46685	0.563616	0.617138	1	0.1619	0.0805627
VATH_HUMAN	V-type proton ATPase subunit H OS=Homo sapiens GN=ATP6V1H PE=1 SV=1	198.48	4719.6	45	prot07986	0.503606	0.873304	0.988258	0.253401	0.605519	0.492349	0.427996	0	0	1	0.236326	0.293791	0.163517	0	0.118407	0.253826	0.337461	0	0	0.214768	0.364972	0.388187	0.402972	0	0.0164703	0.119978	2.52864	1	0		0.511822	0.308503	0.798742	1	0.076317	0.141391	0.456451	0.0960905	0.122525	0.53213	0.332501	0.121727	0.0862033	0
GNAI2_HUMAN	Guanine nucleotide-binding protein G(i) subunit alpha-2 OS=Homo sapiens GN=GNAI2 PE=1 SV=3	451.62	10420.9	56	prot02871	0.201183	0.36422	0.121474	0.261313	0.329874	0.388835	0.220756	0.493464	0.513489	0.263361	1	0.310514	0.0941826	0.305726	0.17072	0.110002	0.0999589	0.105139	0.0984465	0.130337	0.405707	0.0825304	0.126035	0.0411554	0.00518555	0.058066	2.52465	1	0		0.583059	0.440486	0.130734	0.672492	0.581011	0.253611	0.983401	0.655751	0.663868	0.754295	1	0.724515	0.144331	0.468512
DPYL1_HUMAN	Dihydropyrimidinase-related protein 1 OS=Homo sapiens GN=CRMP1 PE=1 SV=1	196.58	4426.75	52	prot02038	0.505176	0.552767	0.431176	0.314705	0.547057	0.89806	0.868803	0.0515805	0.531509	1	0.24332	0.422761	0.179908	0.278115	0.235933	0.362692	0	0	0.269351	0.208294	0.235728	0.320132	0.289773	0.147555	0.00129897	0.023973	2.51907	1	1		0.139811	0.383884	0	0.315141	0.177652	0.159713	0.322093	0.242194	0.303539	0.75326	0.503958	1	0.089283	0.13802
ABCF2_HUMAN	ATP-binding cassette sub-family F member 2 OS=Homo sapiens GN=ABCF2 PE=1 SV=2	260.71	5335.13	53	prot00119	0.115309	1	0.492057	0.433551	0.67599	0.669466	0.50552	0.221902	0.583219	0.147316	0.380379	0.114828	0.297603	0.236593	0.0530117	0.227096	0.205467	0.0499975	0.581224	0.127343	0.0422948	0	0.188264	0.127798	0.00711231	0.0717072	2.49897	1	0		0.530806	0.29504	0.325104	0.345305	0.23338	0.059445	0.398094	0.0907598	0.25239	0.820034	0.368908	0.723053	0.169008	0.13436
CLH2_HUMAN	Clathrin heavy chain 2 OS=Homo sapiens GN=CLTCL1 PE=1 SV=2	453.84	9601.2	53	prot01429	0.174096	0.377998	0.274016	0.104232	1	0.887768	0.449585	0.390557	0.203106	0.396719	0.269947	0.229545	0.0846392	0.165748	0.0911337	0.0222155	0.248496	0.226143	0.19072	0.167123	0.0467574	0.145654	0.318522	0.196785	0.00941365	0.0836012	2.49881	1	0		0.208555	0.345428	0.280424	0.225472	0.352929	0.531441	0.454154	0.351394	0.97978	0.516758	0.550625	1	0.0639263	0.125186
VAPA_HUMAN	Vesicle-associated membrane protein-associated protein A OS=Homo sapiens GN=VAPA PE=1 SV=3	340.89	7042.68	52	prot07970	0.247188	0.154365	0.198626	0.165136	0.50563	0.149052	0.490857	0.640862	0.208127	1	0	0.139149	0.114144	0.137871	0.150844	0.102227	0.0504569	0	0.0413103	0.0927914	0	0.399086	0.149897	0.325442	0.0391504	0.201995	2.49285	1	0		0.162561	0.164896	0.205476	0.349109	0.338465	0.164187	0.660015	0.168532	0.544078	0.560624	0.43068	0.888165	0.113662	0.137288
SMCA5_HUMAN	SWI/SNF-related matrix-associated actin-dependent regulator of chromatin subfamily A member 5 OS=Homo sapiens GN=SMARCA5 PE=1 SV=1	449.667	9520.38	53	prot06739	0.523875	0.137293	0.430257	0.234066	0.820706	0.745096	0.224367	0.324894	0.233338	0.756981	0.208361	0.375249	0.0470666	0	0.049081	0.0567969	0.103069	0	0.0345524	0	1	0.444409	0.200793	0.0832981	0.0315056	0.178724	2.48357	1	0		0.559613	0.136829	0.134553	0.135286	0.814994	0.314556	0.140077	0.379547	1	0.935103	0.125098	0.423796	0.0433169	0
NUCB2_HUMAN	Nucleobindin-2 OS=Homo sapiens GN=NUCB2 PE=1 SV=2	445.274	10206.1	55	prot04878	0.94558	0.836955	0.75457	0.727793	0.553027	0.380587	0.358254	0.116238	0.898216	1	0.0639046	0.236151	0.161489	0.141411	0.170251	0.3951	0.269907	0.0715943	0.203971	0.0708379	0.327421	0.220925	0.501722	0.24268	0.00314663	0.042643	2.47408	1	1		0.477677	0.455721	0.429658	0.560556	0.397957	0.15902	0.252784	0.147979	0.575288	1	0.0988748	0.478298	0.115726	0.101338
MARCS_HUMAN	Myristoylated alanine-rich C-kinase substrate OS=Homo sapiens GN=MARCKS PE=1 SV=4	669.78	15760	56	prot04108	1	0.810555	0.812201	0.830097	0.475997	0.767816	0.543318	0.804765	0.175584	0.251186	0.062502	0.337919	0.453721	0.563096	0.247672	0.374117	0.181772	0.573593	0.0393054	0.0765039	0.0983409	0.0429438	0.0714159	0.0703964	0.00431403	0.0534325	2.46052	1	0		0.54393	1	0.769556	0.966528	0.378557	0.236773	0.754601	0.372835	0.356174	0.319077	0.380157	0.251127	0.373676	0.463755
C1TM_HUMAN	Monofunctional C1-tetrahydrofolate synthase, mitochondrial OS=Homo sapiens GN=MTHFD1L PE=1 SV=1	267.03	9183.52	56	prot00905	0.199112	0.304512	0.276397	0.336269	0.603307	0.52385	0.161796	0.156466	0.643046	1	0.364227	0.435171	0.178414	0.213055	0.118485	0.334517	0.21161	0.140658	0.103787	0.100851	0.0902121	0.145494	0.282958	0.11666	0.00299981	0.042159	2.45699	1	1		0.58186	0.543299	0.621375	0.385147	0.10602	0.119296	0.185091	0.334295	0.206544	0.651303	0.864185	0.790103	0.3162	0.377594
EIF3J_HUMAN	Eukaryotic translation initiation factor 3 subunit J OS=Homo sapiens GN=EIF3J PE=1 SV=2	185.26	2577.81	39	prot02230	0.671157	1	0.52481	0.748573	0.229276	0	0.911054	0.47833	0	0	0.92205	0.621117	0.262037	0.303369	0.306669	0.233959	0	0.109206	0.381309	0	0	0	0.347856	0.544182	0.0196339	0.135682	2.45375	1	0		0.243675	0.187465	0	0.569237	0.645112	0	0.167008	0.119102	0	1	0.499508	0.854534	0.145321	0.168242
MLEC_HUMAN	Malectin OS=Homo sapiens GN=MLEC PE=1 SV=1	257.544	5534.51	47	prot04290	0.484132	0.841804	1	0.688829	0.8029	0.721447	0.316938	0.569113	0.0950104	0.0675956	0.12212	0	0.424353	0.126489	0.347308	0.378538	0.268572	0	0.240968	0	0	0.0849815	0.281318	0.180662	0.0172064	0.122769	2.44725	1	0		1	0.328393	0.662652	0.522744	0.299107	0.0885524	0.138082	0.0982812	0.299758	0.163361	0	0.216152	0.251792	0.075053
HM13_HUMAN	Minor histocompatibility antigen H13 OS=Homo sapiens GN=HM13 PE=1 SV=1	202.11	5235.6	55	prot03151	1	0.636097	0.1635	0.440571	0.128232	0.282671	0.52656	0.493049	0.568678	0.46808	0.232108	0.250771	0.22975	0.318438	0.223168	0	0.0969791	0.0644531	0.0736824	0.299731	0.301641	0.228935	0.123368	0.161442	0.00304408	0.0423532	2.44643	1	1		0.886425	0.784254	0.303399	0.862702	0.144513	0.133917	1	0.692288	0.739408	0.484473	0.511282	0.540368	0.303543	0.420717
EIF3G_HUMAN	Eukaryotic translation initiation factor 3 subunit G OS=Homo sapiens GN=EIF3G PE=1 SV=2	484.3	6887.79	50	prot02227	0.445091	0.806119	0.659484	1	0.756958	0.626611	0.363793	0.57142	0.165366	0.217835	0.448383	0.537667	0.17566	0.234003	0.244234	0.342081	0.273131	0.0901888	0.168658	0.0580928	0.473492	0	0.638556	0	0.00140439	0.0250509	2.4457	1	1		0.421441	0.399474	0.474068	0.471618	0.125621	0.122633	0.502576	0.32905	0.179163	0.794947	0.387928	1	0.123376	0.164354
CALM_HUMAN	Calmodulin OS=Homo sapiens GN=CALM1 PE=1 SV=2	242.27	7002.29	53	prot00969	0	0.163648	0.168783	1	0.65693	0.561009	0.345766	0.232515	0.865467	0.87408	0.470525	0.444259	0	0.00717511	0.0728151	0.436995	0.373615	0.0617409	0.312608	0.269817	0.151669	0.117305	0.254758	0.309023	0.0103493	0.0879379	2.44263	1	0		1	0.687061	0.764718	0.630625	0.306008	0.0248252	0.250645	0.0744064	0.457632	0.361864	0.443516	0.615315	0	0.00452848
SEPT8_HUMAN	Septin-8 OS=Homo sapiens GN=SEPT8 PE=1 SV=4	181.104	3592.01	45	prot06576	0.216315	0.636469	0.198574	0.266964	1	0.795734	0.990585	0.39956	0.196604	0.206621	0.621177	0	0.110707	0.265901	0.0963201	0.159843	0	0.050744	0.116226	0.185526	0.0544839	0.172436	0.902553	0.153148	0.0323392	0.181628	2.43778	1	0		0.347253	0.062861	0.293354	0.410136	0	0.202162	0.102769	0.0633563	0.475884	0.758078	1	0.768361	0.0770785	0.185131
PRC2C_HUMAN	Protein PRRC2C OS=Homo sapiens GN=PRRC2C PE=1 SV=4	1066.09	18174.2	54	prot05548	0.555542	0.0965413	0.166896	0.11348	0.844237	0.454219	0.426976	0.149	0.888512	1	0.316055	0.244785	0.068658	0	0.0401669	0.0700386	0.28684	0.0722958	0.128044	0.0915256	0.278501	0.431868	0.437093	0.251676	0.0193695	0.134523	2.43716	1	0		0.212453	0.408547	0.19479	0.193734	0.387686	0.155683	0.259323	0.233709	0.672377	0.917562	0.888568	1	0.0569026	0
MYOF_HUMAN	Myoferlin OS=Homo sapiens GN=MYOF PE=1 SV=1	1171.23	34749.4	56	prot04521	0.755624	0.578266	0.389602	1	0.990269	0.677889	0.434286	0.204095	0.441745	0.503104	0.357922	0.288661	0.524628	0.344191	0.604984	0.0572769	0.166099	0.128793	0.0693562	0.202822	0.101702	0.196151	0.122796	0.198734	0.00157056	0.027089	2.43657	1	1		0.482368	0.360126	0.763317	0.719554	0.674802	0.146967	0.454569	0.178537	0.390221	1	0.61123	0.878555	0.568395	0.372905
IF16_HUMAN	Gamma-interferon-inducible protein 16 OS=Homo sapiens GN=IFI16 PE=1 SV=3	712.544	23805.4	56	prot03290	0.380072	0.420597	0.359172	0.343681	0.386438	0.464504	0.33556	0.145476	0.575514	1	0.540363	0.672089	0.0449612	0.0546805	0.0660932	0.137477	0.218826	0.181333	0.114336	0.102543	0.511839	0.330634	0.2913	0.254368	0.00110783	0.0221248	2.4361	1	1		0.575452	0.367013	0.409342	0.461564	0.339576	0.274379	0.499899	0.407097	0.705602	0.951603	1	0.904193	0.0608167	0.0739634
EWS_HUMAN	RNA-binding protein EWS OS=Homo sapiens GN=EWSR1 PE=1 SV=1	432.86	13069.7	56	prot02382	0.542838	0.40984	0.400585	0.330336	0.447076	0.633204	0.36662	0.213047	0.880245	0.904061	0.288702	1	0.1435	0.280264	0.268091	0.323608	0.251194	0.27514	0.142543	0.131521	0.343809	0.0678037	0.269345	0.143172	0.000707487	0.0162571	2.43052	1	1		0.677587	0.299876	0.582312	0.554508	0.765917	0.356392	0.548969	0.451428	0.381428	0.939302	0.602051	1	0.304097	0.593919
ARL1_HUMAN	ADP-ribosylation factor-like protein 1 OS=Homo sapiens GN=ARL1 PE=1 SV=1	278.16	4716.14	42	prot00536	0.567305	1	0.877228	0.516924	0.398187	0.662052	0.776793	0.70452	0.298091	0.162899	0	0	0	0.423953	0.151568	0.193878	0.420719	0.174572	0.424773	0.471668	0	0.210126	0	0	0.0146261	0.110197	2.41335	1	0		0.441127	0.741616	0.61879	1	0.49018	0.277873	0.44415	0.268066	0.231248	0	0.602145	0.0962355	0	0.276311
PURA2_HUMAN	Adenylosuccinate synthetase isozyme 2 OS=Homo sapiens GN=ADSS PE=1 SV=3	484.08	13237.7	56	prot05714	0.376165	0.378482	0.594802	0.761152	0.671235	1	0.496831	0.348676	0.806902	0.734778	0.5324	0.138858	0.173724	0.278038	0.214793	0.136557	0.249291	0.149283	0.0835943	0.0273566	0.544636	0.522412	0.220815	0.24086	0.000551063	0.0137733	2.4074	1	1		0.374164	0.281685	0.357323	0.345031	0.186337	0.152174	0.208943	0.11599	0.461822	0.413729	1	0.607006	0.0973034	0.15573
AP3D1_HUMAN	AP-3 complex subunit delta-1 OS=Homo sapiens GN=AP3D1 PE=1 SV=1	376.647	5544.39	41	prot00443	1	0.479811	0.995505	0.373993	0.333681	0.861121	0.750148	0.21321	0.391784	0	0	0.0938491	0.154583	0.704056	0.124439	0.452402	0	0.157133	0.297679	0.180781	0.228442	0	0	0	0.0402398	0.205583	2.38881	1	0		0.579039	0.712857	0.867138	0.452409	0.0586012	0.120842	0.464383	0.332667	0.264958	0.866008	0.322533	1	0.125934	0.573574
CDC37_HUMAN	Hsp90 co-chaperone Cdc37 OS=Homo sapiens GN=CDC37 PE=1 SV=1	417.46	10224.6	53	prot01200	0.369033	0.278213	0.334448	0.684421	0.529321	0.22694	0.312366	0.0859859	0.425914	0.71717	0.953715	1	0.201934	0.269287	0.230671	0.22421	0.144803	0	0	0	0.512924	0.150935	0.397058	0.353308	0.0067721	0.0697945	2.38117	1	0		0.563213	0.128987	0.456183	0.521836	0.225751	0.248562	0.321849	0.108418	1	0.877347	0.244286	0.453054	0.162893	0.217224
BZW1_HUMAN	Basic leucine zipper and W2 domain-containing protein 1 OS=Homo sapiens GN=BZW1 PE=1 SV=1	207.25	3315.92	42	prot00884	0.338948	0.276315	0.579252	0.647978	0.418974	0.967872	0.833559	1	0	0.190924	0	0	0.237586	0.244468	0.159673	0.1126	0.277538	0.118075	0.425096	0.538388	0	0	0.0932621	0	0.0411491	0.208077	2.38086	1	0		0.816042	0.26709	0.365806	0.533663	0.436732	0.470205	0.973882	1	0.250063	0.244659	0	0	0.440262	0.453016
CN37_HUMAN	2',3'-cyclic-nucleotide 3'-phosphodiesterase OS=Homo sapiens GN=CNP PE=1 SV=2	246.764	4082.78	48	prot01463	0.38132	0.880242	0.292659	0.288735	1	0.463482	0.323706	0.260199	0	0.962467	0.501825	0.562875	0.106596	0.162687	0.220418	0.266914	0.452559	0	0.179131	0	0.230474	0.38054	0.184937	0.305138	0.0077939	0.0745567	2.37709	1	0		0.141639	0.198202	0.113564	0.460309	1	0	0.0707586	0.500598	0.147611	0.661904	0.296971	0.605157	0.0990564	0.15118
ERLN1_HUMAN	Erlin-1 OS=Homo sapiens GN=ERLIN1 PE=1 SV=1	711.36	22490.4	56	prot02342	0.684571	1	0.712778	0.591752	0.141492	0.480735	0.0821588	0.501018	0.446063	0.861818	0.337982	0.551334	0.0917943	0.0733403	0.565056	0.0733863	0.0549102	0.0317747	0.0722897	0.0336368	0.23922	0.368385	0.505961	0.587223	0.00560355	0.0609094	2.36995	1	0		0.711203	0.548551	0.280871	0.180327	0.398068	0.0670015	0.226061	0.141714	1	0.42292	0.453306	0.500987	0.0723627	0.0578152
RAB1C_HUMAN	Putative Ras-related protein Rab-1C OS=Homo sapiens GN=RAB1C PE=5 SV=2	286.39	6298.05	54	prot05770	0.295696	0.198832	0.316063	0.243416	0.28045	0.153771	0.460168	0.753554	0	1	0.480056	0.268233	0.0819648	0.0814009	0.0399201	0.0434395	0.125161	0.0487659	0.033961	0.0455152	0.215969	0.247711	0.741222	0.177103	0.0387914	0.200887	2.36446	1	0		0.0474023	0.0277231	0.0356422	0.167538	0.0721325	0.0135369	0.0213618	0.0257091	0.0280071	0.108271	0.0571554	0.216168	0.0134779	0.0133851
LRC47_HUMAN	Leucine-rich repeat-containing protein 47 OS=Homo sapiens GN=LRRC47 PE=1 SV=1	255.81	5787.97	51	prot03945	0	0.166114	0.477867	0.161359	0.292129	0.489161	0.15617	0.341172	0.167561	0.619101	0.541525	1	0.129547	0.072767	0.063281	0.0648977	0.15721	0	0	0	0.519886	0.275478	0.385227	0.200074	0.0317956	0.179831	2.36151	1	0		0.124482	0.54365	0.392271	0.818518	0.538051	0.388814	0.249102	0.382358	0.352439	0.567118	0.756523	1	0.144238	0.0810195
TLN2_HUMAN	Talin-2 OS=Homo sapiens GN=TLN2 PE=1 SV=4	333.004	10379.2	56	prot07451	0.233874	0.259174	0.213023	0.198833	0.419435	1	0.246112	0.336268	0.344419	0.462836	0.313989	0.399812	0.159018	0.0173548	0.106045	0.0503807	0.0948737	0.121867	0.0532082	0.241585	0.40067	0.280807	0.252443	0.0988669	0.00641996	0.0674986	2.35881	1	0		0.2803	0.447489	0.266626	0.484785	0.414929	0.418549	0.560391	0.485583	0.930732	0.866593	0.994692	1	0.306411	0.033441
FHL2_HUMAN	Four and a half LIM domains protein 2 OS=Homo sapiens GN=FHL2 PE=1 SV=3	108.26	2459.82	41	prot02571	0.226567	0.477736	0	0.35908	0.576584	0.655508	0.757552	0.704203	1	0.888054	0	0	0.162341	0.160681	0.163318	0.233188	0.617433	0.0602323	0.464265	0.149663	0.384029	0	0	0	0.0299979	0.173803	2.35696	1	0		0.331322	0.0798253	0.312664	0.214225	0.271189	0	0.430698	0.25546	0.336769	0.501244	0.513241	0.623775	0.0893461	0.0884326
CAN2_HUMAN	Calpain-2 catalytic subunit OS=Homo sapiens GN=CAPN2 PE=1 SV=6	445.49	12268.3	56	prot00983	0.316767	0.473417	0.384972	0.994336	1	0.698851	0.444607	0.23068	0.379662	0.670972	0.451455	0.775381	0.240325	0.0929333	0.10716	0.218064	0.288838	0.0339599	0.163958	0.257178	0.545886	0.279306	0.400738	0.270449	0.000801705	0.0174287	2.35308	1	1		0.329834	0.358049	0.489263	0.362806	0.378678	0.253508	0.280326	0.321042	0.720782	0.546095	0.395361	0.565008	0.170652	0.065991
LRRF2_HUMAN	Leucine-rich repeat flightless-interacting protein 2 OS=Homo sapiens GN=LRRFIP2 PE=1 SV=1	1173.65	31666.9	55	prot03984	0.363826	0.549613	0.706214	0.67449	1	0.85984	0.75874	0.367448	0.595851	0.687508	0.727792	0.726489	0.339628	0.304701	0.269267	0.209459	0.75397	0.287382	0.336619	0.239664	0	0.0228192	0.382956	0.268487	4.61229e-05	0.00226491	2.34785	1	1		0.426202	0.422868	1	0.904079	0.866655	0.506351	0.637715	0.392303	0.167235	0.295631	0.0744848	0.162809	0.376204	0.337516
STRAP_HUMAN	Serine-threonine kinase receptor-associated protein OS=Homo sapiens GN=STRAP PE=1 SV=1	542.34	14609.6	55	prot07036	0.264056	0.372608	0.459719	0.353813	0.268699	1	0.478698	0.715656	0.661007	0.224867	0.344301	0.403994	0.247074	0.280282	0.212335	0.173305	0.301785	0.0496291	0.0771191	0.0789006	0.0980917	0.301473	0.22505	0.321227	0.00120066	0.0232016	2.34437	1	1		0.334006	0.40878	0.62963	0.807242	0.474853	0	0.466066	0.288831	1	0.311309	0.596672	0.65106	0.26038	0.295376
PROF1_HUMAN	Profilin-1 OS=Homo sapiens GN=PFN1 PE=1 SV=2	651.66	18930.7	56	prot05577	0.323524	0.304813	0.530374	0.280978	0.995102	0.749131	0.419349	0.736318	0.721111	1	0.481229	0.429258	0.288002	0.254664	0.265461	0.277546	0.526892	0.229212	0.0390025	0.0408473	0.162715	0.300395	0.294888	0.296193	0.000543757	0.0136725	2.34261	1	1		0.430887	0.310642	0.715886	0.484136	0.442494	0.382655	0.418766	0.364898	0.981108	0.901288	1	0.786998	0.251444	0.222338
RAB5A_HUMAN	Ras-related protein Rab-5A OS=Homo sapiens GN=RAB5A PE=1 SV=2	369.84	7138.02	52	prot05784	0.0784526	0.134551	0.0529558	0.151735	0.469494	0.497614	0.300783	0.130861	0.287793	0.308539	0.421436	1	0.0371772	0.0178239	0.0552256	0.0191434	0.280312	0	0.0758252	0	0.27866	0.419692	0.25048	0.202504	0.0450394	0.216206	2.34244	1	0		0.0946725	0.00800538	0.8373	1	0.099776	0.196373	0.0826848	0.0156613	0.186881	0.313628	0.257147	0.125882	0.0118719	0.00569173
IPO5_HUMAN	Importin-5 OS=Homo sapiens GN=IPO5 PE=1 SV=4	367.52	8856.92	52	prot03416	0.376403	1	0.730711	0.648776	0.963187	0.329699	0.262367	0.619852	0.400178	0.657452	0.0354345	0.0965608	0.270384	0.350224	0.0747016	0.326661	0.0233537	0.290046	0.0892668	0.0683329	0.354075	0.238115	0.475534	0.05692	0.00780577	0.0745567	2.33824	1	0		0.619291	0.813457	0.979808	1	0.29618	0.375273	0.662347	0.547718	0.389377	0.721468	0.489444	0.226872	0.200024	0.259088
SPCS2_HUMAN	Signal peptidase complex subunit 2 OS=Homo sapiens GN=SPCS2 PE=1 SV=3	202.15	3602.06	43	prot06854	0.347318	0.307221	0.302674	0.344228	0.222685	0.240066	0.11933	0.0451159	0.569028	0.925128	0.531345	1	0.167776	0.19475	0.190987	0.195008	0.0824859	0	0.0572202	0	0	0.446173	0.490143	0.315723	0.0259801	0.160892	2.31473	1	0		0.647926	0.780548	0.58893	0.713405	0.238391	0	0.334938	0.779043	1	0	0	0	0.386679	0.448848
RAB7A_HUMAN	Ras-related protein Rab-7a OS=Homo sapiens GN=RAB7A PE=1 SV=1	453.24	11824	56	prot05790	0.345607	0.428903	0.408735	0.469556	0.482021	1	0.221142	0.29418	0.278237	0.626977	0.379841	0.280353	0.131473	0.168796	0.0970562	0.0709421	0.211685	0.103952	0.0949553	0.117941	0.312384	0.448341	0.318193	0.185729	0.00176472	0.0291144	2.30629	1	1		0.52844	0.877332	0.645974	0.54317	0.315966	0.263401	0.339275	0.254592	0.442008	0.247832	1	0.324961	0.143613	0.184383
MYOME_HUMAN	Myomegalin OS=Homo sapiens GN=PDE4DIP PE=1 SV=1	91.2037	2357.25	50	prot04524	0.61563	0.54322	0.604574	0.775401	0.44433	0.782319	0.0957778	0.115451	0.185075	0.418217	1	0.245478	0	0.465003	0.617591	0.514233	0.167876	0.284114	0.177624	0.210971	0	0	0	0.0909889	0.0151733	0.112894	2.30401	1	0		0.318669	0.506531	0.47207	0.396633	0.123366	0.225155	0.134044	0.158714	0.384773	0.733966	0.345539	0.770605	0	0.395944
AT2A2_HUMAN	Sarcoplasmic/endoplasmic reticulum calcium ATPase 2 OS=Homo sapiens GN=ATP2A2 PE=1 SV=1	684.5	20795	56	prot00630	0.686547	0.501904	0.701549	0.541534	0.706103	0.762355	0.66898	0.494611	0.170083	1	0.543886	0.155706	0.344278	0.250322	0.181128	0.338657	0.302569	0.115799	0.36387	0.122373	0.199138	0.308206	0.216553	0.272273	0.000189297	0.00663971	2.29946	1	1		0.505552	0.902404	0.328316	0.742545	0.664508	0.291459	0.448817	0.639061	0.884536	0.788401	1	0.563786	0.47054	0.342126
ANR17_HUMAN		546.055	7575.88	48	prot00404	0.377739	0.486942	0.421572	0.585949	0.122945	0.446222	0.265429	0.131239	0.696911	0.41534	1	0.995277	0.339568	0	0.263949	0.291005	0	0.410815	0	0	0.454531	0.396234	0.318024	0.116977	0.0091509	0.0821416	2.29461	1	0		0.314881	0.708774	0.309216	0.784023	0	0.52797	0.196055	0.293654	0.246391	0	0.271565	0.432252	0.370698	0
PGRC2_HUMAN	Membrane-associated progesterone receptor component 2 OS=Homo sapiens GN=PGRMC2 PE=1 SV=1	272.844	4868.71	47	prot05277	0.288178	0.166228	0	0.842178	0.601634	1	0.349992	0	0.437562	0.889315	0.494785	0.110184	0	0	0.108089	0	0.229369	0.227119	0.126622	0.222719	0	0.692468	0.394791	0.261127	0.0472234	0.222582	2.28973	1	0		0.217087	0.476977	0.213946	0.335693	0.690949	0.414161	0	0.460868	0.841695	0.699412	0.239332	1	0	0
SYDC_HUMAN	Aspartate--tRNA ligase, cytoplasmic OS=Homo sapiens GN=DARS PE=1 SV=2	414.65	10631	56	prot07094	0.304994	0.380731	0.297557	0.308687	1	0.767643	0.485802	0.307586	0.55475	0.455708	0.225117	0.543715	0.0999326	0.10508	0.0953815	0.186189	0.248749	0.0728802	0.152495	0.0773802	0.456101	0.481059	0.422307	0.0635065	0.00313748	0.042643	2.28856	1	1		0.239199	0.270636	0.191408	0.263954	0.589599	0.29746	0.255634	0.133827	0.751163	0.642326	0.402617	0.44702	0.0697549	0.0733475
PDLI5_HUMAN	PDZ and LIM domain protein 5 OS=Homo sapiens GN=PDLIM5 PE=1 SV=5	807.06	22013	56	prot05205	0.248955	0.444597	0.323377	0.38212	1	0.596429	0.487979	0.507818	0.46575	0.40608	0.25846	0.294739	0.125762	0.244806	0.132045	0.144278	0.189577	0.152837	0.122662	0.123604	0.331998	0.310731	0.318498	0.173583	0.000575791	0.0141374	2.28499	1	1		0.383613	0.347177	0.30889	0.226197	0.629333	0.372567	0.364689	0.334912	1	0.990513	0.356117	0.83157	0.124664	0.242668
DYSF_HUMAN	Dysferlin OS=Homo sapiens GN=DYSF PE=1 SV=1	349.254	8663.62	55	prot02117	0.0671671	0.0796036	0.637202	0.643275	0.441113	0.622926	0.436394	0.422699	0.623252	1	0.299917	0.483898	0.192602	0.0171827	0.032574	0.212126	0.166796	0.150129	0.0849192	0	0.475793	0.421031	0.370869	0.396283	0.00607372	0.0648382	2.28443	1	0		0.347176	0.421501	0.471245	1	0.178586	0.108159	0.340351	0.114245	0.352188	0.952509	0.305959	0.682848	0.111702	0.0099653
ESYT1_HUMAN	Extended synaptotagmin-1 OS=Homo sapiens GN=ESYT1 PE=1 SV=1	956.38	17141.2	56	prot02364	0.397873	0.377781	0.191709	0.5297	0.84976	0.94876	0.550057	0.370809	0.868756	1	0.590488	0.542548	0.167745	0.121842	0.11898	0.0785856	0.270411	0.138062	0.121425	0.105382	0.531941	0.763402	0.543976	0.221997	0.00251821	0.0371237	2.26721	1	1		0.670123	0.500175	0.479558	0.550799	0.393394	0.268597	0.391576	0.236487	0.788449	1	0.708594	0.772965	0.127713	0.0927644
OST48_HUMAN	Dolichyl-diphosphooligosaccharide--protein glycosyltransferase 48 kDa subunit OS=Homo sapiens GN=DDOST PE=1 SV=4	325.78	9244.71	55	prot04997	0.265465	1	0.614179	0.623032	0.420167	0.365646	0.18569	0.306756	0.139609	0.313709	0.22317	0.0281236	0.184221	0.232124	0.139554	0.240627	0.166711	0.0370789	0.0772714	0.193845	0.406725	0.0813233	0.169548	0.0505404	0.0180164	0.126814	2.26592	1	0		0.514803	0.871618	1	0.786155	0.425936	0.238192	0.288057	0.412844	0.686486	0.785822	0.698402	0.255658	0.289233	0.364441
PRS7_HUMAN	26S protease regulatory subunit 7 OS=Homo sapiens GN=PSMC2 PE=1 SV=3	780.69	25734.6	56	prot05609	0.451679	0.517941	0.308932	0.546775	1	0.54551	0.390805	0.441089	0.553771	0.676261	0.380715	0.665508	0.145031	0.213822	0.255738	0.219378	0.228589	0.0233766	0.0795403	0.0155898	0.679778	0.499525	0.193669	0.30669	0.000668498	0.0157645	2.2648	1	1		0.399079	0.331598	0.335829	0.510343	0.352979	0.0693046	0.477932	0.320729	0.470472	1	0.834238	0.877499	0.101502	0.149647
AT2A1_HUMAN	Sarcoplasmic/endoplasmic reticulum calcium ATPase 1 OS=Homo sapiens GN=ATP2A1 PE=1 SV=1	248.33	7974.55	54	prot00629	0.805552	0.818118	0.392728	0.339688	0.354411	0.432141	1	0.363665	0.638973	0.155458	0	0.293872	0.475264	0.274102	0.225473	0.270134	0.20139	0	0.0845232	0.0771164	0.224256	0.265475	0.310017	0.0789734	0.0104326	0.0880411	2.24979	1	0		0.62662	0.652481	0.425453	0.534782	0.47259	0.424399	0.625981	0.321542	1	0.416598	0.816423	0.817907	0.44396	0.256048
HS71L_HUMAN	Heat shock 70 kDa protein 1-like OS=Homo sapiens GN=HSPA1L PE=1 SV=2	548.26	17866	56	prot03217	0.929959	0.794032	0.648005	0.573213	0.236063	0.239086	1	0.219382	0.204026	0.31446	0.132531	0.203595	0.194304	0.274477	0.236193	0.215782	0.0582483	0.0956209	0.144896	0.0658766	0.179882	0.375412	0.516265	0.088118	0.0175021	0.124241	2.24711	1	0		0.042747	0.0290965	0.0358225	0.0911393	0.171602	0.0191685	0.0266995	0.0933931	0.616922	0.0520722	0.774944	1	0.0243598	0.0344111
RUVB2_HUMAN	RuvB-like 2 OS=Homo sapiens GN=RUVBL2 PE=1 SV=3	499.954	13533.5	56	prot06359	0.567656	0.100473	0.536959	0.378957	0.919003	0.561435	0.610312	0.795027	0.929959	1	0.558067	0.257202	0.0912633	0.179495	0.0603294	0.197399	0.356532	0.0173614	0.0983375	0.190653	0.604441	0.781055	0.415869	0.227571	0.0040985	0.0512189	2.24049	1	0		0.126033	0.418823	0.343289	0.249064	0.408766	0.034243	0.292784	0.475618	0.599871	0.479433	0.403816	1	0.0604304	0.118854
VDAC1_HUMAN	Voltage-dependent anion-selective channel protein 1 OS=Homo sapiens GN=VDAC1 PE=1 SV=2	442.39	13353.4	56	prot07992	1	0.644968	0.959659	0.276584	0.689093	0.681369	0.422879	0.465332	0.181917	0.334023	0.125376	0.0984858	0.136792	0.14176	0.184244	0.149071	0.200519	0.225799	0.0720938	0.25893	0.522979	0.372188	0.119132	0.243973	0.00962721	0.0848161	2.23777	1	0		0.895578	0.157263	0.223718	0.194202	0.327451	0.269008	0.161614	0.0510803	0.456662	0.249373	0.051206	0.181583	0.131157	0.13592
IF4H_HUMAN	Eukaryotic translation initiation factor 4H OS=Homo sapiens GN=EIF4H PE=1 SV=5	259.8	7949.81	55	prot03311	0.230878	0.0557428	0.175199	0.113227	0.541282	0.42306	0.391851	0.177465	1	0.134182	0.79863	0.371223	0.045638	0.0874742	0.0316136	0.0998659	0.0685131	0.121827	0.174044	0.257375	0.476412	0.286766	0.308269	0.0237514	0.0404106	0.206167	2.22692	1	0		0.100058	0.101811	0.0196446	0.0893023	0.102	0.190013	0.218376	0.141338	0.291883	0.67444	1	0.573976	0.0167058	0.0320198
ILK_HUMAN	Integrin-linked protein kinase OS=Homo sapiens GN=ILK PE=1 SV=2	247.31	5685.63	54	prot03361	0.230929	0.398428	0.63661	0.376674	0.28015	1	0.179743	0.515057	0.637985	0.540463	0.294258	0.316077	0.0326404	0.045856	0.180383	0	0.217352	0.0455577	0.166372	0.174356	0.285863	0.510087	0.593393	0.186546	0.00834812	0.0781279	2.21718	1	0		0.314478	0.255004	0.201384	0.142576	0.964049	0.165435	0.168921	0.151725	1	0.717943	0.26211	0.348205	0.0171744	0.024128
UBP2L_HUMAN	Ubiquitin-associated protein 2-like OS=Homo sapiens GN=UBAP2L PE=1 SV=2	1036.84	22195	56	prot07859	0.8394	0.688761	0.708068	0.860203	0.54375	0.896688	0.641826	0.314296	0.313517	1	0.743428	0.70778	0.14285	0.251312	0.262484	0.263276	0.275572	0.0535708	0.236696	0.0508988	0.165251	0.527669	0.940018	0.574298	0.000718832	0.0162571	2.20565	1	1		0.208482	0.233779	0.176511	0.153897	0.247596	0.0802158	0.28304	0.171337	0.280296	0.870559	1	0.582292	0.0660167	0.116142
TLN1_HUMAN	Talin-1 OS=Homo sapiens GN=TLN1 PE=1 SV=3	3299.08	112036	56	prot07450	0.598134	0.963374	0.566668	0.655363	0.988021	0.911842	0.681617	0.744119	0.523352	1	0.531021	0.52284	0.222145	0.297817	0.399863	0.243989	0.359922	0.173814	0.228975	0.111268	0.484241	0.673924	0.480557	0.271194	1.58377e-05	0.00108372	2.20035	1	1		0.533409	0.348287	0.596898	0.700189	0.556946	0.26114	0.349251	0.319401	0.658055	0.936946	0.699378	1	0.143413	0.192266
IF4G2_HUMAN	Eukaryotic translation initiation factor 4 gamma 2 OS=Homo sapiens GN=EIF4G2 PE=1 SV=1	245.46	5241.42	51	prot03309	0.45118	0.210234	0.281047	0.730281	0.39253	0.348608	0.221614	0.0499931	0.632337	0.800486	1	0.121581	0.109101	0.144991	0.190999	0.308388	0.26841	0	0.0521003	0	0.362431	0.294577	0.558669	0.0987678	0.0235308	0.150872	2.19386	1	0		0.259714	0.307922	1	0.44271	0.295809	0	0.207961	0.195246	0.51884	0.649477	0.67525	0.71818	0.0724078	0.0962276
PSMD3_HUMAN	26S proteasome non-ATPase regulatory subunit 3 OS=Homo sapiens GN=PSMD3 PE=1 SV=2	585.75	16347.5	56	prot05643	0.453924	0.538097	0.953469	0.437215	0.947352	1	0.408862	0.485908	0.155933	0.460402	0.0127966	0.106279	0.233771	0.305807	0.238026	0.347426	0.20167	0.0717767	0.263298	0.217878	0.356757	0.279787	0.0324621	0.168215	0.0121701	0.0970898	2.19379	1	0		1	0.743223	0.430105	0.551844	0.576288	0.252077	0.445094	0.162116	0.490118	0.596155	0.697697	0.543288	0.232277	0.303853
RIR1_HUMAN	Ribonucleoside-diphosphate reductase large subunit OS=Homo sapiens GN=RRM1 PE=1 SV=1	626.97	10569.5	54	prot06046	0.117903	0.164005	0.589943	0.0521731	1	0.911979	0.567506	0.540999	0.179702	0.433903	0.13475	0.0871397	0.0517912	0.171616	0.160185	0.0598444	0.301451	0.247945	0.205932	0.15849	0.136156	0.44148	0.202538	0.0490642	0.0418279	0.208862	2.18615	1	0		0.535708	0.27118	0.121029	0.256873	0.621117	0.516286	0.543905	0.380553	0.700469	1	0.477104	0.437535	0.0537407	0.178076
LIMA1_HUMAN	LIM domain and actin-binding protein 1 OS=Homo sapiens GN=LIMA1 PE=1 SV=1	626.96	13693.7	53	prot03867	0.134335	0.267165	0.300895	0.181081	1	0.265339	0.334034	0.386847	0.224815	0.325083	0.0688305	0.219038	0.07854	0.0663541	0.0353288	0.120006	0.316418	0.080066	0.369724	0.188723	0.0800307	0	0.176723	0.185478	0.0362821	0.192429	2.18421	1	0		0.55626	0.699704	0.548593	0.5751	1	0.513587	0.766046	0.715745	0.417642	0.66237	0.433827	0.366614	0.205206	0.173367
TARA_HUMAN	TRIO and F-actin-binding protein OS=Homo sapiens GN=TRIOBP PE=1 SV=3	356.59	7141.92	52	prot07211	0.299079	0.525795	0.210644	0.430619	0.888821	0.488641	0.38426	0.414205	0.550243	1	0	0.451268	0.214819	0.322572	0.197933	0.196536	0.0383869	0.236852	0.0685692	0.105721	0.782584	0.397145	0.040595	0	0.0182822	0.128252	2.16918	1	0		0.232332	0.563667	0.281108	0.42256	0.383858	0.184618	0.472439	0.193141	0.856126	0.749231	0.388322	0.485813	0.152023	0.228278
VAT1_HUMAN	Synaptic vesicle membrane protein VAT-1 homolog OS=Homo sapiens GN=VAT1 PE=1 SV=2	204.75	5649.69	54	prot07975	0.23995	1	0.898819	0.756878	0.900084	0.510685	0.66051	0.502439	0.785576	0.653957	0.763783	0.277391	0.152196	0.297694	0.171116	0.2272	0	0	0.292564	0.159445	0.461339	0.648121	0.667684	0.597065	0.00137162	0.0247842	2.16362	1	1		0.200598	0.190052	0.178922	0.621181	0.158658	0.227544	0.404403	0.34202	0.574769	0.561417	0.929894	0.567319	0.10535	0.206062
SC22B_HUMAN	Vesicle-trafficking protein SEC22b OS=Homo sapiens GN=SEC22B PE=1 SV=4	422.514	12542.8	56	prot06472	0.536113	0.395323	0.454265	0.556151	0.746181	0.406215	0.459668	0.562139	0.849784	0.919535	0.713697	1	0.217248	0.161854	0.180352	0.165538	0.19604	0.2711	0.262226	0.24818	0.5068	0.183269	0.913583	0.21266	0.000712824	0.0162571	2.15953	1	1		0.256466	0.266359	0.284082	0.134414	0.412883	0.245848	0.420157	0.265522	0.907476	0.880683	0.959308	1	0.131103	0.097674
SC11A_HUMAN	Signal peptidase complex catalytic subunit SEC11A OS=Homo sapiens GN=SEC11A PE=1 SV=1	175.89	3382.78	42	prot06467	0.816212	0.9618	0.925407	1	0.924092	0.39602	0.786768	0.769587	0.259834	0	0	0	0.291621	0.43369	0.381046	0.575996	0.475426	0.592754	0.168936	0.259939	0	0	0	0	0.0345798	0.186964	2.15126	1	0		0.546006	0.501099	0.321301	0.318472	0.382472	0.283286	1	0.410665	0.230519	0.127009	0	0	0.151466	0.225255
NP1L1_HUMAN	Nucleosome assembly protein 1-like 1 OS=Homo sapiens GN=NAP1L1 PE=1 SV=1	446.33	12199.6	55	prot04802	0.538799	0.750562	0.808683	1	0.462989	0.543118	0.331009	0.312601	0.258644	0.402934	0.501329	0.68696	0.135172	0.265984	0.407094	0.451797	0.301659	0	0.277699	0.11919	0.333238	0.226745	0.221516	0.351554	0.000713369	0.0162571	2.13402	1	1		0.471763	0.185988	0.446359	0.0897734	0.128843	0.152278	0.255091	0.0758733	0.283208	0.190762	1	0.493037	0.0612144	0.120455
PRS8_HUMAN	26S protease regulatory subunit 8 OS=Homo sapiens GN=PSMC5 PE=1 SV=1	386.56	10988.6	56	prot05610	0.232379	0.317589	0.880221	0.399737	0.775553	1	0.59339	0.342339	0.0600328	0.315152	0.76039	0.426689	0.0944034	0.10531	0.179634	0.176656	0.301371	0.0821776	0.306457	0.240987	0.15432	0.425025	0.478639	0.331783	0.00762002	0.0737957	2.12164	1	0		0.646438	0.50722	0.545423	0.485581	0.528149	0.152357	0.392462	0.482096	0.625914	1	0.696769	0.495161	0.0880377	0.0982089
S10AA_HUMAN	Protein S100-A10 OS=Homo sapiens GN=S100A10 PE=1 SV=2	184.1	3960.46	53	prot06369	0.825282	0.794894	1	0.845911	0.837172	0.441583	0.400401	0.311371	0.319429	0.369487	0.162504	0.128865	0.369812	0.3767	0.553234	0.4063	0.397658	0.361265	0.284066	0.242635	0	0	0.0672383	0	0.0124874	0.0992812	2.10431	1	0		0.529397	0.540825	0.410403	0.355209	0.284371	0.180174	0.257255	0.298424	0.0537309	0.17163	0.192127	0.0640182	0.235319	0.239702
FLII_HUMAN	Protein flightless-1 homolog OS=Homo sapiens GN=FLII PE=1 SV=2	521.8	14116.5	56	prot02604	0.271175	0.334402	0.380542	0.512455	0.573434	0.450729	0.335857	0.351784	0.224333	0.54428	0.51571	1	0.157569	0.225385	0.140881	0.0703204	0.271717	0.19845	0.0676405	0.103858	0.242959	0.442713	0.426394	0.264844	0.00207165	0.0322652	2.10305	1	1		0.328887	0.3015	0.636775	0.652124	0.386132	0.213323	0.246726	0.186139	0.569925	0.520612	0.609472	1	0.155932	0.223045
YTHD2_HUMAN	YTH domain-containing family protein 2 OS=Homo sapiens GN=YTHDF2 PE=1 SV=2	335.58	8097.7	56	prot08196	0.380196	0.795955	0.446348	0.346371	0.524694	0.493229	1	0.798661	0.114887	0.28258	0.0557119	0.216712	0.516897	0.123169	0.138641	0.253662	0.318726	0.153753	0.156592	0.0974285	0.327479	0.169031	0.187805	0.159168	0.0150985	0.112538	2.09631	1	0		0.679528	0.326834	1	0.527001	0.922317	0.691712	0.7445	0.132228	0.553957	0.351176	0.434811	0.257335	0.628616	0.14979
MYO6_HUMAN	Unconventional myosin-VI OS=Homo sapiens GN=MYO6 PE=1 SV=4	1178.07	28936.1	55	prot04516	0.630285	0.479464	0.727823	0.658346	1	0.592861	0.503437	0.488043	0.192799	0.48093	0.696877	0.730343	0.298236	0.286857	0.306921	0.305969	0.847549	0.281348	0.349747	0.135653	0.152723	0.0851785	0.21544	0.165114	0.000754095	0.0167425	2.0932	1	1		0.86452	0.570463	0.822417	0.918058	0.965373	0.368021	0.488242	0.250871	0.130719	0.234065	0.109091	0.327287	0.351881	0.338455
AIMP2_HUMAN	Aminoacyl tRNA synthase complex-interacting multifunctional protein 2 OS=Homo sapiens GN=AIMP2 PE=1 SV=2	191.61	5002.38	48	prot00276	0.892711	0.900139	0.621525	0.768802	1	0.222604	0.470351	0.605486	0.734598	0	0.207378	0.224063	0.410829	0.214834	0.592234	0.350169	0.283644	0.293847	0.280011	0.452757	0	0.299251	0	0	0.0142703	0.108355	2.09205	1	0		0.550321	0.287026	0.848892	0.493402	0.289493	0	0.466736	0.1663	0.185921	1	0.244273	0.557366	0.246339	0.128818
MAP1B_HUMAN	Microtubule-associated protein 1B OS=Homo sapiens GN=MAP1B PE=1 SV=2	3096.9	78250.5	56	prot04099	0.457482	0.502867	0.645999	0.54838	0.873366	0.725268	0.516224	0.329966	0.768569	1	0.421535	0.383118	0.215779	0.190034	0.326338	0.210865	0.29444	0.114568	0.191131	0.125475	0.596979	0.475781	0.378663	0.310063	0.000301557	0.00896217	2.09112	1	1		0.35576	0.356399	0.457427	0.378085	0.409266	0.187606	0.356074	0.200106	0.86138	0.904247	1	0.771331	0.156048	0.137429
CGNL1_HUMAN	Cingulin-like protein 1 OS=Homo sapiens GN=CGNL1 PE=1 SV=2	612.87	10751.1	55	prot01322	0.848011	0.39583	0.578003	0.373063	0.83044	0.651762	0.274672	1	0.232272	0.214261	0.130868	0.113766	0.159544	0.209629	0.130667	0.229194	0.28627	0.699753	0.190706	0.428589	0.114156	0.00681824	0.150441	0.103009	0.0258074	0.160444	2.08321	1	0		1	0.407637	0.378561	0.339871	0.587703	0.549363	0.380343	0.668974	0.139929	0.267783	0.0955168	0.127005	0.21352	0.280549
1433F_HUMAN	14-3-3 protein eta OS=Homo sapiens GN=YWHAH PE=1 SV=4	436	12127.6	55	prot00004	0.0703231	0.14787	0.225837	0.151967	1	0.49673	0.205526	0.339366	0.668184	0.181387	0.486161	0.630898	0.0565549	0.107487	0.0920492	0.088498	0.380452	0.331384	0.203167	0.138206	0.340156	0.192724	0.282293	0	0.033778	0.186018	2.08057	1	0		0.0598808	0.0456933	0.0737268	0.163379	0.237628	0.196057	0.233084	0.175526	0.0962287	1	0.330657	0.71377	0.0200875	0.038178
DJB11_HUMAN	DnaJ homolog subfamily B member 11 OS=Homo sapiens GN=DNAJB11 PE=1 SV=1	413.4	11388.8	56	prot01947	1	0.539945	0.741361	0.834281	0.292506	0.473799	0.163653	0.0777593	0.340224	0.255149	0.145875	0.197379	0.271944	0.329772	0.32905	0.382307	0.127792	0.171798	0.209648	0.113759	0.172039	0.215655	0.0718207	0.0604197	0.0269623	0.163576	2.06104	1	0		0.932028	0.610909	0.889918	0.882089	0.346508	0.166522	0.39029	0.24931	0.53565	0.64303	0.683294	0.489452	0.336509	0.408068
ASNS_HUMAN	Asparagine synthetase [glutamine-hydrolyzing] OS=Homo sapiens GN=ASNS PE=1 SV=4	390.01	10106.6	56	prot00599	0.549956	0.545281	0.427549	0.846696	0.872757	0.676105	1	0.394654	0.741616	0.507044	0.640241	0.335454	0.31952	0.232039	0.101738	0.227573	0.425176	0.0812266	0.206123	0.139677	0.274329	0.975299	0.473751	0.202769	0.00193086	0.0309978	2.05983	1	1		0.241514	0.444201	0.496061	0.296513	0.233997	0.128002	0.248855	0.309276	0.34777	0.880157	0.664769	1	0.181779	0.13201
PRS10_HUMAN	26S protease regulatory subunit 10B OS=Homo sapiens GN=PSMC6 PE=1 SV=1	232.66	5456.7	53	prot05602	0.563129	0.366955	0.317956	0.349963	0.451517	1	0.36829	0.265937	0.397064	0.343177	0.076572	0.511658	0.318995	0.291309	0.362031	0.199191	0.111738	0	0.157497	0.148739	0.2157	0.330019	0.235544	0.0727794	0.00654417	0.0684307	2.05121	1	0		0.36996	0.833034	0.625996	0.613141	0	0	0.455642	0.417051	0.697526	1	0.446606	0.863604	0.369182	0.337139
DC1I2_HUMAN	Cytoplasmic dynein 1 intermediate chain 2 OS=Homo sapiens GN=DYNC1I2 PE=1 SV=3	268.414	5832.53	52	prot01792	0.47096	1	0.523439	0.758361	0.572948	0.0527711	0.939826	0	0.96089	0.653398	0.275385	0.270228	0.173618	0	0.0474243	0.0724086	0.257797	0	0.218372	0.130002	0.881924	0.545909	0.513707	0.319308	0.0377758	0.197589	2.04976	1	0		0.179516	0.26688	0.107951	0.253203	0.173553	0	0.217788	0.0487582	0.348573	1	0.599543	0.725202	0.0651681	0
CSDE1_HUMAN	Cold shock domain-containing protein E1 OS=Homo sapiens GN=CSDE1 PE=1 SV=2	506.864	12549.8	56	prot01658	0.372056	0.744134	0.609673	0.578997	0.853228	0.754624	0.570986	0.612777	1	0.693594	0.699214	0.694407	0.116162	0.142631	0.165788	0.146741	0.508393	0.216709	0.201934	0.130066	0.888145	0.89714	0.3565	0.241316	0.00119134	0.0231286	2.04004	1	1		0.186163	0.232206	0.303927	0.325908	0.21725	0.268767	0.103444	0.183573	0.504071	1	0.743571	0.713273	0.054884	0.0673897
DNJA1_HUMAN	DnaJ homolog subfamily A member 1 OS=Homo sapiens GN=DNAJA1 PE=1 SV=2	431.637	8883.02	56	prot01980	0.827375	0.705666	1	0.901297	0.833952	0.898951	0.470426	0.539486	0.2341	0.605722	0.67898	0.801039	0.220409	0.376632	0.33634	0.334048	0.580846	0.173579	0.204755	0.283644	0.188368	0.78418	0.384668	0.314785	0.000203152	0.00698777	2.03168	1	1		0.712556	0.410777	0.583098	0.706662	0.644172	0.247567	0.519411	0.450019	0.654322	0.212144	1	0.191699	0.184328	0.314977
TMX3_HUMAN	Protein disulfide-isomerase TMX3 OS=Homo sapiens GN=TMX3 PE=1 SV=2	440.51	8462.74	50	prot07524	0.85188	0.8399	0.621143	1	0.224488	0.755968	0.741368	0.0708873	0.406777	0.460224	0.404347	0.0896756	0.254211	0.525591	0.335118	0.298692	0	0	0	0.144321	0.634696	0.529624	0	0.461782	0.0236996	0.151257	2.03096	1	0		0.57784	0.688073	0.949863	0.673837	0.0675576	0	0.53445	0.271631	0.983171	1	0.894707	0.831499	0.251034	0.519022
ACTN2_HUMAN	Alpha-actinin-2 OS=Homo sapiens GN=ACTN2 PE=1 SV=1	505.004	10414.7	44	prot00186	0.835095	1	0.647701	0.34653	0.860269	0.755654	0.554809	0.68199	0.0766164	0.075884	0	0.170716	0.466591	0.297102	0.167997	0.408741	0.3428	0.401028	0.320553	0.3941	0	0.0556092	0.104483	0	0.0346982	0.187361	2.02949	1	0		0.412399	1	0.500789	0.737013	0.801416	0.300845	0.558851	0.491223	0.133622	0.199879	0	0.0865947	0.500973	0.318995
RTN4_HUMAN	Reticulon-4 OS=Homo sapiens GN=RTN4 PE=1 SV=2	490.9	15736.2	56	prot06339	0.453011	0.940534	0.545372	0.825497	0.604717	1	0.535159	0.536243	0.312331	0.589537	0.176153	0.328774	0.344697	0.308829	0.228216	0.298542	0.19584	0.102283	0.23881	0.185666	0.525946	0.385119	0.357749	0.208357	0.00139721	0.0250299	2.0258	1	1		1	0.705864	0.972132	0.877892	0.680134	0.405928	0.932805	0.613223	0.631742	0.970757	0.902898	0.824606	0.445983	0.399576
DMD_HUMAN	Dystrophin OS=Homo sapiens GN=DMD PE=1 SV=3	89.9037	2376.88	48	prot01971	0.386094	1	0.21437	0.644456	0.503461	0.275464	0.30379	0.193311	0.43102	0.200857	0.530565	0.062086	0.157777	0.229416	0.492084	0.198009	0.0313743	0.375872	0.378727	0.2311	0	0	0.179574	0.0752795	0.0301828	0.173803	2.02003	1	0		0.987504	0.655848	0.634991	0.417663	0.314008	0.2923	0.350685	0.234564	0.431386	1	0	0	0.178185	0.25909
PDS5A_HUMAN	Sister chromatid cohesion protein PDS5 homolog A OS=Homo sapiens GN=PDS5A PE=1 SV=1	401.45	7761.76	51	prot05210	0.976378	0.36003	0.974889	0.859696	0.883085	1	0.426253	0.427403	0.324963	0.331337	0.10503	0.479647	0.429333	0.372186	0.550249	0.497921	0.387803	0	0.312831	0	0.342668	0	0.381292	0.267941	0.0105328	0.0884584	2.01814	1	0		0.834485	0.409059	0.460082	0.542677	1	0.16703	0.747282	0.478552	0.711214	0.405793	0.652693	0.463556	0.371237	0.321823
PSDE_HUMAN	26S proteasome non-ATPase regulatory subunit 14 OS=Homo sapiens GN=PSMD14 PE=1 SV=1	154.94	4508.91	52	prot05638	0.438973	0	0.424742	0.850718	0.801161	0.884613	1	0.477901	0.263795	0.203315	0.192341	0.133531	0.132723	0.165364	0.176258	0.18788	0.338428	0	0.14636	0.121221	0.653693	0.487277	0.206933	0.195413	0.0406457	0.206367	2.01707	1	0		0.33853	0.236899	0.253027	0.306023	0.208175	0.108608	0.212571	0.238344	0	0.602018	0.496509	0.51176	0.0577157	0.07191
SPB9_HUMAN	Serpin B9 OS=Homo sapiens GN=SERPINB9 PE=1 SV=1	700.29	19345.5	55	prot06849	0.233178	0.725841	0.525263	0.709956	1	0.780132	0.533986	0.576795	0.821508	0.822895	0.521147	0.80035	0.151804	0	0.278243	0.5319	0.405102	0.154547	0.199464	0.214214	0.175113	0.973831	0.484819	0.42385	0.00163625	0.027831	2.01635	1	1		0.439512	0.45192	0.44894	0.558027	0.310902	0.140692	0.273469	0.308253	0.320239	1	0.515445	0.445211	0.092324	0
ANXA2_HUMAN	Annexin A2 OS=Homo sapiens GN=ANXA2 PE=1 SV=2	1741.94	66420.9	56	prot00422	0.824201	1	0.73247	0.831362	0.520532	0.577929	0.336913	0.306156	0.227721	0.344347	0.527904	0.651838	0.389139	0.248294	0.415882	0.328731	0.260073	0.101591	0.190536	0.252541	0.261852	0.293624	0.463574	0.212235	0.000974704	0.0202409	2.01323	1	1		0.954788	0.77138	0.473482	1	0.305354	0.169567	0.43991	0.404801	0.626361	0.654846	0.611304	0.783018	0.47565	0.303493
TBA3E_HUMAN	Tubulin alpha-3E chain OS=Homo sapiens GN=TUBA3E PE=1 SV=2	547.84	26152.7	56	prot07224	0.365303	0.117316	0.533067	0.324338	1	0.625884	0.791719	0.617551	0.652115	0.156395	0.143722	0.112835	0.185808	0.171043	0.0627754	0.176605	0.247357	0.305858	0.511112	0.484716	0.124937	0.226761	0.120846	0.0892954	0.0249215	0.156896	2.00961	1	0		0.241988	0.268935	0.424157	0.569433	0.473776	0.480728	0.627718	0.396347	0.75721	1	0.375798	0.960667	0.17204	0.158369
AHNK2_HUMAN	Protein AHNAK2 OS=Homo sapiens GN=AHNAK2 PE=1 SV=2	1202.09	27135.1	56	prot00269	0.527545	1	0.492409	0.558046	0.439135	0.300586	0.319986	0.198388	0.363531	0.462604	0.579475	0.874027	0.336462	0.329109	0.290253	0.241408	0.215484	0.221357	0.294196	0.139817	0.184054	0.313333	0.0648709	0.424924	0.00190242	0.0308591	2.0017	1	1		0.35828	0.54882	0.691128	0.578849	0.268025	0.201633	0.374507	0.159037	0.154239	0.194031	0.363939	0.108138	0.280308	0.274182
TRI25_HUMAN	E3 ubiquitin/ISG15 ligase TRIM25 OS=Homo sapiens GN=TRIM25 PE=1 SV=2	532.06	13847.8	56	prot07642	0.317352	0.699504	0.78486	0.63757	0.778729	1	0.741716	0.365294	0.671622	0.23072	0.504662	0.258619	0.181883	0.190965	0.298353	0.338373	0.376809	0.069642	0.420595	0.182109	0.51522	0.334029	0.484363	0.123638	0.00183451	0.0299999	1.98825	1	1		0.50288	0.351981	0.34657	0.730435	0.373886	0.157783	0.471383	0.480969	1	0.501943	0.337741	0.406256	0.134171	0.14087
G3BP2_HUMAN	Ras GTPase-activating protein-binding protein 2 OS=Homo sapiens GN=G3BP2 PE=1 SV=2	319.17	5381.39	50	prot02706	0.454465	0.619177	0.419996	0.677591	1	0.172447	0.211963	0.534931	0.195999	0.460266	0.369746	0.117488	0.132058	0.563204	0.306007	0.474167	0	0	0.348802	0.100034	0.357314	0.139297	0	0.21991	0.0273293	0.164358	1.98201	1	0		0.514995	0.272226	0.773329	0.714862	0.146179	0.0361072	0.88503	0.72202	0.617422	0.290529	1	0.361769	0.195852	0.835276
PICAL_HUMAN	Phosphatidylinositol-binding clathrin assembly protein OS=Homo sapiens GN=PICALM PE=1 SV=2	341.884	7408.65	54	prot05320	0.254828	0.0980595	0.525551	1	0.86646	0.872354	0.572077	0.334316	0.533362	0.297232	0.193173	0.173987	0.0756553	0	0.105276	0.0744375	0.454509	0.0663398	0	0.242545	0.503719	0.659141	0.385633	0.33846	0.0417239	0.208862	1.96902	1	0		0.0532819	0.776276	0.0564055	0.769251	0.400075	0.310257	0.478756	0.0341186	1	0.248604	0.761354	0.803152	0.0688033	0
IMA1_HUMAN	Importin subunit alpha-1 OS=Homo sapiens GN=KPNA2 PE=1 SV=1	428.96	13490.5	53	prot03365	0.733594	0.228198	0.39062	0.298581	0.690562	0.439824	0.365143	0.244764	0.409917	0.589492	0	1	0.155755	0	0	0.0704986	0.312104	0.041141	0.19957	0.135967	0.451881	0.345067	0.658645	0.37225	0.0331989	0.184738	1.96534	1	0		0.212355	0.103132	0.123702	0.0473414	0.170297	0.117836	0.282276	0.285807	0.665625	1	0.767576	0.891005	0.0856811	0
GLGB_HUMAN	1,4-alpha-glucan-branching enzyme OS=Homo sapiens GN=GBE1 PE=1 SV=3	429.61	13729.1	56	prot02837	0.713548	0.639429	0.501716	0.573739	0.521804	0.756402	0.617765	0.810994	0.389242	1	0.336719	0.459015	0.345263	0.329384	0.345168	0.300842	0.172271	0.270791	0.327457	0.151625	0.566143	0.664469	0.140103	0.126531	0.000459784	0.0121464	1.95729	1	1		0.350763	0.336873	0.527035	0.525682	0.19049	0.326317	0.379059	0.224382	0.628218	1	0.23148	0.626997	0.247661	0.236271
HHIP_HUMAN	Hedgehog-interacting protein OS=Homo sapiens GN=HHIP PE=1 SV=3	448.04	10263.7	56	prot03135	0.464886	0.639039	0.380707	0.436759	0.569189	0.37357	0.249987	0.217714	1	0.508258	0.0750737	0.345123	0.166658	0.216824	0.209475	0.37725	0.271143	0.122456	0.251823	0.075895	0.475985	0.221071	0.244246	0.0570758	0.0101091	0.0868218	1.95557	1	0		0.735229	0.451627	0.438053	0.584424	0.60059	0.43473	0.615382	0.30889	0.833869	0.574003	0.894344	0.766324	0.253595	0.32993
CSK23_HUMAN	Casein kinase II subunit alpha 3 OS=Homo sapiens GN=CSNK2A3 PE=1 SV=2	178.98	3984.62	52	prot01665	0.341309	0.317026	0.374029	0.852267	0.287417	1	0.716318	0.317946	0.421644	0.385573	0	0.354719	0	0.17954	0.176255	0.208535	0.631079	0.235211	0.185033	0.0896099	0.181212	0.224884	0.242684	0.413227	0.0272466	0.164275	1.93991	1	0		0.32743	0.139442	0.469665	0.317268	0.37729	0.324787	0.187185	0.356204	0.995026	0.292499	1	0.896496	0	0.10826
SF01_HUMAN	Splicing factor 1 OS=Homo sapiens GN=SF1 PE=1 SV=4	200.63	5352.87	54	prot06596	0.156196	0.397732	0.429341	0.536208	0.415925	0.133646	0.401165	0.247332	1	0.618398	0.395486	0.590094	0.0624663	0	0.114046	0.066343	0.140602	0.0825004	0.0924309	0.0995491	0.730384	0.400569	0.462751	0.496382	0.0338862	0.186018	1.93649	1	0		0.131436	0.15522	0.490627	0.58478	0.261573	0	0.330421	0.224076	0.329977	1	0.852429	0.636844	0.0644048	0
CN166_HUMAN	UPF0568 protein C14orf166 OS=Homo sapiens GN=C14orf166 PE=1 SV=1	279.12	8126.71	55	prot01462	0.344952	0.469016	0.219716	0.317148	0.478783	0.570531	1	0.274657	0.206215	0.668004	0.360075	0.31726	0.235648	0.164476	0.228092	0.214116	0.219541	0.0984545	0.200746	0.301284	0.233502	0.236903	0.471863	0.0984984	0.00716864	0.072101	1.93345	1	0		0.849204	0.785628	0.104443	0.562772	0.567971	0.351397	0.471451	0.277835	0.478098	0.794965	1	0.888284	0.322126	0.224835
LA_HUMAN	Lupus La protein OS=Homo sapiens GN=SSB PE=1 SV=2	480.68	11069.3	56	prot03799	0.328633	0.624548	0.400542	0.67666	0.73325	1	0.347539	0.264051	0.209229	0.230979	0.182661	0.0674712	0.228598	0.305232	0.199916	0.289678	0.431359	0.263059	0.22101	0.139001	0.13059	0.0602823	0.191398	0.16659	0.0251242	0.157819	1.92848	1	0		0.837533	0.858253	0.741255	1	0.622177	0.141131	0.777372	0.0835426	0.450478	0.823572	0.570698	0.209684	0.264131	0.352678
TCPB_HUMAN	T-complex protein 1 subunit beta OS=Homo sapiens GN=CCT2 PE=1 SV=4	630.644	22687.8	56	prot07290	0.466038	0.308142	0.690327	0.398658	0.766477	1	0.507416	0.396534	0.736132	0.513178	0.367065	0.666149	0.242786	0.201857	0.28941	0.238812	0.255169	0.371608	0.361309	0.204823	0.384769	0.420527	0.284614	0.289915	0.000262684	0.0083064	1.92242	1	1		0.49648	0.426304	0.528773	0.0994882	0.369813	0.543574	0.453163	0.16613	0.722504	0.577251	1	0.718076	0.19116	0.158934
SDPR_HUMAN	Serum deprivation-response protein OS=Homo sapiens GN=SDPR PE=1 SV=3	255.67	5470.23	51	prot06535	0.474818	0.601822	0.105729	0.281841	0.96523	0.546054	0.341711	1	0.223207	0.502445	0.601977	0.303895	0.111328	0.153128	0.0806894	0.210525	0.197746	0.0895953	0.140523	0.156009	0.532318	0.580619	0.434222	0.414943	0.0204359	0.138155	1.91793	1	0		0.273409	0.235564	0.453973	0.380161	0.206703	0.171988	0.833842	0	0.661403	0.736318	0.229889	1	0.0756422	0.104043
RECQ1_HUMAN	ATP-dependent DNA helicase Q1 OS=Homo sapiens GN=RECQL PE=1 SV=3	544.58	14820.1	56	prot05922	0.452093	0.613982	0.501601	0.413597	1	0.823699	0.731625	0.58664	0.325868	0.45892	0.0581348	0.0725132	0.274578	0.257782	0.285799	0.255857	0.481619	0.208023	0.373965	0.156667	0.372834	0.224466	0.199623	0.061828	0.010716	0.0896365	1.91519	1	0		0.62788	0.371766	0.475645	0.627783	0.482305	0.31037	0.497202	0.936396	0.381898	1	0.436817	0.56048	0.282429	0.265152
AHNK_HUMAN	Neuroblast differentiation-associated protein AHNAK OS=Homo sapiens GN=AHNAK PE=1 SV=2	7359.25	254063	56	prot00268	0.557486	0.599578	0.711468	0.707746	0.904271	0.891073	0.656753	0.502966	0.756027	1	0.533177	0.667495	0.214287	0.27863	0.316896	0.281534	0.327125	0.196221	0.258418	0.257256	0.665525	0.636312	0.529889	0.489809	3.93555e-05	0.00216145	1.90661	1	1		0.634819	0.579244	0.564287	0.562191	0.59896	0.258737	0.585427	0.457974	0.667313	0.984827	0.8768	1	0.204425	0.265808
RAI14_HUMAN	Ankycorbin OS=Homo sapiens GN=RAI14 PE=1 SV=2	1769.43	45563.2	56	prot05814	0.25713	0.573565	0.542113	0.459541	0.897069	0.869391	0.687065	0.849364	1	0.592271	0.758648	0.820105	0.373667	0.36736	0.23377	0.34118	0.706548	0.344574	0.588753	0.380864	0.237162	0.137724	0.363035	0.338384	0.000302389	0.00896217	1.88222	1	1		0.812925	0.782858	0.820627	0.791035	0.936881	0.69245	0.770803	1	0.931697	0.357622	0.311678	0.549851	0.488188	0.479948
BASP1_HUMAN	Brain acid soluble protein 1 OS=Homo sapiens GN=BASP1 PE=1 SV=2	378.04	11160.7	56	prot00751	0.523456	0.859087	1	0.845545	0.615453	0.502185	0.373358	0.612819	0.201679	0.855269	0.211025	0.197223	0.354529	0.0916348	0.243309	0.217628	0.309692	0.407855	0.276377	0.0229291	0.378186	0.436576	0.569787	0.313909	0.00889528	0.0810675	1.8764	1	0		0.631842	0.233842	0.551858	0.284416	0.242167	0.1332	0.270574	0.282398	0.540475	0.359069	0.200945	0.244846	0.218434	0.0564585
RAB1A_HUMAN	Ras-related protein Rab-1A OS=Homo sapiens GN=RAB1A PE=1 SV=3	490.66	11805.4	56	prot05768	0.0663654	0.355747	0.40364	0.51475	0.755145	1	0.539427	0.731328	0.105104	0.899077	0.747578	0.249382	0.104676	0.103956	0.0509815	0.055476	0.276889	0.320019	0.21341	0.207707	0.552443	0.592514	0.69031	0.226176	0.031502	0.178724	1.87581	1	0		0.173495	0.136349	0.0962441	0.196338	0.191229	0.116075	0.257817	0.122418	0.356875	0.674958	0.14493	0.649253	0.0363942	0.0361437
EHD4_HUMAN	EH domain-containing protein 4 OS=Homo sapiens GN=EHD4 PE=1 SV=1	738.37	21497.9	56	prot02208	0.515351	0.363583	0.33928	0.413401	0.770356	1	0.552023	0.34646	0.371714	0.741441	0.301871	0.359163	0.311343	0.248899	0.123126	0.372391	0.192335	0.126348	0.252639	0.23636	0.321724	0.31359	0.603978	0.13987	0.00440405	0.0537971	1.87339	1	0		0.428823	0.37335	0.354854	0.30616	0.38174	0.298761	0.213998	0.299007	1	0.843909	0.80839	0.555481	0.223239	0.178465
IF2P_HUMAN	Eukaryotic translation initiation factor 5B OS=Homo sapiens GN=EIF5B PE=1 SV=4	1207.93	33337.3	56	prot03301	0.907319	1	0.809818	0.361497	0.611522	0.310899	0.208597	0.31291	0.428498	0.850754	0.155299	0.322041	0.275771	0.122015	0.240997	0.147226	0.300075	0.219776	0.157543	0.138007	0.423572	0.474213	0.413264	0.441241	0.0161923	0.118158	1.87231	1	0		0.264553	0.235738	0.761566	0.511995	0.487579	0.201922	0.484855	0.35602	0.596717	0.895709	1	0.838659	0.31065	0.137447
CPSF1_HUMAN		115.27	1812.36	42	prot01621	0.44134	0.868939	0.522717	0.491545	0.495693	1	0.382577	0.589822	0.539054	0.655849	0.485288	0	0.436602	0.280824	0.39752	0.456212	0.37129	0	0.45743	0	0.176605	0.180289	0.708768	0	0.0160024	0.117182	1.86777	1	0		0.214565	0.066667	0.151018	0	0.266428	0.267131	0.272529	0	0.118824	0.345891	0	0.231586	0.234796	0.151022
PCBP1_HUMAN	Poly(rC)-binding protein 1 OS=Homo sapiens GN=PCBP1 PE=1 SV=2	720.53	21377.9	56	prot05120	0.35277	0.490605	0.382046	0.905967	0.674812	0.785356	0.705748	0.366284	0.530808	1	0.171663	0.835443	0.182329	0.170535	0.133604	0.0958033	0.254509	0.0712758	0.376009	0.351068	0.190771	0.757315	0.732282	0.581116	0.0128675	0.100579	1.84814	1	0		0.254939	0.275564	0.425135	0.859232	0.319827	0.331333	0.486112	0.368155	0.153535	1	0.636802	0.834552	0.139797	0.130754
CAV1_HUMAN	Caveolin-1 OS=Homo sapiens GN=CAV1 PE=1 SV=4	384.044	11275.9	56	prot01027	1	0.868212	0.933146	0.830561	0.744477	0.807983	0.889076	0.967769	0.402859	0.674883	0.874097	0.302128	0.463558	0.579962	0.401388	0.420171	0.496976	0.132485	0.224316	0.282695	0.681957	0.490791	0.382024	0.509927	0.000142881	0.00523143	1.83473	1	1		0.346867	0.29785	0.449142	0.48455	0.450714	0.162207	0.22246	0.319546	0.231074	1	0.579376	0.301492	0.202736	0.253645
TWF1_HUMAN	Twinfilin-1 OS=Homo sapiens GN=TWF1 PE=1 SV=3	389.71	10811	55	prot07766	0.104479	0.439847	0.834612	0.57848	1	0.723034	0.405123	0.360755	0.197448	0.269077	0.817107	0.718819	0.271906	0.265012	0.430214	0.455437	0.684602	0.128201	0.402037	0.153126	0.172625	0	0.180551	0.372053	0.0203124	0.13786	1.83425	1	0		0.906857	0.447659	0.617025	0.988916	0.622774	0.555458	0.488994	0.370678	0.617196	1	0.430526	0.51062	0.365956	0.356677
TAGL2_HUMAN	Transgelin-2 OS=Homo sapiens GN=TAGLN2 PE=1 SV=3	692.57	19873.3	56	prot07199	0.497365	0.480088	0.810334	0.705956	0.533045	0.869462	0.723365	0.573029	0.307829	0.51772	1	0.909337	0.125306	0.447974	0.279714	0.564901	0.666796	0.402896	0.332993	0.30728	0.32313	0.241287	0.449103	0.185506	0.000598905	0.0145339	1.83216	1	1		0.512137	0.416623	0.475822	0.347197	0.526515	0.384856	0.602007	0.401126	0.871455	0.921905	1	0.965273	0.100044	0.357658
TMED9_HUMAN	Transmembrane emp24 domain-containing protein 9 OS=Homo sapiens GN=TMED9 PE=1 SV=2	273.2	8569.25	55	prot07506	0.560476	0.781007	0.521748	1	0.523946	0.345937	0.212287	0.301445	0.401295	0.452035	0.828576	0.527063	0.473677	0.478126	0.328786	0.3537	0.196261	0.197499	0.117881	0.0976211	0.393185	0.699778	0	0.191628	0.0108256	0.0901921	1.82981	1	0		0.474325	0.673709	0.73012	0.725892	0.280066	0.179698	0.230774	0.205002	0.776408	0.622833	0.416915	0.581187	0.414375	0.418267
EIF3A_HUMAN	Eukaryotic translation initiation factor 3 subunit A OS=Homo sapiens GN=EIF3A PE=1 SV=1	993.701	24677.8	56	prot02221	0.40953	0.269498	0.473545	0.202317	0.837563	0.647491	0.361947	0.243733	0.703933	1	0.740086	0.779439	0.0448868	0.0685844	0.273591	0.0570079	0.243708	0.162342	0.124515	0.154922	0.526626	0.708956	0.76034	0.525807	0.0273667	0.164358	1.8265	1	0		0.226234	0.102436	0.225864	0.0530665	0.366436	0.100249	0.243777	0.148599	0.743939	0.814578	0.688699	1	0.025413	0.0388295
RDH11_HUMAN	Retinol dehydrogenase 11 OS=Homo sapiens GN=RDH11 PE=1 SV=2	231.86	5362.62	47	prot05914	0.421534	0.386632	0.332301	1	0.847377	0.596285	0.376278	0.229704	0.292406	0.599135	0.362705	0.226646	0.251246	0.487554	0.204428	0.288343	0.513179	0.088341	0	0	0.287169	0.362374	0.424787	0.197649	0.0211805	0.140107	1.82637	1	0		0.89901	0.843464	0.958162	0.846904	0.941206	0.275944	0.135021	0.288002	0.525429	1	0.489517	0.513901	0.305008	0.591882
LDHA_HUMAN	L-lactate dehydrogenase A chain OS=Homo sapiens GN=LDHA PE=1 SV=2	422.17	9839.88	56	prot03840	0.219253	0.33155	0.159476	0.62966	0.852904	0.899289	0.658823	1	0.234885	0.487716	0.662213	0.128712	0.241379	0.17116	0.210765	0.224784	0.33613	0.281175	0.597861	0.316703	0.244941	0.381555	0.153874	0.275974	0.0207718	0.139168	1.82303	1	0		0.266604	0.267697	0.27902	0.142283	0.382168	0.218096	0.214596	0.29264	0.241129	0.663034	0.661983	1	0.127107	0.090131
CTNA1_HUMAN	Catenin alpha-1 OS=Homo sapiens GN=CTNNA1 PE=1 SV=1	800.61	21858.3	56	prot01706	0.450287	0.476457	0.621711	0.633824	0.587388	0.691481	0.514021	0.52499	0.328747	0.786738	0.45313	1	0.170007	0.183596	0.245069	0.0327763	0.717397	0.726522	0.360776	0.312822	0.172196	0.300885	0.234238	0.424847	0.00309522	0.0426384	1.82132	1	1		0.566619	0.534292	0.71773	0.773537	0.397625	0.792278	0.807063	0.435411	0.60778	0.776506	0.695879	1	0.118131	0.127574
NB5R3_HUMAN	NADH-cytochrome b5 reductase 3 OS=Homo sapiens GN=CYB5R3 PE=1 SV=3	317.184	9469.06	56	prot04573	0.574471	1	0.988015	0.921884	0.594824	0.313415	0.481723	0.233673	0.232038	0.664073	0.1812	0.34682	0.127263	0.541409	0.2292	0.486535	0.232077	0.0505101	0.15884	0.256676	0.182398	0.589663	0.360909	0.380251	0.0224646	0.145828	1.81664	1	0		1	0.864552	0.702525	0.942522	0.469292	0.268465	0.352968	0.219217	0.384744	0.531687	0.501494	0.502993	0.125543	0.534094
ANXA1_HUMAN	Annexin A1 OS=Homo sapiens GN=ANXA1 PE=1 SV=2	1014.61	31080.9	56	prot00421	0.471388	0.33019	0.448652	0.511293	0.534044	0.688773	0.628383	0.433536	1	0.919642	0.478123	0.478992	0.266975	0.277915	0.261117	0.272599	0.579858	0.157446	0.259295	0.294314	0.422038	0.445355	0.494901	0.109253	0.00143273	0.02534	1.80237	1	1		0.574452	0.489552	0.500036	0.704819	0.38179	0.318689	0.628101	0.34914	0.368096	1	0.397455	0.789645	0.224462	0.23366
TMX1_HUMAN	Thioredoxin-related transmembrane protein 1 OS=Homo sapiens GN=TMX1 PE=1 SV=1	544.334	9207.05	53	prot07522	0.665921	0.693483	0.423746	0.755166	0.311579	0.789571	0.443801	0.348564	1	0.88197	0.463232	0.215236	0.237276	0.279909	0.236903	0.307905	0.504749	0.108568	0.228199	0.133584	0.765667	0.410231	0.547446	0.1481	0.0101669	0.086965	1.78897	1	0		0.574891	0.486976	0.486044	0.584797	0.409962	0.12131	0.188226	0.0950019	0.296057	1	0.781871	0.526176	0.186068	0.2195
EF1D_HUMAN	Elongation factor 1-delta OS=Homo sapiens GN=EEF1D PE=1 SV=5	560.42	16783.5	56	prot02172	0.266218	0.206147	0.606309	0.124846	0.508532	0.759567	1	0.281102	0.333091	0.532624	0.470408	0.26227	0.20767	0.0929725	0.112602	0.117163	0.307618	0.291547	0.44337	0.0457418	0.433163	0.429949	0.326747	0.193892	0.0294041	0.172136	1.78226	1	0		0.759364	0.48227	0.698203	0.337312	0.972398	0.190863	0.415286	0.329342	0.846457	1	0.665796	0.272234	0.225523	0.100965
CDC5L_HUMAN	Cell division cycle 5-like protein OS=Homo sapiens GN=CDC5L PE=1 SV=2	448.35	8036.93	52	prot01202	0.609587	0.791741	0.573788	1	0.279184	0.451383	0.547713	0.187212	0.315045	0.628339	0.493597	0.657614	0.346764	0.0879513	0.494029	0.366706	0.458824	0	0.105593	0.0548607	0.371249	0.546561	0.557446	0.277965	0.0114546	0.0928379	1.78171	1	0		0.561544	0.125761	0.522996	1	0.28582	0.105929	0.0776331	0.151153	0.718226	0.978082	0.695085	0.58577	0.311339	0.0789663
BTF3_HUMAN	Transcription factor BTF3 OS=Homo sapiens GN=BTF3 PE=1 SV=1	225.86	5117.31	55	prot00875	0.275733	0.202254	1	0.174316	0.488697	0.985802	0.278252	0.804898	0.455696	0.935921	0.368286	0.19255	0.19868	0.0487864	0.288737	0.156369	0.314262	0.254641	0.170562	0.282244	0.59554	0.200607	0.581396	0.36958	0.0442085	0.215324	1.78032	1	0		0.335957	0.601217	0.428007	0.595522	1	0.405622	0.404805	0.427905	0.299775	0.297896	0.364696	0.162585	0.231414	0.0568245
DYHC1_HUMAN	Cytoplasmic dynein 1 heavy chain 1 OS=Homo sapiens GN=DYNC1H1 PE=1 SV=5	4039.85	112530	56	prot02103	0.574126	0.75369	0.646947	0.518782	0.849451	0.604269	0.457268	0.454984	0.60151	1	0.347722	0.330859	0.398208	0.283875	0.308169	0.352212	0.413645	0.186151	0.231267	0.184354	0.412875	0.54973	0.427799	0.271272	0.000652239	0.0154684	1.77622	1	1		0.635437	0.579586	0.56124	0.575969	0.73093	0.313909	0.636464	0.384584	0.68118	0.72317	0.902874	1	0.382599	0.272747
VPS35_HUMAN	Vacuolar protein sorting-associated protein 35 OS=Homo sapiens GN=VPS35 PE=1 SV=2	357.931	9818.75	56	prot08033	0.367875	1	0.527884	0.918423	0.834398	0.73706	0.904008	0.92909	0.417837	0.433883	0.49369	0.583249	0.265898	0.520319	0.83484	0.67429	0.272984	0.254158	0.107689	0.435525	0.164708	0.770011	0.18266	0.129879	0.00753902	0.0735713	1.7662	1	0		0.570173	0.223223	0.744172	0.658883	0.311506	0.188453	0.397402	0.334182	0.927318	0.227152	0.686387	0.309477	0.111236	0.217671
ECI2_HUMAN	Enoyl-CoA delta isomerase 2, mitochondrial OS=Homo sapiens GN=ECI2 PE=1 SV=4	302.06	8083.98	56	prot02152	0.450238	0.4205	0.814537	0.277252	0.28156	1	0.3842	0.585921	0.442825	0.412441	0.852707	0.25998	0.169493	0.185607	0.366725	0.162663	0.33393	0.115959	0.210334	0.231555	0.520903	0.325356	0.391556	0.499476	0.0117286	0.0943658	1.75952	1	0		0.497663	0.32257	0.564029	0.713616	0.498132	0.230006	0.484102	0.326568	0.27214	0.310455	0.920345	0.146945	0.197072	0.215808
PHB2_HUMAN	Prohibitin-2 OS=Homo sapiens GN=PHB2 PE=1 SV=2	552.09	20660.8	56	prot05287	0.348886	0.362543	0.208801	0.318974	0.789999	1	0.243665	0.38388	0.68158	0.299454	0.301171	0.357045	0.260404	0.228203	0.0715457	0.185751	0.256946	0.149503	0.117755	0.104347	0.461483	0.344644	0.535669	0.326843	0.0322985	0.181628	1.74033	1	0		0.152748	0.184266	0.127112	0.30697	0.300122	0.16702	0.341047	0.259505	0.515	0.581605	0.560921	1	0.190651	0.167075
UBR4_HUMAN	E3 ubiquitin-protein ligase UBR4 OS=Homo sapiens GN=UBR4 PE=1 SV=1	605.119	12738.8	55	prot07884	0.615758	0.0542161	0.752246	0.358122	0.811257	0.6966	0.626332	0.856002	0.41976	0.809284	0.658105	0.472855	0.128431	0.296039	0.170776	0.0740211	0.159535	0.068703	0.102378	0.101735	0.527255	1	0.779909	0.699616	0.0398629	0.204408	1.7356	1	0		0.73281	0.641238	0.540175	0.672662	0.264296	0.0997744	0.505879	0.220244	1	0.518319	0.81745	0.918322	0.0842833	0.194277
RL21_HUMAN	60S ribosomal protein L21 OS=Homo sapiens GN=RPL21 PE=1 SV=2	447.38	12330.5	56	prot06064	0.424509	0.406385	0.41436	0.473768	0.458462	1	0.316766	0.290238	0.363598	0.392736	0.44949	0.70998	0.158443	0.32091	0.282691	0.15286	0.318648	0.0692249	0.470244	0.171296	0.321163	0.363487	0.417654	0.254495	0.00618381	0.0655107	1.72678	1	0		0.402237	0.412435	0.402878	0.341495	0.3577	0.23975	0.468788	0.214976	0.761383	0.995367	1	0.577326	0.146323	0.296362
SYLC_HUMAN	Leucine--tRNA ligase, cytoplasmic OS=Homo sapiens GN=LARS PE=1 SV=2	647.541	14603	56	prot07112	0.760083	0.506891	0.272506	0.609663	1	0.88097	0.663785	0.402947	0.0594669	0.756844	0.155108	0.395972	0.143145	0.198764	0.43609	0.339229	0.321457	0.0301872	0.377186	0.166367	0.480945	0.287896	0.548815	0.413984	0.0261431	0.161061	1.72653	1	0		0.0604586	0.348317	0.523392	0.592417	0.390056	0.234364	0.345028	0.273582	0.38518	0.472586	0.623503	1	0.0978589	0.135883
EHD2_HUMAN	EH domain-containing protein 2 OS=Homo sapiens GN=EHD2 PE=1 SV=2	457.084	12933.2	56	prot02206	0.576014	0.675882	0.627153	0.805927	1	0.808435	0.660108	0.266363	0.457871	0.380006	0.393759	0.328008	0.467935	0.410981	0.314957	0.303059	0.586298	0.0675931	0.295665	0.233615	0.274597	0.487438	0.366402	0.236259	0.00387121	0.0497183	1.72556	1	1		0.528862	0.431952	0.67376	0.411636	0.468251	0.200444	0.36523	0.134404	1	0.578671	0.623436	0.740672	0.319888	0.280953
YBOX3_HUMAN	Y-box-binding protein 3 OS=Homo sapiens GN=YBX3 PE=1 SV=4	759.51	24981.7	56	prot08167	0.308232	0.345776	0.30193	0.349101	0.509184	1	0.487982	0.517781	0.284131	0.884022	0.143347	0.191691	0.150822	0.102731	0.102058	0.124984	0.381576	0.147377	0.374638	0.19748	0.185783	0.36681	0.487696	0.466403	0.0424704	0.21079	1.72363	1	0		0.293831	0.302041	0.277533	0.410787	0.712917	0.0833707	0.925691	0.895346	1	0.328936	0.26262	0.931126	0.201412	0.13719
SYG_HUMAN	Glycine--tRNA ligase OS=Homo sapiens GN=GARS PE=1 SV=3	509.64	18870.9	56	prot07104	0.904334	0.668663	0.719637	0.935035	0.830685	0.83628	0.610392	0.359643	1	0.953942	0.400192	0.466482	0.342047	0.271382	0.339777	0.325666	0.361358	0.202048	0.343212	0.241388	0.926708	0.740994	0.571355	0.386431	0.00277009	0.0397332	1.71905	1	1		0.492918	0.633228	0.649024	0.817015	0.476385	0.327286	0.399389	0.413504	1	0.647517	0.682582	0.90531	0.253804	0.201369
DDX1_HUMAN	ATP-dependent RNA helicase DDX1 OS=Homo sapiens GN=DDX1 PE=1 SV=2	603.44	17836.1	56	prot01845	0.502463	0.697368	0.556974	0.622137	0.625712	0.52718	0.449083	0.364463	0.320994	1	0.347838	0.363233	0.157312	0.228045	0.259382	0.346858	0.487195	0.222361	0.295225	0.16971	0.264664	0.60579	0.233394	0.450172	0.00371425	0.0484425	1.71432	1	1		0.159679	0.250126	0.195239	0.18688	0.277441	0.214205	0.29505	0.255808	0.394046	0.447581	0.416999	1	0.0803414	0.116466
DDX3Y_HUMAN	ATP-dependent RNA helicase DDX3Y OS=Homo sapiens GN=DDX3Y PE=1 SV=2	908.73	27421.8	56	prot01858	0.52126	0.521148	0.734722	0.662945	0.67097	0.805133	0.376219	0.458564	1	0.833125	0.647135	0.363085	0.22234	0.273348	0.20172	0.373607	0.330499	0.248301	0.295158	0.175405	0.617586	0.967732	0.470954	0.254569	0.00559964	0.0609094	1.71382	1	0		0.163562	0.252251	0.137377	0.304299	0.310445	0.27534	0.299735	0.159301	0.637788	0.600249	1	0.736302	0.114545	0.140824
EF2_HUMAN	Elongation factor 2 OS=Homo sapiens GN=EEF2 PE=1 SV=4	1268.08	42970.3	56	prot02174	0.40552	0.409016	0.191306	0.371879	0.992918	1	0.455812	0.467632	0.405212	0.703556	0.317761	0.265071	0.205206	0.170769	0.197419	0.285212	0.357234	0.260043	0.197376	0.168147	0.538239	0.43543	0.438079	0.242089	0.0215933	0.141522	1.71252	1	0		0.307425	0.197532	0.246391	0.343357	0.362493	0.181401	0.445794	0.206965	0.409605	0.767583	0.843285	1	0.155337	0.129268
CYBP_HUMAN	Calcyclin-binding protein OS=Homo sapiens GN=CACYBP PE=1 SV=2	418.57	10750	55	prot01753	0.374323	0.561688	0.940551	0.650098	1	0.537873	0.585092	0.461776	0.8276	0.553241	0.403264	0.385677	0.249277	0.33443	0.347467	0.465386	0.24243	0.211636	0.297782	0.226966	0.921996	0.422673	0.366721	0.189189	0.00666189	0.0688286	1.70282	1	0		0.323298	0.281388	0.467715	0.153171	0.425347	0.10377	0.396878	0.169834	0.18848	0.302292	0.585126	1	0.135289	0.181503
THIL_HUMAN	Acetyl-CoA acetyltransferase, mitochondrial OS=Homo sapiens GN=ACAT1 PE=1 SV=1	275.237	8479.14	56	prot07394	0.429224	0.59474	0.384291	0.543441	1	0.557238	0.178667	0.276608	0.443956	0.665624	0.12648	0.492987	0.370982	0.223723	0.239185	0.288523	0.239242	0.0659708	0.341135	0.0900666	0.520743	0.396234	0.257388	0.369687	0.0210171	0.139336	1.67307	1	0		0.194748	0.249144	0.211606	0.204725	0.199786	0.151294	0.27716	0.154163	0.786029	0.586795	1	0.466556	0.185207	0.11169
TCPQ_HUMAN	T-complex protein 1 subunit theta OS=Homo sapiens GN=CCT8 PE=1 SV=4	761.73	19190.3	56	prot07295	0.435373	0.403345	0.30058	0.778853	1	0.520027	0.266839	0.207113	0.388826	0.407673	0.291675	0.293098	0.382559	0.260334	0.247973	0.390662	0.358983	0.193136	0.241778	0.0935936	0.329742	0.330523	0.116838	0.220041	0.0229094	0.147961	1.67187	1	0		0.439291	0.555358	0.313643	0.473014	0.312722	0.0943698	0.322584	0.361654	0.679309	0.588465	0.806134	0.774854	0.340699	0.231848
RL10_HUMAN	60S ribosomal protein L10 OS=Homo sapiens GN=RPL10 PE=1 SV=4	265.81	9162.08	56	prot06050	0.613227	0.75854	0.424361	0.830794	0.544783	0.552942	0.747245	0.542055	0.567195	1	0.524782	0.348575	0.342967	0.394909	0.237724	0.124325	0.213393	0.151191	0.472781	0.800726	0.603715	0.58251	0.245923	0.28946	0.00475198	0.0558726	1.67155	1	0		0.237378	0.30024	0.300276	0.537899	0.250633	0.657739	0.209638	0.61426	0.246987	0.688606	0.499889	0.628362	0.205192	0.236268
TPM1_HUMAN	Tropomyosin alpha-1 chain OS=Homo sapiens GN=TPM1 PE=1 SV=2	1958.01	64685.1	54	prot07590	0.309278	0.572579	0.270489	0.384735	0.726735	0.785574	0.883721	0.646401	0.144494	0.589489	0.754671	0.645785	0.264108	0.43652	0.274225	0.32478	1	0.418552	0.497239	0.376822	0.0162307	0	0.411627	0.00269401	0.0413395	0.208084	1.66898	1	0		0.320551	0.413975	0.267139	0.378727	1	0.468526	0.743091	0.592561	0.0245846	0.0305982	0.0194202	0.0330577	0.243496	0.402451
G6PD_HUMAN	Glucose-6-phosphate 1-dehydrogenase OS=Homo sapiens GN=G6PD PE=1 SV=4	429.99	12034.9	56	prot02710	0.344756	0.682179	0.349087	0.655559	0.862567	1	0.365284	0.480861	0.322329	0.731736	0.435451	0.199617	0.135987	0.0784104	0.074027	0.261865	0.527281	0.0764903	0.262778	0.0432292	0.750665	0.482213	0.726367	0.446695	0.0499387	0.23071	1.66307	1	0		0.576809	0.920044	0.513448	0.50397	0.487093	0.45305	0.710837	0.253467	0.689635	0.420966	1	0.565449	0.150188	0.0865982
PRP19_HUMAN	Pre-mRNA-processing factor 19 OS=Homo sapiens GN=PRPF19 PE=1 SV=1	293.55	5858.18	56	prot05586	0.290385	0.413004	0.555	0.414818	0.970048	0.805146	0.630642	0.702543	0.189621	0.363491	0.556861	1	0.242826	0.138349	0.169657	0.0995196	0.695492	0.1656	0.3873	0.303294	0.197381	0.517213	0.626329	0.609837	0.0278317	0.165957	1.6595	1	0		0.0922486	0.123064	0.263768	0.263754	0.446787	0.124298	0.407007	0.197634	0.31704	1	0.778485	0.568257	0.113524	0.0646797
RL17_HUMAN	60S ribosomal protein L17 OS=Homo sapiens GN=RPL17 PE=1 SV=3	404.37	11899.2	56	prot06059	0.773062	0.582391	0.493058	0.5223	1	0.671661	0.582514	0.523594	0.648758	0.685247	0.883263	0.578902	0.331226	0.423549	0.412971	0.429976	0.361293	0.395226	0.44073	0.233722	0.500977	0.280104	0.575231	0.404322	4.4876e-05	0.00225678	1.65885	1	1		0.351338	0.213743	0.239219	0.23728	0.16986	0.325324	0.324998	0.322374	0.594003	1	0.65349	0.750054	0.183981	0.235262
CAND1_HUMAN	Cullin-associated NEDD8-dissociated protein 1 OS=Homo sapiens GN=CAND1 PE=1 SV=2	667.12	17076.9	56	prot00987	0.554457	0.739033	0.865934	0.771973	1	0.464878	0.622903	0.625377	0.338575	0.557306	0.186604	0.279091	0.401714	0.409461	0.529558	0.255215	0.439448	0.239286	0.482011	0.248535	0.0828355	0.349012	0.437366	0.364913	0.00772574	0.0743023	1.65264	1	0		1	0.834003	0.886282	0.948629	0.718181	0.533796	0.363856	0.40145	0.411129	0.884483	0.58017	0.443301	0.414053	0.422038
TM109_HUMAN	Transmembrane protein 109 OS=Homo sapiens GN=TMEM109 PE=1 SV=1	172.187	5213.93	54	prot07457	0.523754	0.747094	0.715858	0.562489	0.346769	0.39698	0.319865	0.354576	1	0.64357	0.328489	0.351155	0.202754	0.270917	0.353765	0.322669	0.22435	0.207289	0.291271	0.278948	0.278926	0	0.908336	0.469066	0.0285832	0.168989	1.65182	1	0		0.433592	0.472418	0.43875	0.115015	0.381012	0.190663	0.368727	0.552748	0.327257	0.553437	0.0886465	0	0.1662	0.222074
SRP72_HUMAN	Signal recognition particle subunit SRP72 OS=Homo sapiens GN=SRP72 PE=1 SV=3	554.92	16278.7	56	prot06937	1	0.595895	0.80647	0.809982	0.747371	0.8907	0.641904	0.464097	0.82011	0.97326	0.19862	0.5688	0.426475	0.43012	0.686998	0.0755053	0.448951	0.0907616	0.479495	0.373438	0.56075	0.599101	0.941301	0.0518319	0.0111356	0.091496	1.64911	1	0		0.816665	0.465074	0.652314	0.19147	0.279966	0.125424	0.653243	0.209442	0.990255	0.988087	1	0.698923	0.31678	0.319488
KTN1_HUMAN	Kinectin OS=Homo sapiens GN=KTN1 PE=1 SV=1	722.607	15502.3	56	prot03793	0.498274	0.505043	0.684888	0.789727	0.425316	0.0673383	0.454075	0.149952	1	0.952724	0.388702	0.260927	0.283996	0.239533	0.3249	0.263528	0.47888	0.152202	0.280524	0.0894592	0.291885	0.49808	0.267859	0.585686	0.0444441	0.215648	1.64433	1	0		0.199477	0.44715	0.392327	0.311846	0.401718	0.365526	0.363145	0.120681	0.508308	1	0.87807	0.421659	0.20381	0.171902
IMDH2_HUMAN	Inosine-5'-monophosphate dehydrogenase 2 OS=Homo sapiens GN=IMPDH2 PE=1 SV=2	720.844	25818.3	56	prot03373	0.496595	0.485601	0.88265	0.672882	1	0.804942	0.635954	0.216413	0.439576	0.843153	0.627034	0.353034	0.358083	0.312835	0.353892	0.432329	0.215006	0.42898	0.20439	0.31159	0.739917	0.602499	0.355728	0.226817	0.00689384	0.0703542	1.64195	1	0		0.398377	0.216867	0.317418	0.412421	0.153373	0.299389	0.372322	0.174008	0.635991	0.688539	0.746649	1	0.172972	0.151115
XRCC5_HUMAN	X-ray repair cross-complementing protein 5 OS=Homo sapiens GN=XRCC5 PE=1 SV=3	772.224	19987.3	56	prot08155	0.282063	0.524618	0.523642	0.571462	1	0.519719	0.684387	0.496826	0.580463	0.747225	0.197865	0.298026	0.215945	0.200486	0.194654	0.285471	0.446667	0.241246	0.308785	0.269365	0.673773	0.488009	0.429153	0.173263	0.0125926	0.0995349	1.63652	1	0		0.482141	0.426826	0.612987	0.401957	0.748346	0.490915	0.641928	0.268733	1	0.41815	0.408748	0.755792	0.184566	0.171353
SUN2_HUMAN	SUN domain-containing protein 2 OS=Homo sapiens GN=SUN2 PE=1 SV=3	526.58	12741.1	56	prot07074	0.820184	0.700314	0.811529	0.803794	0.401228	0.477299	0.142501	0.271017	0.917766	0.702533	0.55569	1	0.297704	0.595402	0.227701	0.486859	0.0389911	0.156471	0.136447	0.0867906	0.734116	0.951321	0.61192	0.334357	0.0407395	0.206367	1.6324	1	0		0.55035	0.426463	0.547233	0.529141	0.316075	0.196317	0.324621	0.193056	0.754559	0.630398	0.61522	1	0.15181	0.303617
SYWC_HUMAN	Tryptophan--tRNA ligase, cytoplasmic OS=Homo sapiens GN=WARS PE=1 SV=2	583.527	18810.3	56	prot07150	0.224359	0.195163	0.60807	0.589406	0.808108	0.697463	0.673069	0.550338	0.615866	1	0.451797	0.204669	0.12086	0.167209	0.126797	0.301758	0.523358	0.178949	0.224267	0.233662	0.648006	0.892263	0.465807	0.226561	0.0478313	0.22357	1.61049	1	0		0.36123	0.866663	0.827431	0.430393	0.418755	0.328139	0.409628	0.318888	0.427918	0.376279	0.771062	1	0.0813893	0.112601
PRKDC_HUMAN	DNA-dependent protein kinase catalytic subunit OS=Homo sapiens GN=PRKDC PE=1 SV=3	2471.1	80657.8	56	prot05573	0.6201	0.778013	0.732884	1	0.921536	0.850243	0.655085	0.647454	0.614347	0.937466	0.554866	0.685832	0.343343	0.461129	0.317318	0.417772	0.424026	0.321525	0.399319	0.277228	0.88628	0.930571	0.434436	0.374391	0.000986477	0.0203839	1.6104	1	1		0.575982	0.766174	0.60496	0.946427	0.815756	0.408534	0.636076	0.361009	0.71275	0.872447	1	0.620828	0.287313	0.385877
CAZA1_HUMAN	F-actin-capping protein subunit alpha-1 OS=Homo sapiens GN=CAPZA1 PE=1 SV=3	582.24	18824.2	56	prot01031	0.687106	0.904578	1	0.663264	0.601898	0.468993	0.548702	0.3458	0.440504	0.481774	0.716511	0.274348	0.607002	0.59721	0.429129	0.254494	0.666384	0.154084	0.210293	0.253984	0.450534	0.302863	0.291774	0.212606	0.0101674	0.086965	1.61014	1	0		0.599094	0.606358	0.904343	0.551462	0.534277	0.210441	0.289264	0.23592	0.715779	0.541854	1	0.598963	0.487508	0.479644
TBA8_HUMAN	Tubulin alpha-8 chain OS=Homo sapiens GN=TUBA8 PE=1 SV=1	402.84	16990.3	56	prot07227	0.321286	0.334158	0.475188	0.374056	1	0.776733	0.78962	0.35445	0.556521	0.553751	0.670498	0.529305	0.192201	0.210792	0.243413	0.214666	0.292899	0.283801	0.157748	0.352629	0.602524	0.788639	0.398044	0.457065	0.016961	0.121641	1.60584	1	0		0.319975	0.253916	0.335743	0.368691	0.766043	0.18748	0.28766	0.288053	1	0.640118	0.855243	0.963707	0.139666	0.153175
MYO1C_HUMAN	Unconventional myosin-Ic OS=Homo sapiens GN=MYO1C PE=1 SV=4	1155.19	38634.6	56	prot04507	0.640666	0.835966	0.603676	0.581865	0.671741	0.98263	0.472711	0.589539	1	0.691063	0.7693	0.521382	0.269787	0.303128	0.345582	0.479494	0.39754	0.420439	0.246234	0.338611	0.700218	0.808728	0.734764	0.204	0.00261014	0.0381097	1.59293	1	1		0.50642	0.322984	0.298544	0.35794	0.467673	0.225225	0.403939	0.287174	0.773942	0.646281	0.690815	1	0.165639	0.186108
P5CS_HUMAN	Delta-1-pyrroline-5-carboxylate synthase OS=Homo sapiens GN=ALDH18A1 PE=1 SV=2	355.44	9435.39	56	prot05040	0.471724	0.431833	0.631275	0.804571	0.512422	1	0.588208	0.301515	0.548099	0.631796	0.477127	0.133058	0.395715	0.444659	0.333538	0.339491	0.533924	0.0215891	0.422105	0.361532	0.713393	0.173033	0.231663	0.145853	0.0247865	0.156518	1.5867	1	0		0.581992	0.271137	0.556269	0.523254	0.477084	0.0242127	0.442748	0.304253	0.41599	0.446664	0.709493	1	0.355721	0.399719
ABCF1_HUMAN	ATP-binding cassette sub-family F member 1 OS=Homo sapiens GN=ABCF1 PE=1 SV=2	724.4	15306.5	56	prot00118	1	0.687354	0.578199	0.664377	0.835631	0.821593	0.581681	0.317298	0.620552	0.789322	0.3379	0.788847	0.289943	0.363292	0.176448	0.427507	0.952863	0.104074	0.521936	0.0710926	0.921731	0.325521	0.416861	0.497976	0.0214204	0.141023	1.58263	1	0		0.347037	0.345869	0.352477	0.316625	0.382386	0.22107	0.364314	0.133299	0.891693	1	0.635858	0.489926	0.129307	0.162019
COR1C_HUMAN	Coronin-1C OS=Homo sapiens GN=CORO1C PE=1 SV=1	895.777	28658.4	56	prot01570	0.827424	0.573141	1	0.676747	0.889429	0.764395	0.553488	0.64354	0.750394	0.665638	0.318339	0.637208	0.455465	0.363721	0.619858	0.460665	0.423451	0.607038	0.446163	0.201734	0.493412	0.520559	0.359885	0.309253	0.000441488	0.0117374	1.57754	1	1		0.376697	0.51897	0.472047	0.542176	0.442445	0.37054	0.449506	0.280393	0.315233	1	0.426087	0.745247	0.359068	0.286741
TOIP1_HUMAN	Torsin-1A-interacting protein 1 OS=Homo sapiens GN=TOR1AIP1 PE=1 SV=2	796.784	26582.4	56	prot07548	0.894199	0.990133	0.703122	0.557496	0.616841	0.711387	0.337949	0.465504	0.972191	0.958438	0.492321	0.650789	0.216716	0.378992	0.334888	0.294393	0.284846	0.0780373	0.0590262	0.186655	1	0.886907	0.933404	0.665361	0.0405999	0.206367	1.56985	1	0		0.601402	0.523103	0.346495	0.315748	0.214489	0.199639	0.244419	0.239163	0.79739	1	0.80263	0.855706	0.128979	0.225559
ECHB_HUMAN	Trifunctional enzyme subunit beta, mitochondrial OS=Homo sapiens GN=HADHB PE=1 SV=3	381.41	11050	56	prot02148	0.675866	0.663257	0.860039	1	0.486151	0.832026	0.332525	0.406975	0.427129	0.456212	0.237436	0.333146	0.312708	0.413447	0.521487	0.330339	0.489206	0.207799	0.381002	0.27721	0.199042	0.455837	0.595833	0.094758	0.0215876	0.141522	1.56842	1	0		0.37471	1	0.628222	0.701275	0.45081	0.115265	0.321944	0.296253	0.560785	0.648124	0.743675	0.304958	0.323423	0.427614
SEPT7_HUMAN	Septin-7 OS=Homo sapiens GN=SEPT7 PE=1 SV=2	507.02	15842.8	56	prot06575	0.28772	0.585311	0.381147	0.499139	0.465055	0.314255	0.297544	0.316886	1	0.395705	0.184484	0.476464	0.21882	0.249734	0.146372	0.32746	0.280356	0.218413	0.204368	0.190946	0.527389	0.366903	0.320848	0.306772	0.0323629	0.181628	1.54947	1	0		0.246779	0.309226	0.292587	0.396441	0.175948	0.386765	0.312371	0.17292	0.761929	0.489257	1	0.757235	0.188545	0.215182
RPN2_HUMAN	Dolichyl-diphosphooligosaccharide--protein glycosyltransferase subunit 2 OS=Homo sapiens GN=RPN2 PE=1 SV=3	821.43	23056	56	prot06235	0.8317	0.555311	0.791769	1	0.457671	0.51422	0.433707	0.382195	0.560626	0.746536	0.133178	0.0604352	0.43983	0.400232	0.386799	0.570669	0.316849	0.17045	0.255889	0.0589226	0.346629	0.46557	0.447668	0.320833	0.0443258	0.215636	1.54709	1	0		1	0.951706	0.617888	0.99753	0.347743	0.151532	0.416522	0.218383	0.479849	0.924909	0.411811	0.375301	0.484567	0.440942
MBB1A_HUMAN	Myb-binding protein 1A OS=Homo sapiens GN=MYBBP1A PE=1 SV=2	537.764	14175.8	56	prot04132	0.64299	0.656276	0.699638	1	0.57165	0.897631	0.644174	0.498649	0.802876	0.995387	0.486827	0.346842	0.153953	0.456094	0.218283	0.438896	0.501644	0.433617	0.340637	0.424767	0.739264	0.903778	0.573108	0.144103	0.0111771	0.0915219	1.54706	1	0		0.484297	0.32546	0.760128	0.824737	0.730499	0.697351	0.733555	0.493195	0.499526	0.806845	1	0.791002	0.191022	0.565913
RAIN_HUMAN	Ras-interacting protein 1 OS=Homo sapiens GN=RASIP1 PE=1 SV=1	579.26	18524.3	56	prot05815	0.659742	0.537886	0.673817	0.521827	0.628596	1	0.480561	0.993379	0.979622	0.984171	0.702303	0.394451	0.198785	0.241316	0.375855	0.0892636	0.516057	0.593715	0.603883	0.17867	0.899328	0.684013	0.632434	0.537491	0.015408	0.113627	1.54146	1	0		0.326731	0.265134	0.25515	0.242926	0.342417	0.253009	0.294368	0.232535	0.99674	0.842306	1	0.59824	0.0785986	0.095415
TCPA_HUMAN	T-complex protein 1 subunit alpha OS=Homo sapiens GN=TCP1 PE=1 SV=1	876.79	25983.9	56	prot07289	0.650185	0.338974	0.420855	0.827525	0.867029	1	0.39002	0.65401	0.444142	0.663281	0.380995	0.288672	0.294139	0.46344	0.34112	0.319285	0.556026	0.226703	0.387947	0.235353	0.28026	0.788434	0.307331	0.303918	0.0218179	0.142739	1.53769	1	0		0.262321	0.450767	0.544742	0.715637	0.407819	0.181677	0.272308	0.352698	1	0.717594	0.775999	0.605345	0.233205	0.367433
MYL6B_HUMAN	Myosin light chain 6B OS=Homo sapiens GN=MYL6B PE=1 SV=1	371.28	10161.3	56	prot04495	0.545487	0.677135	0.350699	0.360325	1	0.689691	0.872478	0.756657	0.102777	0.365386	0.722001	0.67145	0.602214	0.544723	0.432271	0.340646	0.505925	0.4455	0.506945	0.625139	0.25023	0.185278	0.1475	0.103367	0.0358548	0.191127	1.51695	1	0		0.467075	0.386152	0.682238	0.792332	0.818886	0.36935	0.570556	1	0.178484	0.178653	0.26913	0.19053	0.600903	0.543537
PTBP1_HUMAN	Polypyrimidine tract-binding protein 1 OS=Homo sapiens GN=PTBP1 PE=1 SV=1	784.53	26897.8	56	prot05658	0.561374	0.619451	0.54003	1	0.600016	0.737438	0.4604	0.530224	0.437961	0.866258	0.108287	0.0943479	0.245162	0.390956	0.342849	0.3028	0.444967	0.276286	0.35423	0.287191	0.378541	0.51286	0.427264	0.359264	0.028692	0.169392	1.51671	1	0		0.436408	0.381441	0.576264	0.640098	0.435376	0.299719	0.495188	0.368012	1	0.879483	0.84383	0.858226	0.235713	0.375887
RL23_HUMAN	60S ribosomal protein L23 OS=Homo sapiens GN=RPL23 PE=1 SV=1	340.31	9492.88	56	prot06067	0.484082	1	0.521527	0.57791	0.654681	0.348217	0.369112	0.298397	0.256562	0.58343	0.122726	0.43285	0.132843	0.452547	0.456515	0.386779	0.403595	0.122866	0.309609	0.185047	0.446471	0.260132	0.412351	0.164416	0.046392	0.219796	1.51332	1	0		0.562965	0.608467	0.585251	0.630695	0.379991	0.214283	0.319076	0.307064	0.567876	0.406423	1	0.951117	0.147408	0.502165
AXA2L_HUMAN	Putative annexin A2-like protein OS=Homo sapiens GN=ANXA2P2 PE=5 SV=2	1011.53	40283.2	56	prot00709	0.457324	0.384644	0.421639	0.570645	1	0.512388	0.323481	0.435355	0.943708	0.878823	0.650502	0.548833	0.240478	0.37411	0.290624	0.431543	0.288831	0.438599	0.161756	0.202802	0.974197	0.545334	0.397277	0.365423	0.0358707	0.191127	1.51292	1	0		0.295347	0.382446	0.309313	0.302079	0.252697	0.411862	0.440871	0.230503	0.736112	1	0.878674	0.848845	0.175211	0.272574
EHD1_HUMAN	EH domain-containing protein 1 OS=Homo sapiens GN=EHD1 PE=1 SV=2	691.17	19207.2	56	prot02205	0.470255	0.632624	0.516092	0.492252	0.664527	0.883234	0.549354	0.397162	0.838489	1	0.557643	0.752187	0.264677	0.344335	0.469956	0.682865	0.271124	0.0861264	0.191745	0.0556283	0.558076	0.97047	0.731792	0.506854	0.033724	0.186018	1.51039	1	0		0.542441	0.577042	0.532164	0.458694	0.402584	0.171772	0.36684	0.195411	0.848872	1	0.780545	0.976153	0.173749	0.226041
RPN1_HUMAN	Dolichyl-diphosphooligosaccharide--protein glycosyltransferase subunit 1 OS=Homo sapiens GN=RPN1 PE=1 SV=1	1064.75	44439.2	56	prot06234	0.752727	0.887319	1	0.919938	0.538183	0.858614	0.455382	0.366236	0.772534	0.882762	0.9012	0.588386	0.315934	0.512637	0.605691	0.541964	0.411838	0.301729	0.284411	0.324067	0.834251	0.836843	0.625349	0.319961	0.00634514	0.0668803	1.50867	1	0		0.462892	0.688832	0.494628	0.684905	0.484329	0.358316	0.514954	0.308963	1	0.779536	0.771727	0.817765	0.237635	0.38559
IF2A_HUMAN	Eukaryotic translation initiation factor 2 subunit 1 OS=Homo sapiens GN=EIF2S1 PE=1 SV=3	592.131	19116.5	56	prot03293	0.548205	1	0.798779	0.718945	0.535319	0.716763	0.224094	0.320782	0.316411	0.402259	0.65317	0.36536	0.354566	0.401837	0.363786	0.481039	0.479427	0.0521021	0.406556	0.0983148	0.555792	0.651426	0.379131	0.269034	0.0478085	0.22357	1.46897	1	0		0.682985	0.673691	0.932367	0.573003	0.450059	0.113762	0.327495	0.0998738	1	0.32836	0.501271	0.603056	0.299123	0.339002
LAMB1_HUMAN	Laminin subunit beta-1 OS=Homo sapiens GN=LAMB1 PE=1 SV=2	1067.8	37571	56	prot03808	0.721231	0.609544	1	0.645324	0.515665	0.432314	0.292522	0.488922	0.455775	0.530422	0.238247	0.234539	0.297084	0.310924	0.423041	0.363269	0.337952	0.130547	0.209125	0.245649	0.381111	0.770904	0.384538	0.374185	0.0486121	0.226206	1.45791	1	0		0.673585	0.784283	0.776336	1	0.503883	0.314508	0.427089	0.59467	0.595738	0.716407	0.439102	0.744962	0.357261	0.373904
RL5_HUMAN	60S ribosomal protein L5 OS=Homo sapiens GN=RPL5 PE=1 SV=3	654.32	21250.6	56	prot06090	0.483794	0.468126	0.420428	0.447674	0.700589	0.6732	0.472949	0.372284	0.718177	1	0.56333	0.61141	0.262704	0.314783	0.308759	0.254887	0.415725	0.372788	0.514892	0.287336	0.55074	0.588375	0.577912	0.326595	0.00885807	0.080905	1.45157	1	0		0.320373	0.30739	0.250172	0.278626	0.345729	0.250561	0.287289	0.212373	0.621152	0.871971	1	0.785223	0.166971	0.200071
MAP4_HUMAN	Microtubule-associated protein 4 OS=Homo sapiens GN=MAP4 PE=1 SV=3	2131.52	77592.5	56	prot04102	0.545763	0.687886	0.625042	0.655967	0.90557	0.744449	0.585178	0.45717	0.898183	0.894988	0.821576	0.71065	0.299524	0.287053	0.342817	0.395024	0.742916	0.294848	0.29049	0.270492	1	0.815862	0.630395	0.56269	0.0169126	0.121641	1.43835	1	0		0.34521	0.384927	0.336697	0.29912	0.447843	0.173933	0.303278	0.216133	0.670566	0.702057	0.778345	1	0.155509	0.149034
HSP7C_HUMAN	Heat shock cognate 71 kDa protein OS=Homo sapiens GN=HSPA8 PE=1 SV=1	1879.22	69236.7	56	prot03236	0.515481	0.506377	0.478136	0.535039	0.652988	0.824301	0.497773	0.51768	0.669013	0.823862	0.858115	1	0.340069	0.550629	0.241482	0.255651	0.367412	0.377963	0.347278	0.340136	0.907842	0.825709	0.672595	0.412503	0.0325788	0.182529	1.39712	1	0		0.28455	0.352508	0.309091	0.403256	0.366045	0.242118	0.420691	0.201028	0.519015	0.948873	0.60773	1	0.188093	0.304554
TMOD3_HUMAN	Tropomodulin-3 OS=Homo sapiens GN=TMOD3 PE=1 SV=1	972.16	31152.5	56	prot07519	0.545251	0.657063	0.77055	0.71691	0.839497	1	0.629722	0.797033	0.546428	0.713088	0.938025	0.945695	0.739454	0.722077	0.564579	0.477032	0.946349	0.524201	0.911771	0.659992	0.259465	0.203256	0.168377	0.344194	0.0229117	0.147961	1.39543	1	0		0.625305	0.760793	0.927721	0.87415	1	0.569147	0.767225	0.627013	0.0661138	0.172868	0.131805	0.0537967	0.736905	0.719587
NUCL_HUMAN	Nucleolin OS=Homo sapiens GN=NCL PE=1 SV=3	1514.75	62573.9	56	prot04880	0.604907	0.643841	0.643603	0.65712	0.870336	1	0.462674	0.656728	0.708565	0.857075	0.399818	0.4678	0.356274	0.472259	0.42679	0.454023	0.735068	0.477718	0.405849	0.400045	0.686397	0.570574	0.381936	0.414562	0.00754397	0.0735713	1.37896	1	0		0.526465	0.376088	0.544401	0.518349	0.58507	0.546387	0.493455	0.531417	0.803313	1	0.608618	0.846143	0.33726	0.447055
RMXL2_HUMAN	RNA-binding motif protein, X-linked-like-2 OS=Homo sapiens GN=RBMXL2 PE=1 SV=3	125.834	3297.04	43	prot06150	0.152919	0.442331	0.131689	0.124799	0.651762	0.499289	0.226112	0.282358	0	0	0	0.333241	0.442605	0.395866	0.385505	0.332449	0.319175	0.135855	0.371198	0.321323	0.847171	0.79299	1	0.136344	0.0394771	0.203042	0.519024	1	0		0.13524	0.163605	0.148213	0.127856	0.32578	0.12027	0.347189	0.156044	0.459943	0.406791	0	1	0.469678	0.42008
RM38_HUMAN	39S ribosomal protein L38, mitochondrial OS=Homo sapiens GN=MRPL38 PE=1 SV=2	74.39	1407.09	38	prot06129	0	0.613865	0.549753	0.507413	0	0.133774	0	0	0.219311	0.240536	0	0.105459	0.382219	0.538049	0.448309	0.58376	1	0.82943	0.628996	0.865309	0.378797	0.183198	0	0	0.0199262	0.136571	0.405975	1	0		0.6056	0	0.524084	0.542523	0.804598	0	0.481475	0.380607	0	0.207405	0.270618	0.54643	0.382219	0.538049
S10A6_HUMAN	Protein S100-A6 OS=Homo sapiens GN=S100A6 PE=1 SV=1	247.58	5663.33	50	prot06368	0	0.132114	0.224458	0	0.196226	0.282538	0.131817	0.094795	0.152547	0.3121	0.20529	0.180758	0.507894	0.392029	0.207856	0	0.759271	0.0622371	0.219445	0.0872017	0.934136	1	0.630462	0.37337	0.0141489	0.108164	0.369671	1	0		0.149013	0.0679876	0.143023	0	0.148049	0.0758562	0.134821	0.084821	1	0.426215	0.198722	0.667047	0.361154	0.278764
FSCN1_HUMAN	Fascin OS=Homo sapiens GN=FSCN1 PE=1 SV=3	198.91	3385.79	41	prot02666	0	0	0	0	0.681377	0.712194	0.0654504	0.0848327	0	0.153357	0.107914	0.0985218	0.123957	0.175018	0.144124	0	0.166087	0.387936	0.622023	0.606293	0.992025	0.840068	1	0.285641	0.0338446	0.186018	0.356276	1	0		0.0490169	0	0.036891	0	0.158351	0.175262	0.140612	0.173162	0.629576	1	0.168977	0.597909	0.0836617	0.118124
TRI32_HUMAN		90.48	1317.67	40	prot07646	0	0	0	0	0.345583	0.261803	0.192306	0.190361	0.21364	0.135964	0.0787653	0.0193612	0	0	0	0	0.460951	0.675531	0.320386	0.316074	0.734759	1	0.386355	0.384247	0.0283224	0.167923	0.336064	1	0		0	0	0	0	0.687822	0.265988	0.129632	0.138124	0.640759	1	0.867126	0.854097	0	0
SRSF8_HUMAN		61.85	962.014	25	prot06960	0.735577	0	0	0	0	0.678124	0.237044	0	0	0	0	0	0	0.72882	0	0	0.533149	0.463286	0.236855	0.0887639	0.817449	1	0.580975	0.516308	0.0411908	0.208077	0.332436	1	0		0	0.413544	0.547108	0.730918	0.371839	0.183442	0.215126	0	0	0.508311	0	0	0	0.68902
PAF15_HUMAN	PCNA-associated factor OS=Homo sapiens GN=KIAA0101 PE=1 SV=1	162.774	2410.58	33	prot05062	0	0	0	0	0.166495	0.156992	0.0587295	0.0704119	0.54355	0	0.157834	0	0	0.0594505	0.0978902	0	0.538641	0.192417	0.786731	0.264696	0.16933	0.440789	1	0.281999	0.0399152	0.204424	0.301156	1	0		0	0	0	0	0	0	0.0392347	0	0	0.194702	0.188949	1	0	0.0318939
RMXL1_HUMAN	RNA binding motif protein, X-linked-like-1 OS=Homo sapiens GN=RBMXL1 PE=1 SV=1	593.434	13303.2	51	prot06149	0.0451817	0.076826	0.00773524	0.0151135	0.0928129	0.191731	0.088258	0.124413	0	0	0.147192	0.201861	0.0411261	0.060595	0.0430101	0.0581796	0.229122	0.19972	0.151771	0.12351	1	0.644416	0.432854	0.615132	0.02635	0.161742	0.275355	1	0		0.0797298	0.0674075	0	0	0.323417	0.220104	0.181306	0.11698	0.335008	0.409344	0.490384	0.523934	0.0894211	0.131753
ARGL1_HUMAN	Arginine and glutamate-rich protein 1 OS=Homo sapiens GN=ARGLU1 PE=1 SV=1	309.164	4448	44	prot00506	0.0305414	0.0803629	0.0675947	0	0.121198	0.106664	0.0455567	0.0776017	0.111836	0.00698576	0.024313	0	0.0942534	0.0446492	0.0327012	0.0932267	0.145978	0.0947138	0.161482	0.152128	1	0.620543	0.166252	0.168318	0.0477845	0.22357	0.242464	1	0		0.0694105	0.0578109	0.068251	0	0.0307203	0.0510402	0.0818153	0.0113272	0.130298	1	0.31692	0.27752	0.114446	0.0542145
TRA2B_HUMAN		126.791	2238.83	36	prot07615	0.128285	0.107412	0.0228987	0.12684	0	0	0.0907184	0	0	0.141968	0	0	0.0740228	0.0779807	0.0671982	0.0404127	0.193512	0.101189	0	0.175335	0.348064	1	0.382795	0.250273	0.0413776	0.208084	0.228024	1	0		0.160961	0.0494455	0.201896	0.0516368	0	0	0	0.068173	0	0	1	0	0.132832	0.139934
JHD2C_HUMAN		56.93	1035.45	31	prot03493	0	0	0.0623832	0	0.102214	0	0	0.321616	0	0.0294585	0	0	0.0400109	0	0	0	0.861877	0.61226	0.0219826	0.176193	1	0.0156086	0	0.940984	0.0447129	0.215759	0.140551	1	0		0.088816	0.0781349	0.0349854	0.110165	0.0352115	0.949823	0.0217544	0.284971	0	0.0793512	0	0.0234014	0.046423	0
TRNT1_HUMAN	CCA tRNA nucleotidyltransferase 1, mitochondrial OS=Homo sapiens GN=TRNT1 PE=1 SV=2	84.7037	632.474	17	prot07684	0	0	0	0	0.178501	0	0	0.0684978	0	0	0	0	0	0	0	0	0.292737	0	0.481951	0.315696	1	0	0	0.77552	0.043224	0.212364	0.0861855	1	0		0	0	0	0	0.112925	0.501677	0.168076	0	0	0.110721	0.153693	0.629948	0	0
KAPCA_HUMAN	cAMP-dependent protein kinase catalytic subunit alpha OS=Homo sapiens GN=PRKACA PE=1 SV=2	165.03	1600.7	20	prot03595	0	0	0	0	0	0	0	0	0	0	0	0.258849	1	0	0.688928	0	0	0	0	0	0	0.814617	0	0.932829	0.0467935	0.221447	0.0753263	1	0		0	0.136507	0	0	0.0301315	0	0	0	0	1	0.139275	0	0.139526	0
RLP24_HUMAN	Probable ribosome biogenesis protein RLP24 OS=Homo sapiens GN=RSL24D1 PE=1 SV=1	88.46	242.84	6	prot06104	0	0	0	0	0	0	0	0	0	0	0	0.211094	0.580857	0	0	0	0	0	0	0	0.955572	1	0.945346	0	0.0452067	0.216391	0.0606282	1	0		0	0	0	0	0	0	0	0	0	0	0	0	1	0
CNT3B_HUMAN	Contactin-associated protein-like 3B OS=Homo sapiens GN=CNTNAP3B PE=2 SV=2	106.12	523.68	10	prot01491	0	0	0	0	0	0.0747124	0	0	0	0	0	0	0.33692	0.434878	0.246725	0.495814	0	0	0	0	0	1	0.236409	0.351954	0.00810265	0.0765169	0.0240798	1	0		0	0.794153	0	0	0	0	0	0	0	0	0	0	0.679529	0.8771
CNTP3_HUMAN	Contactin-associated protein-like 3 OS=Homo sapiens GN=CNTNAP3 PE=2 SV=3	135.17	1145.78	20	prot01498	0	0	0	0	0	0	0	0	0	0	0	0	0.0670243	0.0821007	0.0982929	0.0851733	1	0	0	0	0.443629	0.375263	0.515251	0.289205	0.00933376	0.083246	0	1	0		0	0.177013	0	0	0.763933	0	0	0	0	0	1	0.180216	0.0362423	0.0443947
TYB10_HUMAN	Thymosin beta-10 OS=Homo sapiens GN=TMSB10 PE=1 SV=2	100.75	644.29	14	prot07781	0	0	0	0	0	0	0	0	0	0	0	0	0.540652	0	0	0	0.943322	0.421341	0	0	0	0	1	0	0.0418167	0.208862	0	1	0		0	0	0	0	0.43735	0.175604	0	0	0.294256	0.317826	0.267296	0	0.573136	0
FRMD5_HUMAN	FERM domain-containing protein 5 OS=Homo sapiens GN=FRMD5 PE=1 SV=1	63.08	351.7	9	prot02654	0.679173	0.373531	1	0.360475	0	0	0	0	0	0	0	0	0	0	0	0	0	0	0	0	0	0	0	0	0.050364	0.231797	#DIV/0!	0	0		0	0	1	0.433582	0	0	0	0	0	0	0	0	0	0
ADIRF_HUMAN	Adipogenesis regulatory factor OS=Homo sapiens GN=ADIRF PE=1 SV=1	82.76	630.12	12	prot00215	0.437947	0.308322	0.67566	0	0	0	0	0	1	0	0	0	0	0	0	0	0	0	0	0	0	0	0	0	0.050369	0.231797	#DIV/0!	0	0		1	0	0	0	0	0	0	0	0	0	0	0	0	0
BAIP2_HUMAN	Brain-specific angiogenesis inhibitor 1-associated protein 2 OS=Homo sapiens GN=BAIAP2 PE=1 SV=1	78.29	522.794	12	prot00740	0	0	0.734697	1	0	0.194791	0.699638	0	0	0	0	0	0	0	0	0	0	0	0	0	0	0	0	0	0.0512825	0.234883	#DIV/0!	0	0		0	0	1	0	0.664254	0	0.149225	0.849459	0	0	0	0	0	0
NECT2_HUMAN	Nectin-2 OS=Homo sapiens GN=NECTIN2 PE=1 SV=1	112.36	639.78	10	prot04657	0.405513	1	0.363462	0.516623	0	0	0	0	0	0	0	0	0	0	0	0	0	0	0	0	0	0	0	0	0.0513914	0.234948	#DIV/0!	0	0		0.300552	0.82748	0.460708	1	0	0	0	0	0	0	0	0	0	0
TSNAX_HUMAN	Translin-associated protein X OS=Homo sapiens GN=TSNAX PE=1 SV=1	71.44	454.494	10	prot07714	0	0	0	0	0	0	0.436675	0.580616	0.312118	1	0	0	0	0	0	0	0	0	0	0	0	0	0	0	0.0515064	0.235216	#DIV/0!	0	0		0	0	0	0	1	0	0.62649	0	0	0	0	0	0	0
ICAM1_HUMAN	Intercellular adhesion molecule 1 OS=Homo sapiens GN=ICAM1 PE=1 SV=2	248.134	1678.87	20	prot03271	0	1	0.396593	0.163571	0.0340289	0.0209167	0.310066	0	0.0610659	0.087313	0	0	0	0	0	0	0	0	0	0	0	0	0	0	0.05212	0.23668	#DIV/0!	0	0		0.415465	0	0.387073	1	0.0202365	0	0	0	0	0	0	0	0	0
P3C2A_HUMAN		181.761	1607.65	19	prot05024	0.45656	0.29221	0	1	0.571432	0	0	0	0	0	0	0	0	0	0	0	0	0	0	0	0	0	0	0	0.0522404	0.236707	#DIV/0!	0	0		0.0481613	0.0908854	0	0.145808	0	0	0.0568052	0.0241584	1	0	0	0	0	0
WDR6_HUMAN	WD repeat-containing protein 6 OS=Homo sapiens GN=WDR6 PE=1 SV=1	141.87	1297.4	22	prot08092	0	0	0.163169	0	0.279378	1	0.359186	0.288245	0	0	0	0	0	0	0	0	0	0	0	0	0	0	0	0	0.0524698	0.237279	#DIV/0!	0	0		0	0	0.457521	0.452758	0	0	0.292534	0.549299	0	0.573148	0.362156	1	0	0
TBD2B_HUMAN	TBC1 domain family member 2B OS=Homo sapiens GN=TBC1D2B PE=1 SV=2	104.13	736.51	17	prot07264	1	0	0	0	0.592919	0.418261	0.299083	0	0	0	0	0	0	0	0	0	0	0	0	0	0	0	0	0	0.0531183	0.238146	#DIV/0!	0	0		1	0.743674	0.118097	0.130305	0.338721	0	0	0	0	0	0	0	0	0
SPIR1_HUMAN	Protein spire homolog 1 OS=Homo sapiens GN=SPIRE1 PE=1 SV=3	92.77	599.85	13	prot06877	0	0	0	0	0.812598	0	0.94703	0.158222	0	0	1	0	0	0	0	0	0	0	0	0	0	0	0	0	0.0533831	0.238146	#DIV/0!	0	0		0	0	0	0	0	0	0.328239	0	0	0	0.842798	1	0	0
BRK1_HUMAN	Protein BRICK1 OS=Homo sapiens GN=BRK1 PE=1 SV=1	90.47	535.91	10	prot00850	0	0	0	0	0.742467	0.166346	0.728115	1	0	0	0	0	0	0	0	0	0	0	0	0	0	0	0	0	0.0533935	0.238146	#DIV/0!	0	0		0	0	0	0	0.385016	0.107037	1	0.0593552	0	0	0	0	0	0
HERC5_HUMAN	E3 ISG15--protein ligase HERC5 OS=Homo sapiens GN=HERC5 PE=1 SV=2	116.92	317.38	7	prot03124	0	0	0	0	1	0	0	0	0.336667	0.867664	0.36063	0	0	0	0	0	0	0	0	0	0	0	0	0	0.0534473	0.238146	#DIV/0!	0	0		#DIV/0!	#DIV/0!	#DIV/0!	#DIV/0!	#DIV/0!	#DIV/0!	#DIV/0!	#DIV/0!	#DIV/0!	#DIV/0!	#DIV/0!	#DIV/0!	#DIV/0!	#DIV/0!
SRG2B_HUMAN	SLIT-ROBO Rho GTPase-activating protein 2B OS=Homo sapiens GN=SRGAP2B PE=3 SV=1	118.43	706.62	10	prot06926	0	1	0	0.224606	0.671403	0	0	0	0	0.518428	0	0	0	0	0	0	0	0	0	0	0	0	0	0	0.0535482	0.238146	#DIV/0!	0	0		0	0.481724	0	1	0.320621	0	0.170739	0	0	0	0	0	0	0
ABD12_HUMAN	Monoacylglycerol lipase ABHD12 OS=Homo sapiens GN=ABHD12 PE=1 SV=2	94.86	818.38	15	prot00121	0.131188	0.565794	0.122793	0.428952	0	0	0	0	0	1	0	0	0	0	0	0	0	0	0	0	0	0	0	0	0.0536503	0.238146	#DIV/0!	0	0		0	0.792041	0	1	0	0	0.319545	0	0	0	0	0	0	0
2ABG_HUMAN	Serine/threonine-protein phosphatase 2A 55 kDa regulatory subunit B gamma isoform OS=Homo sapiens GN=PPP2R2C PE=1 SV=4	97.29	1194.47	22	prot00052	0.281676	1	0	0.908834	0	0.325946	0.058485	0	0	0	0	0	0	0	0	0	0	0	0	0	0	0	0	0	0.0536861	0.238146	#DIV/0!	0	0		0.629019	0.297982	0.304836	0	0.469183	0	0	0	0	0.998659	1	0.927865	0	0
CHP1_HUMAN	Calcineurin B homologous protein 1 OS=Homo sapiens GN=CHP1 PE=1 SV=3	251.22	1282.88	17	prot01357	0	0	0	0	0.664619	0.913663	1	0	0.172935	0	0	0	0	0	0	0	0	0	0	0	0	0	0	0	0.0540877	0.238146	#DIV/0!	0	0		0	0	0	0	0.333863	0.450661	0.475691	0.375992	0.090764	0.29148	0	0	0	0
DNJB6_HUMAN	DnaJ homolog subfamily B member 6 OS=Homo sapiens GN=DNAJB6 PE=1 SV=2	55.83	368.65	9	prot01988	1	0.278138	0.699722	0	0	0	0.095614	0	0.241601	0	0	0	0	0	0	0	0	0	0	0	0	0	0	0	0.0542155	0.238457	#DIV/0!	0	0		#DIV/0!	#DIV/0!	#DIV/0!	#DIV/0!	#DIV/0!	#DIV/0!	#DIV/0!	#DIV/0!	#DIV/0!	#DIV/0!	#DIV/0!	#DIV/0!	#DIV/0!	#DIV/0!
EMC8_HUMAN	ER membrane protein complex subunit 8 OS=Homo sapiens GN=EMC8 PE=1 SV=1	95.28	278.99	8	prot02264	0	0	0	0	1	0.998283	0	0.565052	0	0	0	0.216711	0	0	0	0	0	0	0	0	0	0	0	0	0.0545931	0.239613	#DIV/0!	0	0		0	0	0	0	0	0	0.295111	1	0	0	0	0	0	0
BET1_HUMAN	BET1 homolog OS=Homo sapiens GN=BET1 PE=1 SV=1	282.22	1664.43	19	prot00785	0.330112	0	0	0	0	0.59524	0	0	0	1	0.34763	0	0	0	0	0	0	0	0	0	0	0	0	0	0.0550419	0.240823	#DIV/0!	0	0		0	0	0	0	0.460788	0.267624	0	0	0	1	0	0.765328	0	0
PARP9_HUMAN	Poly [ADP-ribose] polymerase 9 OS=Homo sapiens GN=PARP9 PE=1 SV=2	101.78	469.79	11	prot05105	0	0.249659	0	0	0	0	0	0	0.495039	0	1	0.488787	0	0	0	0	0	0	0	0	0	0	0	0	0.0567257	0.244841	#DIV/0!	0	0		#DIV/0!	#DIV/0!	#DIV/0!	#DIV/0!	#DIV/0!	#DIV/0!	#DIV/0!	#DIV/0!	#DIV/0!	#DIV/0!	#DIV/0!	#DIV/0!	#DIV/0!	#DIV/0!
UHRF2_HUMAN	E3 ubiquitin-protein ligase UHRF2 OS=Homo sapiens GN=UHRF2 PE=1 SV=1	76.44	599.06	14	prot07915	0	0	0	0	0.473092	0.459281	0.274813	0	1	0	0	0	0	0	0	0	0	0	0	0	0	0	0	0	0.0567435	0.244841	#DIV/0!	0	0		0	0	0	0	0	0	0.0946698	0	1	0.454272	0	0	0	0
RIR2B_HUMAN	Ribonucleoside-diphosphate reductase subunit M2 B OS=Homo sapiens GN=RRM2B PE=1 SV=1	117.09	497.72	10	prot06048	0.355148	0.410135	0	0	0.224774	0	0.0993706	0	0	1	0	0	0	0	0	0	0	0	0	0	0	0	0	0	0.056895	0.245061	#DIV/0!	0	0		1	0	0.846953	0	0.420978	0	0	0	0	0	0	0	0	0
TX264_HUMAN	Testis-expressed sequence 264 protein OS=Homo sapiens GN=TEX264 PE=1 SV=1	146.23	1224.34	20	prot07769	0	0	0	0	0.152734	0	0	0	0.897984	1	0	0.596554	0	0	0	0	0	0	0	0	0	0	0	0	0.0576767	0.246414	#DIV/0!	0	0		0	0	0	0	0	0	0	0.112207	0.324227	0.874396	0.958853	1	0	0
ARHGA_HUMAN	Rho guanine nucleotide exchange factor 10 OS=Homo sapiens GN=ARHGEF10 PE=1 SV=4	153.83	1355.01	20	prot00516	0	0	0	0	1	0.216578	0.681708	0.415835	0	0	0	0	0	0	0	0	0	0	0	0	0	0	0	0	0.0590384	0.249954	#DIV/0!	0	0		1	0	0.197463	0	0.0506716	0	0.15412	0	0	0	0	0.428198	0	0
MARK3_HUMAN	MAP/microtubule affinity-regulating kinase 3 OS=Homo sapiens GN=MARK3 PE=1 SV=4	75.0637	599.156	12	prot04116	0	0	0	0	0	0.985291	0	0.102953	1	0.775709	0	0	0	0	0	0	0	0	0	0	0	0	0	0	0.0592221	0.250023	#DIV/0!	0	0		0	0	0	0	0.256657	0	0.742431	0	0	1	0	0	0	0
NNMT_HUMAN	Nicotinamide N-methyltransferase OS=Homo sapiens GN=NNMT PE=1 SV=1	98.44	689.69	14	prot04760	0.255941	0	0	0	0.485965	1	0.4294	0	0	0	0	0	0	0	0	0	0	0	0	0	0	0	0	0	0.059361	0.250023	#DIV/0!	0	0		0	0.0878304	0	0	0.104012	0	0	0	1	0	0	0.407961	0	0
MPP5_HUMAN	MAGUK p55 subfamily member 5 OS=Homo sapiens GN=MPP5 PE=1 SV=3	93.12	877.64	16	prot04360	0	0	0.247359	0	0.883504	0	1	0.367273	0	0	0	0	0	0	0	0	0	0	0	0	0	0	0	0	0.0601367	0.252558	#DIV/0!	0	0		0.332311	0	0.401162	0.627205	0.984698	0.710806	1	0	0	0	0	0	0	0
MTMRA_HUMAN	Myotubularin-related protein 10 OS=Homo sapiens GN=MTMR10 PE=1 SV=3	65.6437	489.523	11	prot04436	0	0.456542	0.376532	0	0	0	1	0.287856	0	0	0	0	0	0	0	0	0	0	0	0	0	0	0	0	0.0610694	0.255159	#DIV/0!	0	0		1	0	0	0.99293	0	0.539746	0.906092	0	0	0	0	0	0	0
AUP1_HUMAN	Ancient ubiquitous protein 1 OS=Homo sapiens GN=AUP1 PE=1 SV=1	112.1	722.764	16	prot00704	0	0	0	0	1	0.516209	0	0	0	0.333835	0	0.292039	0	0	0	0	0	0	0	0	0	0	0	0	0.0612252	0.255299	#DIV/0!	0	0		0	0	0	1	0	0	0	0	0	0	0	0	0	0
AL3A2_HUMAN	Fatty aldehyde dehydrogenase OS=Homo sapiens GN=ALDH3A2 PE=1 SV=1	67.56	375.19	11	prot00311	0	0.270197	0.214113	0.276508	1	0	0.205128	0	0	0	0	0	0	0	0	0	0	0	0	0	0	0	0	0	0.0618714	0.256663	#DIV/0!	0	0		0.893316	0	0	0	1	0	0	0	0	0	0	0	0	0
SIPA1_HUMAN	Signal-induced proliferation-associated protein 1 OS=Homo sapiens GN=SIPA1 PE=1 SV=1	96.73	394.98	8	prot06679	0	0	0	0	0.796527	0.244208	1	0.139464	0	0.145611	0	0	0	0	0	0	0	0	0	0	0	0	0	0	0.0621434	0.257073	#DIV/0!	0	0		0	0	0	0	0.113758	0	1	0	0	0	0	0	0	0
ST1B1_HUMAN	Sulfotransferase family cytosolic 1B member 1 OS=Homo sapiens GN=SULT1B1 PE=1 SV=2	84.68	464.45	11	prot06980	0	0.436126	0	0	0	1	0.25608	0.421018	0	0	0	0	0	0	0	0	0	0	0	0	0	0	0	0	0.0622485	0.257209	#DIV/0!	0	0		0.343614	0	0	0	0.335508	0	0	0	0.745771	0	0	0	0	0
CARM1_HUMAN	Histone-arginine methyltransferase CARM1 OS=Homo sapiens GN=CARM1 PE=1 SV=3	75.74	951.43	18	prot01010	0	0	0	0	0.917001	1	0	0.360868	0	0	0.232363	0	0	0	0	0	0	0	0	0	0	0	0	0	0.0624943	0.257412	#DIV/0!	0	0		0	0.754802	0.357834	0.351608	0	0	0.548171	0	0.894427	1	0	0	0	0
YKT6_HUMAN	Synaptobrevin homolog YKT6 OS=Homo sapiens GN=YKT6 PE=1 SV=1	149.4	791.26	12	prot08183	0	0	0	0	0.215792	0.370639	0	1	0.166552	0.210825	0	0	0	0	0	0	0	0	0	0	0	0	0	0	0.0647022	0.26144	#DIV/0!	0	0		0	0	0	0	0.24579	0	1	0	0	0	0	0	0	0
RASA3_HUMAN	Ras GTPase-activating protein 3 OS=Homo sapiens GN=RASA3 PE=1 SV=3	137.43	698.304	13	prot05831	0	0	0	0	1	0.536522	0.942298	0.10415	0	0	0	0	0	0	0	0	0	0	0	0	0	0	0	0	0.0657405	0.264866	#DIV/0!	0	0		0.29481	0.232806	0	0	0.952238	0	0	0.184723	1	0	0	0	0	0
RMD3_HUMAN	Regulator of microtubule dynamics protein 3 OS=Homo sapiens GN=RMDN3 PE=1 SV=2	276.76	1334.61	19	prot06145	0	0.225362	0	0	1	0.519675	0.35339	0	0	0	0	0	0	0	0	0	0	0	0	0	0	0	0	0	0.0660358	0.265799	#DIV/0!	0	0		0	0	0	0	0.973714	1	0.109403	0	0	0	0	0	0	0
PAR14_HUMAN	Poly [ADP-ribose] polymerase 14 OS=Homo sapiens GN=PARP14 PE=1 SV=3	204.451	2015.44	21	prot05096	0	0	0	0	0.235395	0.329663	1	0.534499	0	0	0	0	0	0	0	0	0	0	0	0	0	0	0	0	0.0663245	0.266191	#DIV/0!	0	0		0	0	0	0	0.411974	0	0.331507	0.291103	0	0	0	0	0	0
S12A2_HUMAN	Solute carrier family 12 member 2 OS=Homo sapiens GN=SLC12A2 PE=1 SV=1	87.88	616.22	14	prot06373	0	0	0	0	0.448712	0	0.156598	0	0.506707	1	0	0	0	0	0	0	0	0	0	0	0	0	0	0	0.0681141	0.270645	#DIV/0!	0	0		0	0	0	0	1	0	0.0331378	0.0662737	0	0	0	0	0	0
PPGB_HUMAN	Lysosomal protective protein OS=Homo sapiens GN=CTSA PE=1 SV=2	58.93	501.76	15	prot05507	0	0	1	0.536174	0.103392	0.163043	0	0	0	0.234089	0	0	0	0	0	0	0	0	0	0	0	0	0	0	0.0682125	0.270645	#DIV/0!	0	0		0	0	0	0	0.137161	0	0.206799	0	0.258187	0.465056	0	0	0	0
ATG3_HUMAN	Ubiquitin-like-conjugating enzyme ATG3 OS=Homo sapiens GN=ATG3 PE=1 SV=1	194.62	1734.79	20	prot00657	0	0	0.499867	0	0.299306	0	0	0	0	0.254951	0	1	0	0	0	0	0	0	0	0	0	0	0	0	0.0683573	0.270962	#DIV/0!	0	0		0.131967	0	0	0	0.0928264	0	0	0	1	0.141613	0.127266	0.826326	0	0
VP33B_HUMAN	Vacuolar protein sorting-associated protein 33B OS=Homo sapiens GN=VPS33B PE=1 SV=2	124.69	1157.68	17	prot08019	0	0	0	1	0.980118	0.944854	0	0	0	0	0	0	0	0	0	0	0	0	0	0	0	0	0	0	0.068697	0.271548	#DIV/0!	0	0		0	0.731139	0.758824	0	1	0	0	0	0	0	0	0	0	0
ANR28_HUMAN	Serine/threonine-protein phosphatase 6 regulatory ankyrin repeat subunit A OS=Homo sapiens GN=ANKRD28 PE=1 SV=5	177.48	1503.47	19	prot00408	0	0	0.892119	0	1	0.960091	0	0	0	0	0	0	0	0	0	0	0	0	0	0	0	0	0	0	0.0689789	0.272134	#DIV/0!	0	0		0.916614	1	0.201279	0.667407	0.596051	0.183931	0.205222	0	0.269571	0	0	0	0	0
M4K3_HUMAN	Mitogen-activated protein kinase kinase kinase kinase 3 OS=Homo sapiens GN=MAP4K3 PE=1 SV=1	88.01	470.95	8	prot04053	0	0	0	0	0.874014	0.969695	1	0	0	0	0	0	0	0	0	0	0	0	0	0	0	0	0	0	0.0691524	0.272561	#DIV/0!	0	0		0	0	0	0	0	0	1	0	0	0	0	0	0	0
EXOS3_HUMAN	Exosome complex component RRP40 OS=Homo sapiens GN=EXOSC3 PE=1 SV=3	84.51	435.56	6	prot02395	0	1	0.908769	0.82747	0	0	0	0	0	0	0	0	0	0	0	0	0	0	0	0	0	0	0	0	0.0696253	0.27365	#DIV/0!	0	0		0	0	0	1	0	0	0	0	0	0	0	0	0	0
UBQL2_HUMAN	Ubiquilin-2 OS=Homo sapiens GN=UBQLN2 PE=1 SV=2	119.74	740.38	12	prot07879	0	0	0	0	0.432952	1	0.275822	0.299621	0	0	0	0	0	0	0	0	0	0	0	0	0	0	0	0	0.069717	0.273724	#DIV/0!	0	0		0	1	0	0	0.748942	0	0	0	0	0	0	0	0	0
GPN1_HUMAN	GPN-loop GTPase 1 OS=Homo sapiens GN=GPN1 PE=1 SV=1	59.94	408.14	13	prot02933	0	0	0	0	1	0	0.896589	0.801589	0	0	0	0	0	0	0	0	0	0	0	0	0	0	0	0	0.0699928	0.273724	#DIV/0!	0	0		0	0	0	0	0.569749	0	0.60186	0	0.513596	0	0.787278	1	0	0
GRWD1_HUMAN	Glutamate-rich WD repeat-containing protein 1 OS=Homo sapiens GN=GRWD1 PE=1 SV=1	73.76	606.49	12	prot02984	0	0	0.804038	0	1	0.956641	0	0	0	0	0	0	0	0	0	0	0	0	0	0	0	0	0	0	0.0700313	0.273724	#DIV/0!	0	0		1	0.615905	0.90084	0	0	0	0.93778	0	0	0	0	0	0	0
GPAT3_HUMAN		68.83	599.3	14	prot02925	0	0	1	0	0	0.934813	0	0	0.791904	0	0	0	0	0	0	0	0	0	0	0	0	0	0	0	0.0701687	0.273724	#DIV/0!	0	0		0	0	0	0	0	0	1	0.518543	0	0	0	0	0	0
GPAT4_HUMAN	Glycerol-3-phosphate acyltransferase 4 OS=Homo sapiens GN=AGPAT6 PE=1 SV=1	77.31	741.6	15	prot02926	0	0	1	0	0	0.934813	0	0	0.791904	0	0	0	0	0	0	0	0	0	0	0	0	0	0	0	0.0701687	0.273724	#DIV/0!	0	0		0	0	0	0	0	0	1	0.518543	0	0	0	0	0	0
GSDMD_HUMAN	Gasdermin-D OS=Homo sapiens GN=GSDMD PE=1 SV=1	61.54	546.76	14	prot02989	0	0.941711	0	0.76371	1	0	0	0	0	0	0	0	0	0	0	0	0	0	0	0	0	0	0	0	0.0707306	0.275278	#DIV/0!	0	0		0	0.814899	0	1	0	0	0	0	0	0	0	0	0	0
C2D1A_HUMAN	Coiled-coil and C2 domain-containing protein 1A OS=Homo sapiens GN=CC2D1A PE=1 SV=1	91.6237	487.845	12	prot00911	0	0	0	0	1	0	0.778865	0.999578	0	0	0	0	0	0	0	0	0	0	0	0	0	0	0	0	0.070769	0.275278	#DIV/0!	0	0		0	0	0	0	1	0	0	0.840101	0	0	0	0	0	0
TBCD_HUMAN	Tubulin-specific chaperone D OS=Homo sapiens GN=TBCD PE=1 SV=2	161.56	1111.4	18	prot07255	0	0	1	0	0.385777	0.403824	0	0.212893	0	0	0	0	0	0	0	0	0	0	0	0	0	0	0	0	0.0712384	0.275606	#DIV/0!	0	0		1	0.103963	0.232787	0.247201	0.156244	0.178897	0.161397	0	0.244612	0	0	0	0	0
PAK7_HUMAN	Serine/threonine-protein kinase PAK 7 OS=Homo sapiens GN=PAK7 PE=1 SV=1	86.1537	428.944	8	prot05073	0	0	0	0	0	1	0.73701	0.836753	0	0	0	0	0	0	0	0	0	0	0	0	0	0	0	0	0.0713385	0.275606	#DIV/0!	0	0		0	0	0	0	1	0.950336	0.382686	0	0	0	0	0	0	0
MEGF6_HUMAN	Multiple epidermal growth factor-like domains protein 6 OS=Homo sapiens GN=MEGF6 PE=1 SV=4	62.03	327.34	7	prot04197	1	0.773581	0	0.764516	0	0	0	0	0	0	0	0	0	0	0	0	0	0	0	0	0	0	0	0	0.0714436	0.275606	#DIV/0!	0	0		0	0	0	1	0	0	0	0	0	0	0	0	0	0
MGST1_HUMAN	Microsomal glutathione S-transferase 1 OS=Homo sapiens GN=MGST1 PE=1 SV=1	52.22	284.48	8	prot04241	0.87783	0	0.720607	1	0	0	0	0	0	0	0	0	0	0	0	0	0	0	0	0	0	0	0	0	0.0715902	0.275916	#DIV/0!	0	0		0	0	1	0	0	0	0	0	0	0	0	0	0	0
CPIN1_HUMAN	Anamorsin OS=Homo sapiens GN=CIAPIN1 PE=1 SV=2	181.81	1787.92	25	prot01610	0.164172	1	0	0.117114	0.765578	0.0583583	0.0369109	0.0500512	0	0	0	0	0	0	0	0	0	0	0	0	0	0	0	0	0.0720438	0.276155	#DIV/0!	0	0		0.204856	0	0.977942	0.590866	0.355014	0.59297	0.580378	0.555439	0	0	1	0	0	0
PVRL2_HUMAN	Nectin-2 OS=Homo sapiens GN=PVRL2 PE=1 SV=1	127.32	456.71	8	prot05719	0	0	0	0	1	0	0.711923	0.960163	0	0	0	0	0	0	0	0	0	0	0	0	0	0	0	0	0.0721123	0.276155	#DIV/0!	0	0		0	0	0	0	1	0.392812	0.836902	0	0	0	0	0	0	0
ARG28_HUMAN		151.21	1142.4	17	prot00503	0	0	0	0	0.338599	1	0.175898	0	0	0.544347	0	0	0	0	0	0	0	0	0	0	0	0	0	0	0.0721154	0.276155	#DIV/0!	0	0		0	0	0	0.410236	1	0	0	0	0	0	0.80814	0	0	0
UBP48_HUMAN	Ubiquitin carboxyl-terminal hydrolase 48 OS=Homo sapiens GN=USP48 PE=1 SV=1	181.86	1077.06	13	prot07872	0	0	0	0	0.948833	0	1	0.68101	0	0	0	0	0	0	0	0	0	0	0	0	0	0	0	0	0.0729685	0.277364	#DIV/0!	0	0		0	0	0	0	0	0	0	1	0.708397	0	0	0	0	0
AGO3_HUMAN	Protein argonaute-3 OS=Homo sapiens GN=AGO3 PE=1 SV=2	51.6512	245.771	8	prot00253	0	0	0.40694	0	0.839544	0.098121	1	0	0	0	0	0	0	0	0	0	0	0	0	0	0	0	0	0	0.0730635	0.277364	#DIV/0!	0	0		0.807166	0	0	0	0	1	0.692073	0	0	0	0	0	0	0
PSMD9_HUMAN	26S proteasome non-ATPase regulatory subunit 9 OS=Homo sapiens GN=PSMD9 PE=1 SV=3	92.84	790.49	16	prot05649	0	0	0	0	0.695143	0	0.753511	0	1	0	0	0	0	0	0	0	0	0	0	0	0	0	0	0	0.0730954	0.277364	#DIV/0!	0	0		0	0	0	0	0	0	0	0.400991	0.376386	1	0.679106	0.560261	0	0
GOPC_HUMAN	Golgi-associated PDZ and coiled-coil motif-containing protein OS=Homo sapiens GN=GOPC PE=1 SV=1	69.43	360.1	10	prot02907	0	0	0	0	1	0.807358	0	0.671384	0	0	0	0	0	0	0	0	0	0	0	0	0	0	0	0	0.0731682	0.277388	#DIV/0!	0	0		0	0	0	1	0.234431	0	0	0	0	0	0	0	0	0
ENDD1_HUMAN	Endonuclease domain-containing 1 protein OS=Homo sapiens GN=ENDOD1 PE=1 SV=2	83.16	415.89	8	prot02275	0.667668	0	0.7636	1	0	0	0	0	0	0	0	0	0	0	0	0	0	0	0	0	0	0	0	0	0.0736957	0.279063	#DIV/0!	0	0		1	0	0.956302	0	0.0920387	0	0	0	0	0	0	0	0	0
MTOR_HUMAN	Serine/threonine-protein kinase mTOR OS=Homo sapiens GN=MTOR PE=1 SV=1	95.61	929.333	18	prot04443	0	0	0	0	1	0	0.37764	0.319071	0	0	0.251853	0	0	0	0	0	0	0	0	0	0	0	0	0	0.0743246	0.280262	#DIV/0!	0	0		0	0.624289	0	0	1	0	0.499287	0	0	0	0	0	0	0
YIF1A_HUMAN	Protein YIF1A OS=Homo sapiens GN=YIF1A PE=1 SV=2	86.03	741.99	14	prot08177	0	0	1	0	0	0	0.702441	0.675349	0	0	0	0	0	0	0	0	0	0	0	0	0	0	0	0	0.0745098	0.280262	#DIV/0!	0	0		0.568016	0.734597	0.644653	0	0	0	1	0.349456	0	0	0	0	0	0
AGAP1_HUMAN	Arf-GAP with GTPase, ANK repeat and PH domain-containing protein 1 OS=Homo sapiens GN=AGAP1 PE=1 SV=4	112.73	442.8	8	prot00243	0	0	0	0	0.827642	0	0	0	1	0	0	0.620177	0	0	0	0	0	0	0	0	0	0	0	0	0.074817	0.280975	#DIV/0!	0	0		0	1	0	0	0	0	0	0	0	0	0	0	0	0
T22D1_HUMAN	TSC22 domain family protein 1 OS=Homo sapiens GN=TSC22D1 PE=1 SV=3	57.3	547.57	14	prot07170	0	0	0	0.640449	0	0	0	0	0.991156	1	0	0	0	0	0	0	0	0	0	0	0	0	0	0	0.0748549	0.280975	#DIV/0!	0	0		0	0.403967	0.481885	0.432743	0	0	0	0	0.705155	1	0	0	0	0
TCAF1_HUMAN	TRPM8 channel-associated factor 1 OS=Homo sapiens GN=TCAF1 PE=1 SV=3	100.5	529.12	12	prot07273	0	0	0	0	0.542201	1	0.20236	0.274988	0	0	0	0	0	0	0	0	0	0	0	0	0	0	0	0	0.0750426	0.281279	#DIV/0!	0	0		0	0	0	0	1	0	0.00816656	0.00324641	0	0	0	0	0	0
NOTC1_HUMAN	Neurogenic locus notch homolog protein 1 OS=Homo sapiens GN=NOTCH1 PE=1 SV=4	455.38	2330.62	15	prot04797	0	0	0	0	0.314226	0.673848	1	0	0	0.144584	0	0	0	0	0	0	0	0	0	0	0	0	0	0	0.0751264	0.281279	#DIV/0!	0	0		0.143665	0	0	0	1	0	0.129921	0.564738	0	0	0	0	0	0
TOM1_HUMAN	Target of Myb protein 1 OS=Homo sapiens GN=TOM1 PE=1 SV=2	135.94	779.65	15	prot07551	0	0	0	0	0	0	0.79603	0	0	1	0	0.6102	0	0	0	0	0	0	0	0	0	0	0	0	0.0753629	0.28139	#DIV/0!	0	0		1	0	0.855423	0	0	0	0	0	0	0	0	0	0	0
TNS2_HUMAN	Tensin-2 OS=Homo sapiens GN=TNS2 PE=1 SV=2	98.9	360.797	7	prot07545	0	0	0	0	1	0.335007	0.295768	0.28985	0	0	0	0	0	0	0	0	0	0	0	0	0	0	0	0	0.0761583	0.28332	#DIV/0!	0	0		0	0	0	0	0	0	1	0.836022	0	0	0	0	0	0
TRI56_HUMAN	E3 ubiquitin-protein ligase TRIM56 OS=Homo sapiens GN=TRIM56 PE=1 SV=3	91.08	700.363	15	prot07656	0	0	0	0	0.589413	0	0.751695	0	0	0	0	1	0	0	0	0	0	0	0	0	0	0	0	0	0.0766396	0.28435	#DIV/0!	0	0		0.0289749	0	0	0.181801	0.0599038	0	0	0	0	0	0	1	0	0
RN214_HUMAN	RING finger protein 214 OS=Homo sapiens GN=RNF214 PE=1 SV=2	162.03	1070.88	15	prot06160	0	0	0.622219	0.672489	0	0	0	0	1	0	0	0	0	0	0	0	0	0	0	0	0	0	0	0	0.076836	0.284766	#DIV/0!	0	0		1	0.741284	0.787435	0.844499	0	0	0	0	0	0	0	0	0	0
EXD2_HUMAN	Exonuclease 3'-5' domain-containing protein 2 OS=Homo sapiens GN=EXD2 PE=1 SV=2	168.96	1179.69	16	prot02385	0	0	0	0	0.648816	0	0	0	1	0	0	0.635928	0	0	0	0	0	0	0	0	0	0	0	0	0.0770247	0.284766	#DIV/0!	0	0		0	0	0	0	0	0	0	0	0	0	1	0	0	0
LAP2_HUMAN	Protein LAP2 OS=Homo sapiens GN=ERBB2IP PE=1 SV=2	142.351	658.766	10	prot03818	0	0	0	0	1	0.223452	0	0.170643	0.140933	0.0658566	0.204928	0	0	0	0	0	0	0	0	0	0	0	0	0	0.0778073	0.286139	#DIV/0!	0	0		0	0	0	0	0.257627	0	1	0.262541	0	0	0	0	0	0
HRH1_HUMAN	Histamine H1 receptor OS=Homo sapiens GN=HRH1 PE=1 SV=1	61.38	271.95	6	prot03211	0	0	0	0	0.553744	1	0	0.764577	0	0	0	0	0	0	0	0	0	0	0	0	0	0	0	0	0.0781586	0.286746	#DIV/0!	0	0		0	0	0	0	1	0	0.858973	0	0	0	0	0	0	0
OCAD1_HUMAN	OCIA domain-containing protein 1 OS=Homo sapiens GN=OCIAD1 PE=1 SV=1	182.42	1333.15	17	prot04933	0	0	0	0	0.995676	1	0.566604	0	0	0	0	0	0	0	0	0	0	0	0	0	0	0	0	0	0.0783341	0.286746	#DIV/0!	0	0		0	0	0	0.127224	1	0.116366	0	0	0	0	0	0	0	0
SBP2L_HUMAN	Selenocysteine insertion sequence-binding protein 2-like OS=Homo sapiens GN=SECISBP2L PE=1 SV=3	106.21	517.88	10	prot06466	0	0	0	0	0	0	0	0	0	1	0.8057	0.540024	0	0	0	0	0	0	0	0	0	0	0	0	0.07859	0.286746	#DIV/0!	0	0		#DIV/0!	#DIV/0!	#DIV/0!	#DIV/0!	#DIV/0!	#DIV/0!	#DIV/0!	#DIV/0!	#DIV/0!	#DIV/0!	#DIV/0!	#DIV/0!	#DIV/0!	#DIV/0!
PCD10_HUMAN	Protocadherin-10 OS=Homo sapiens GN=PCDH10 PE=2 SV=2	479.751	2654.46	20	prot05126	0	0	0.228281	0	1	0	0.3262	0.10107	0	0.193178	0	0	0	0	0	0	0	0	0	0	0	0	0	0	0.0786728	0.286746	#DIV/0!	0	0		0.34979	0	0	0.12158	0.252773	0	0.223462	0	0.130767	0.200979	0.185033	1	0	0
ZWILC_HUMAN	Protein zwilch homolog OS=Homo sapiens GN=ZWILCH PE=1 SV=2	76.51	371.8	9	prot08406	0	0	0	0	1	0.563214	0	0.694577	0	0	0	0	0	0	0	0	0	0	0	0	0	0	0	0	0.078757	0.286746	#DIV/0!	0	0		0	0	0	0	0	0	1	0	0	0	0	0	0	0
TJAP1_HUMAN		79.5037	727.361	17	prot07439	0	0	0	0	1	0.0878528	0.610639	0.376069	0	0	0	0	0	0	0	0	0	0	0	0	0	0	0	0	0.0790723	0.286749	#DIV/0!	0	0		0	0	0	0	0	0.27588	0.492477	1	0.34077	0.38171	0	0	0	0
PP2AA_HUMAN	Serine/threonine-protein phosphatase 2A catalytic subunit alpha isoform OS=Homo sapiens GN=PPP2CA PE=1 SV=1	221.14	842.28	10	prot05491	0	0	0	0	0.553383	0.688072	1	0	0	0	0	0	0	0	0	0	0	0	0	0	0	0	0	0	0.0793717	0.287335	#DIV/0!	0	0		0	0	0	0	0	0.842491	0.752111	0	1	0	0	0	0	0
NEK6_HUMAN	Serine/threonine-protein kinase Nek6 OS=Homo sapiens GN=NEK6 PE=1 SV=2	73	522.54	11	prot04669	0	0	0	0	0.511558	0.805419	1	0	0	0	0	0	0	0	0	0	0	0	0	0	0	0	0	0	0.080216	0.288639	#DIV/0!	0	0		1	0	0	0	0.666592	0	0.175762	0.154227	0	0	0	0	0	0
NOTC2_HUMAN	Neurogenic locus notch homolog protein 2 OS=Homo sapiens GN=NOTCH2 PE=1 SV=3	475.23	2120.67	12	prot04798	0	0	0	0	0.630158	0	0	0	1	0	0.550095	0	0	0	0	0	0	0	0	0	0	0	0	0	0.0810994	0.290316	#DIV/0!	0	0		0	0	0	0.866819	0	0	0	0	0	1	0	0	0	0
PFD2_HUMAN	Prefoldin subunit 2 OS=Homo sapiens GN=PFDN2 PE=1 SV=1	194.89	874.22	17	prot05248	0	0	0	0	0	0.0992644	0	0	0.555612	1	0.114518	0.183122	0	0	0	0	0	0	0	0	0	0	0	0	0.081376	0.291057	#DIV/0!	0	0		0	0	0	0	0.325737	0	0.120957	0	0	0.345531	0.428863	0.546373	0	0
IPP2_HUMAN	Protein phosphatase inhibitor 2 OS=Homo sapiens GN=PPP1R2 PE=1 SV=2	102.64	788.9	12	prot03420	0	0	1	0.844227	0	0	0.484811	0	0	0	0	0	0	0	0	0	0	0	0	0	0	0	0	0	0.081877	0.291849	#DIV/0!	0	0		0	1	0.783417	0.929795	0	0	0	0	0	0	0	0	0	0
NCOA7_HUMAN	Nuclear receptor coactivator 7 OS=Homo sapiens GN=NCOA7 PE=1 SV=2	156.34	1292.33	18	prot04605	0	0	0	0	0.968452	1	0.491354	0	0	0	0	0	0	0	0	0	0	0	0	0	0	0	0	0	0.08245	0.292424	#DIV/0!	0	0		1	0	0	0	0.186553	0.314421	0.0838246	0.123094	0	0	0.185432	0	0	0
HERC6_HUMAN	Probable E3 ubiquitin-protein ligase HERC6 OS=Homo sapiens GN=HERC6 PE=2 SV=2	58.85	394.037	12	prot03125	0	0	0	0	0	0	0	0	0	1	0.462716	0.805481	0	0	0	0	0	0	0	0	0	0	0	0	0.0834425	0.294971	#DIV/0!	0	0		0	0	0	0	0	0.305197	1	0.153797	0	0	0	0	0	0
TRPM1_HUMAN	Transient receptor potential cation channel subfamily M member 1 OS=Homo sapiens GN=TRPM1 PE=1 SV=2	56.13	410.894	13	prot07691	0	0	0	0	1	0	0.708874	0.472809	0	0	0	0	0	0	0	0	0	0	0	0	0	0	0	0	0.083719	0.295637	#DIV/0!	0	0		0	0	0	0	0	0.654789	1	0.839303	0.808803	0.905973	0	0	0	0
TOLIP_HUMAN	Toll-interacting protein OS=Homo sapiens GN=TOLLIP PE=1 SV=1	77.5	684.81	11	prot07550	0	0	0	0	0	0	0	0	0	1	0.516805	0.600463	0	0	0	0	0	0	0	0	0	0	0	0	0.0839511	0.2959	#DIV/0!	0	0		0	0	0	0	0	0.312043	0	0	0.636185	1	0.797924	0	0	0
TMF1_HUMAN	TATA element modulatory factor OS=Homo sapiens GN=TMF1 PE=1 SV=2	194.68	1376.51	22	prot07509	0.0477785	0	0	0.0589979	0.0783145	1	0.230486	0.452758	0	0	0	0	0	0	0	0	0	0	0	0	0	0	0	0	0.0843364	0.296563	#DIV/0!	0	0		0	1	0.0345084	0	0	0	0.128749	0.337613	0	0	0	0	0	0
COMT_HUMAN	Catechol O-methyltransferase OS=Homo sapiens GN=COMT PE=1 SV=2	67.4837	608.041	14	prot01554	0.456876	0.942992	0	1	0	0	0	0	0	0	0	0	0	0	0	0	0	0	0	0	0	0	0	0	0.0845645	0.296865	#DIV/0!	0	0		0	0.195009	0.166428	0.331818	0	0	0	1	0	0	0	0	0	0
DEK_HUMAN	Protein DEK OS=Homo sapiens GN=DEK PE=1 SV=1	61.45	410.392	11	prot01881	0	0.454971	0	0	0	0.95475	0	0	1	0	0	0	0	0	0	0	0	0	0	0	0	0	0	0	0.0848596	0.297151	#DIV/0!	0	0		0.151018	0	0	0.119969	0	0	0	0.130898	0.44885	0.469289	1	0	0	0
CC134_HUMAN	Coiled-coil domain-containing protein 134 OS=Homo sapiens GN=CCDC134 PE=1 SV=1	56.5	367.61	9	prot01078	0	1	0.577096	0.515393	0	0	0	0	0	0	0	0	0	0	0	0	0	0	0	0	0	0	0	0	0.0850021	0.297151	#DIV/0!	0	0		0.321837	0	1	0.530284	0	0	0	0	0	0	0	0	0	0
IPO8_HUMAN	Importin-8 OS=Homo sapiens GN=IPO8 PE=1 SV=2	95.61	508.414	10	prot03418	0	0	0	0	1	0.738041	0.445167	0	0	0	0	0	0	0	0	0	0	0	0	0	0	0	0	0	0.0852823	0.297598	#DIV/0!	0	0		0	0	0	1	0	0	0	0.260327	0	0	0	0	0	0
LRCH3_HUMAN	Leucine-rich repeat and calponin homology domain-containing protein 3 OS=Homo sapiens GN=LRCH3 PE=1 SV=2	59.62	463.74	11	prot03958	0	0	0	0	0	1	0	0	0	0.645568	0.469813	0	0	0	0	0	0	0	0	0	0	0	0	0	0.0854228	0.297598	#DIV/0!	0	0		0	0	0	0	0	0	0	0.0886407	0	0	1	0.119056	0	0
PP4R1_HUMAN	Serine/threonine-protein phosphatase 4 regulatory subunit 1 OS=Homo sapiens GN=PPP4R1 PE=1 SV=1	61.13	207.04	5	prot05497	0	0	0	0	0	0.624105	1	0.479129	0	0	0	0	0	0	0	0	0	0	0	0	0	0	0	0	0.0854626	0.297598	#DIV/0!	0	0		#DIV/0!	#DIV/0!	#DIV/0!	#DIV/0!	#DIV/0!	#DIV/0!	#DIV/0!	#DIV/0!	#DIV/0!	#DIV/0!	#DIV/0!	#DIV/0!	#DIV/0!	#DIV/0!
PDDC1_HUMAN	Parkinson disease 7 domain-containing protein 1 OS=Homo sapiens GN=PDDC1 PE=1 SV=1	62.76	312.26	9	prot05181	0	0	1	0	0.529466	0.549882	0	0	0	0	0	0	0	0	0	0	0	0	0	0	0	0	0	0	0.0854864	0.297598	#DIV/0!	0	0		1	0	0	0	0.44212	0	0.4903	0	0	0	0	0	0	0
SUGP2_HUMAN		55.55	244.391	8	prot07064	0	0	0	0	0.967618	1	0	0	0	0	0	0.447281	0	0	0	0	0	0	0	0	0	0	0	0	0.0856294	0.297848	#DIV/0!	0	0		0	0.51904	0	0	0	1	0	0	0	0	0	0	0	0
ARFG3_HUMAN		203.32	1072.74	17	prot00500	0.543103	1	0	0.520576	0	0	0	0	0	0	0	0	0	0	0	0	0	0	0	0	0	0	0	0	0.0863383	0.298981	#DIV/0!	0	0		0.596273	0	0	0	0	0	0	0	1	0	0	0	0	0
CUL1_HUMAN	Cullin-1 OS=Homo sapiens GN=CUL1 PE=1 SV=2	187.17	970.454	14	prot01726	0	0	0	0	1	0.436423	0.701294	0	0	0	0	0	0	0	0	0	0	0	0	0	0	0	0	0	0.0865577	0.298981	#DIV/0!	0	0		0	0	0.903224	0	0.114925	0	1	0	0	0	0	0	0	0
NUP62_HUMAN	Nuclear pore glycoprotein p62 OS=Homo sapiens GN=NUP62 PE=1 SV=3	79.73	699.27	13	prot04901	0	0	0	0	0.505795	1	0	0.538755	0	0	0	0	0	0	0	0	0	0	0	0	0	0	0	0	0.0874536	0.300437	#DIV/0!	0	0		0	0	0	0	0.197735	0.231454	0.146963	0	0	0	0	1	0	0
DP13A_HUMAN	DCC-interacting protein 13-alpha OS=Homo sapiens GN=APPL1 PE=1 SV=1	120.764	679.521	15	prot02022	0	0	0.427563	0	0	0.992085	0	0	0	1	0	0	0	0	0	0	0	0	0	0	0	0	0	0	0.0875967	0.300479	#DIV/0!	0	0		0	0.428098	1	0	0	0.397355	0	0	0	0	0	0	0	0
ABLM3_HUMAN	Actin-binding LIM protein 3 OS=Homo sapiens GN=ABLIM3 PE=1 SV=3	51.19	323.55	8	prot00133	0	0	0	0	0.616202	0.447131	0	1	0	0	0	0	0	0	0	0	0	0	0	0	0	0	0	0	0.0880613	0.301038	#DIV/0!	0	0		0	0	0	0	1	0	0	0	0	0	0	0	0	0
DIM1_HUMAN	Probable dimethyladenosine transferase OS=Homo sapiens GN=DIMT1 PE=1 SV=1	55.21	429.8	10	prot01939	0	0	0	1	0.500298	0	0	0.532374	0	0	0	0	0	0	0	0	0	0	0	0	0	0	0	0	0.0881472	0.301085	#DIV/0!	0	0		0	0	0	0	0.273917	0	0	0	0	0.374071	0	0	0	0
ITCH_HUMAN	E3 ubiquitin-protein ligase Itchy homolog OS=Homo sapiens GN=ITCH PE=1 SV=2	93.34	1473.86	26	prot03466	0	0	0	0	0	0.136394	0.0914913	0.0859624	1	0.132015	0.110721	0.153541	0	0	0	0	0	0	0	0	0	0	0	0	0.0885061	0.301334	#DIV/0!	0	0		0	0	0	0	0.938898	0.255342	0.286141	0	0.670416	1	0.878453	0.927125	0	0
MPZL1_HUMAN	Myelin protein zero-like protein 1 OS=Homo sapiens GN=MPZL1 PE=1 SV=1	143.4	736.98	14	prot04369	0	0	0	0	0.412033	0	0	0	0	1	0.700069	0	0	0	0	0	0	0	0	0	0	0	0	0	0.0886035	0.301334	#DIV/0!	0	0		0.774816	0	0	0	0	0.272456	0.122312	0	0	0.815949	1	0.422122	0	0
1B41_HUMAN	HLA class I histocompatibility antigen, B-41 alpha chain OS=Homo sapiens GN=HLA-B PE=1 SV=1	195.68	842.87	8	prot00021	0	0	0	1	0	0	0	0	0	0.67786	0	0.417616	0	0	0	0	0	0	0	0	0	0	0	0	0.0886104	0.301334	#DIV/0!	0	0		0	0	0	0.921016	0	0	0	0	0	0	0	1	0	0
MYCT1_HUMAN	Myc target protein 1 OS=Homo sapiens GN=MYCT1 PE=1 SV=1	74.38	237.5	4	prot04471	0	0	0	0	1	0.728456	0.405609	0	0	0	0	0	0	0	0	0	0	0	0	0	0	0	0	0	0.0886714	0.301334	#DIV/0!	0	0		0	0	0	0	0	0	1	0	0	0	0	0	0	0
UBP19_HUMAN	Ubiquitin carboxyl-terminal hydrolase 19 OS=Homo sapiens GN=USP19 PE=1 SV=2	177.02	709.93	10	prot07852	0	0	0	0	0	0	0	0	1	0.914744	0	0.391716	0	0	0	0	0	0	0	0	0	0	0	0	0.0896508	0.303641	#DIV/0!	0	0		#DIV/0!	#DIV/0!	#DIV/0!	#DIV/0!	#DIV/0!	#DIV/0!	#DIV/0!	#DIV/0!	#DIV/0!	#DIV/0!	#DIV/0!	#DIV/0!	#DIV/0!	#DIV/0!
SRG2C_HUMAN	SLIT-ROBO Rho GTPase-activating protein 2C OS=Homo sapiens GN=SRGAP2C PE=1 SV=1	81.02	757.78	12	prot06927	0	0	0	0	1	0.429061	0	0	0	0.610897	0	0	0	0	0	0	0	0	0	0	0	0	0	0	0.0897052	0.303641	#DIV/0!	0	0		0	0.34133	0.535505	1	0.450349	0	0	0.405551	0	0	0	0	0	0
K1522_HUMAN	Uncharacterized protein KIAA1522 OS=Homo sapiens GN=KIAA1522 PE=1 SV=2	50.89	390.66	14	prot03525	0	0	0	0	0	0	0.476727	0	1	0.511497	0	0	0	0	0	0	0	0	0	0	0	0	0	0	0.090958	0.304947	#DIV/0!	0	0		0	0.241415	0	0	0	0.432648	0	0.418157	0	0	1	0.323563	0	0
TAB1_HUMAN	TGF-beta-activated kinase 1 and MAP3K7-binding protein 1 OS=Homo sapiens GN=TAB1 PE=1 SV=1	95.33	438.07	9	prot07181	0	0	0	0	1	0.260246	0.232805	0	0.297666	0	0	0	0	0	0	0	0	0	0	0	0	0	0	0	0.0914005	0.305653	#DIV/0!	0	0		0	0	0	0	0.62689	0	0	0	0	0	1	0	0	0
WDR26_HUMAN	WD repeat-containing protein 26 OS=Homo sapiens GN=WDR26 PE=1 SV=3	105.18	706.01	15	prot08078	0	0	0	0	0	0	0.361058	0	0	1	0	0.830428	0	0	0	0	0	0	0	0	0	0	0	0	0.0921488	0.306967	#DIV/0!	0	0		0	0	1	0.755028	0	0	0	0	0	0	0	0	0	0
CREL1_HUMAN	Cysteine-rich with EGF-like domain protein 1 OS=Homo sapiens GN=CRELD1 PE=1 SV=3	60.13	281.07	6	prot01640	0.574217	1	0	0.412917	0	0	0	0	0	0	0	0	0	0	0	0	0	0	0	0	0	0	0	0	0.092651	0.308148	#DIV/0!	0	0		0.81941	0	0.462954	1	0	0	0	0	0	0	0	0	0	0
LAS1L_HUMAN	Ribosomal biogenesis protein LAS1L OS=Homo sapiens GN=LAS1L PE=1 SV=2	86.25	542.94	11	prot03825	0	0	0.746147	0	1	0	0.360284	0	0	0	0	0	0	0	0	0	0	0	0	0	0	0	0	0	0.0927411	0.308202	#DIV/0!	0	0		0	0	0	0	0.790238	1	0	0	0	0	0	0	0	0
CNOT1_HUMAN	CCR4-NOT transcription complex subunit 1 OS=Homo sapiens GN=CNOT1 PE=1 SV=2	410.537	5470.97	32	prot01483	0	0	0	0.00461599	0.111923	1	0.0236197	0.0396286	0.448231	0.108332	0.0618994	0	0	0	0	0	0	0	0	0	0	0	0	0	0.0930621	0.308638	#DIV/0!	0	0		0.0593305	0.150684	0.0753512	0.0346894	0.0913052	0.0276941	0.118116	0.0272451	0.0263067	0.141532	0	0.0235404	0	0
GRB2_HUMAN	Growth factor receptor-bound protein 2 OS=Homo sapiens GN=GRB2 PE=1 SV=1	122.4	358.34	8	prot02952	0	0	0	0	0.757403	1	0.15482	0.133299	0	0	0	0	0	0	0	0	0	0	0	0	0	0	0	0	0.0958166	0.314665	#DIV/0!	0	0		0	1	0.820962	0	0	0	0	0	0	0	0	0	0	0
RPGF6_HUMAN	Rap guanine nucleotide exchange factor 6 OS=Homo sapiens GN=RAPGEF6 PE=1 SV=2	50.65	204.757	6	prot06229	0	0	1	0.608267	0.361737	0	0	0	0	0	0	0	0	0	0	0	0	0	0	0	0	0	0	0	0.0961507	0.315513	#DIV/0!	0	0		0	0	1	0	0	0	0	0	0	0	0	0	0	0
THSD4_HUMAN	Thrombospondin type-1 domain-containing protein 4 OS=Homo sapiens GN=THSD4 PE=2 SV=2	89.79	268.13	7	prot07405	0	0.778504	0	1	0	0	0	0	0	0	0	0.323073	0	0	0	0	0	0	0	0	0	0	0	0	0.0964338	0.315946	#DIV/0!	0	0		#DIV/0!	#DIV/0!	#DIV/0!	#DIV/0!	#DIV/0!	#DIV/0!	#DIV/0!	#DIV/0!	#DIV/0!	#DIV/0!	#DIV/0!	#DIV/0!	#DIV/0!	#DIV/0!
TGFI1_HUMAN	Transforming growth factor beta-1-induced transcript 1 protein OS=Homo sapiens GN=TGFB1I1 PE=1 SV=2	97.55	325.64	7	prot07370	0	0	0	0	1	0.450819	0	0.440849	0	0	0	0	0	0	0	0	0	0	0	0	0	0	0	0	0.0981233	0.320167	#DIV/0!	0	0		0	0	0	0.223306	0	0	0	0.463041	1	0	0	0	0	0
S4A7_HUMAN		71.05	397.934	9	prot06428	0	0	0	0	0.303934	0.912631	1	0	0	0	0	0	0	0	0	0	0	0	0	0	0	0	0	0	0.0987906	0.321397	#DIV/0!	0	0		0	0	0	0.479518	0	0	1	0.388689	0	0	0	0	0	0
DCBD2_HUMAN	Discoidin, CUB and LCCL domain-containing protein 2 OS=Homo sapiens GN=DCBLD2 PE=1 SV=1	152.94	939.23	10	prot01808	0	0	0.901315	0	0	0	0.296516	0	0	0	0	1	0	0	0	0	0	0	0	0	0	0	0	0	0.0995796	0.323452	#DIV/0!	0	0		0.831829	1	0	0	0	0	0	0	0	0	0	0	0	0
APC1_HUMAN	Anaphase-promoting complex subunit 1 OS=Homo sapiens GN=ANAPC1 PE=1 SV=1	133.024	777.381	13	prot00458	0	0	0	0	0	0	0.609999	0.323144	0	1	0	0	0	0	0	0	0	0	0	0	0	0	0	0	0.100455	0.32529	#DIV/0!	0	0		0	0	0	0	0	0.23197	0.0655115	0	0.132236	0	0.498681	1	0	0
RM44_HUMAN	39S ribosomal protein L44, mitochondrial OS=Homo sapiens GN=MRPL44 PE=1 SV=1	90.53	350.59	8	prot06133	0	0	0.203	0	0.0680572	0	0	0	0.26493	1	0.16191	0	0	0	0	0	0	0	0	0	0	0	0	0	0.101027	0.326382	#DIV/0!	0	0		0	0	0.832087	0	0	0	0	0	0	1	0	0	0	0
SYUB_HUMAN	Beta-synuclein OS=Homo sapiens GN=SNCB PE=1 SV=1	101.16	754.72	17	prot07147	0	0	0	0	0	0	0.163207	0.124958	0.555014	0	1	0	0	0	0	0	0	0	0	0	0	0	0	0	0.101662	0.32742	#DIV/0!	0	0		0	0	0	0	0	0.139788	0.380833	0.280888	0.299694	0	0	1	0	0
L2GL1_HUMAN	Lethal(2) giant larvae protein homolog 1 OS=Homo sapiens GN=LLGL1 PE=1 SV=3	68.4037	439.861	10	prot03796	0	0	0	0	0	0	0	0.342381	0	1	0.525519	0	0	0	0	0	0	0	0	0	0	0	0	0	0.102636	0.328529	#DIV/0!	0	0		0	0	0	0	0	0	0	0	0	0	1	0	0	0
SYJ2B_HUMAN	Synaptojanin-2-binding protein OS=Homo sapiens GN=SYNJ2BP PE=1 SV=2	142	935.39	17	prot07110	0	0	0	0	1	0.779751	0	0	0	0.267259	0	0	0	0	0	0	0	0	0	0	0	0	0	0	0.103369	0.328884	#DIV/0!	0	0		0	0	0	0	0.962299	0	0	0.344433	0	0.873979	0	1	0	0
DAG1_HUMAN	Dystroglycan OS=Homo sapiens GN=DAG1 PE=1 SV=2	94.49	391.05	8	prot01780	0	0	0	0	0.872145	0	0.261617	0	0	1	0	0	0	0	0	0	0	0	0	0	0	0	0	0	0.103849	0.329884	#DIV/0!	0	0		0	0	0	0	0	0	0	0	0	0	0	0	0	0
RIOK2_HUMAN	Serine/threonine-protein kinase RIO2 OS=Homo sapiens GN=RIOK2 PE=1 SV=2	160.66	1245.65	16	prot06039	0	0.26656	0.712221	0	1	0	0	0	0	0	0	0	0	0	0	0	0	0	0	0	0	0	0	0	0.104539	0.331067	#DIV/0!	0	0		0.494623	0	0	0.16448	0.189243	0	0	0	0	1	0.936699	0	0	0
CNOT3_HUMAN		165.36	1505.94	21	prot01485	0.266736	0	0	0	0.187778	1	0.170854	0.0541598	0	0	0	0	0	0	0	0	0	0	0	0	0	0	0	0	0.104811	0.331425	#DIV/0!	0	0		0	0	0	0	0.13049	0.076755	0.102273	0.067721	1	0.77093	0	0	0	0
WBP2_HUMAN	WW domain-binding protein 2 OS=Homo sapiens GN=WBP2 PE=1 SV=1	102.4	380.59	8	prot08066	0	0	0	0	1	0.68528	0.2652	0	0	0	0	0	0	0	0	0	0	0	0	0	0	0	0	0	0.105404	0.332295	#DIV/0!	0	0		0	1	0	0	0	0	0.601556	0	0	0	0	0	0	0
CARD6_HUMAN	Caspase recruitment domain-containing protein 6 OS=Homo sapiens GN=CARD6 PE=1 SV=2	253.02	1443.37	17	prot01003	0	0	0	0	0.541021	0	0	0	0	0	1	0.303556	0	0	0	0	0	0	0	0	0	0	0	0	0.106542	0.333865	#DIV/0!	0	0		0.100771	0	0.0948265	0	0.146477	0	1	0	0	0	0	0	0	0
ATG7_HUMAN	Ubiquitin-like modifier-activating enzyme ATG7 OS=Homo sapiens GN=ATG7 PE=1 SV=1	54.55	358.3	10	prot00661	0	0	0	0	1	0.838109	0.235122	0	0	0	0	0	0	0	0	0	0	0	0	0	0	0	0	0	0.107519	0.335667	#DIV/0!	0	0		0	0	0	0	1	0.610915	0	0	0	0	0	0	0	0
VWA8_HUMAN	von Willebrand factor A domain-containing protein 8 OS=Homo sapiens GN=VWA8 PE=1 SV=2	63.36	143.474	4	prot08052	0	0	0	0.239981	0	1	0	0	0	0.974247	0	0	0	0	0	0	0	0	0	0	0	0	0	0	0.10771	0.33597	#DIV/0!	0	0		0	0	0	0	0	0	0	1	0	0	0	0	0	0
LTOR3_HUMAN	Ragulator complex protein LAMTOR3 OS=Homo sapiens GN=LAMTOR3 PE=1 SV=1	84.77	393.25	10	prot04012	0	1	0	0	0.408938	0.377101	0	0	0	0	0	0	0	0	0	0	0	0	0	0	0	0	0	0	0.108312	0.337131	#DIV/0!	0	0		0	1	0	0.661511	0	0	0	0	0	0	0	0	0	0
CSKP_HUMAN	Peripheral plasma membrane protein CASK OS=Homo sapiens GN=CASK PE=1 SV=3	50.88	391.16	10	prot01668	0	0	1	0.921694	0	0.224017	0	0	0	0	0	0	0	0	0	0	0	0	0	0	0	0	0	0	0.109391	0.338721	#DIV/0!	0	0		0.188323	0.187971	1	0.203184	0	0	0	0	0	0	0	0	0	0
MACOI_HUMAN		92.37	869.067	20	prot04071	0	0	0	0	0	0	0.133651	0	0	1	0.139804	0.474512	0	0	0	0	0	0	0	0	0	0	0	0	0.109702	0.339183	#DIV/0!	0	0		0	0	0	0	0	0	0	0	0	0	1	0	0	0
STA13_HUMAN	StAR-related lipid transfer protein 13 OS=Homo sapiens GN=STARD13 PE=1 SV=2	128.31	879.704	15	prot06991	0	0.883891	0	0	0	0	0.218825	0	0	0	0	1	0	0	0	0	0	0	0	0	0	0	0	0	0.109943	0.339254	#DIV/0!	0	0		0	0	0	0	0	0	0	1	0	0	0	0	0	0
LRC8C_HUMAN	Volume-regulated anion channel subunit LRRC8C OS=Homo sapiens GN=LRRC8C PE=1 SV=2	368.74	1369.47	13	prot03953	0	0	0	1	0.553534	0	0	0	0	0.270795	0	0	0	0	0	0	0	0	0	0	0	0	0	0	0.110379	0.340015	#DIV/0!	0	0		0.690399	0	1	0.680477	0	0	0	0.121509	0	0	0	0	0	0
IKKB_HUMAN	Inhibitor of nuclear factor kappa-B kinase subunit beta OS=Homo sapiens GN=IKBKB PE=1 SV=1	105.95	631.564	12	prot03346	0	0	0	0	1	0	0	0	0.427494	0	0.340213	0	0	0	0	0	0	0	0	0	0	0	0	0	0.110879	0.340157	#DIV/0!	0	0		0	0	0	0	0	0	0	0	0	0	0.551247	1	0	0
RUS1_HUMAN	RUS1 family protein C16orf58 OS=Homo sapiens GN=C16orf58 PE=1 SV=2	156.28	1279.52	15	prot06354	0.25115	1	0	0	0	0.593917	0	0	0	0	0	0	0	0	0	0	0	0	0	0	0	0	0	0	0.111054	0.340338	#DIV/0!	0	0		0.241622	0.390804	1	0.441029	0	0	0.0838109	0	0	0	0	0	0	0
NSRP1_HUMAN	Nuclear speckle splicing regulatory protein 1 OS=Homo sapiens GN=NSRP1 PE=1 SV=1	61.99	357.35	10	prot04857	0	0	0	0	0	0.32635	0	0	0.435564	0	1	0	0	0	0	0	0	0	0	0	0	0	0	0	0.111894	0.341676	#DIV/0!	0	0		0	0	0	0	0.812386	0	0.801535	0	0	1	0	0	0	0
CMIP_HUMAN	C-Maf-inducing protein OS=Homo sapiens GN=CMIP PE=1 SV=3	69.51	621.2	14	prot01454	0	0	0	0	0.325363	0	0	0.435827	1	0	0	0	0	0	0	0	0	0	0	0	0	0	0	0	0.112	0.34173	#DIV/0!	0	0		0	0	0.615779	0.712872	0	0	0.995608	0.425531	0	1	0	0	0	0
VATD_HUMAN	V-type proton ATPase subunit D OS=Homo sapiens GN=ATP6V1D PE=1 SV=1	57.7	452.35	12	prot07981	0	0	0	0	0.651781	1	0	0	0	0	0	0.218596	0	0	0	0	0	0	0	0	0	0	0	0	0.11361	0.344564	#DIV/0!	0	0		0	0	0	0	1	0	0	0	0	0	0	0	0	0
RT16_HUMAN	28S ribosomal protein S16, mitochondrial OS=Homo sapiens GN=MRPS16 PE=1 SV=1	70.22	379.22	12	prot06315	0	0	0	0	0.211814	0.0279555	1	0.166762	0.226177	0	0	0	0	0	0	0	0	0	0	0	0	0	0	0	0.11408	0.345004	#DIV/0!	0	0		0	0	0	0	0.035009	0	0	0	0	1	0	0	0	0
HAT1_HUMAN	Histone acetyltransferase type B catalytic subunit OS=Homo sapiens GN=HAT1 PE=1 SV=1	98.28	591.695	11	prot03071	0	0	0	0	0	1	0	0.257016	0.527277	0	0	0	0	0	0	0	0	0	0	0	0	0	0	0	0.11423	0.345004	#DIV/0!	0	0		0	0	0	0	0.685531	0	1	0	0	0	0.605776	0	0	0
RB39B_HUMAN	Ras-related protein Rab-39B OS=Homo sapiens GN=RAB39B PE=1 SV=1	58.34	137.27	3	prot05851	0	0	0	0	0.264637	1	0	0.49799	0	0	0	0	0	0	0	0	0	0	0	0	0	0	0	0	0.115267	0.346745	#DIV/0!	0	0		#DIV/0!	#DIV/0!	#DIV/0!	#DIV/0!	#DIV/0!	#DIV/0!	#DIV/0!	#DIV/0!	#DIV/0!	#DIV/0!	#DIV/0!	#DIV/0!	#DIV/0!	#DIV/0!
PIGG_HUMAN	GPI ethanolamine phosphate transferase 2 OS=Homo sapiens GN=PIGG PE=1 SV=1	89.64	575.81	10	prot05325	0	0	1	0	0	0	0	0	0.395307	0	0.332668	0	0	0	0	0	0	0	0	0	0	0	0	0	0.115305	0.346745	#DIV/0!	0	0		0	0	0	0	0	0	0	0	0.600956	0.73257	1	0	0	0
PTSS2_HUMAN	Phosphatidylserine synthase 2 OS=Homo sapiens GN=PTDSS2 PE=1 SV=1	100.47	826.23	20	prot05700	0	0	0	0	0.415749	0.310933	0	0	0	0	0	1	0	0	0	0	0	0	0	0	0	0	0	0	0.116062	0.34777	#DIV/0!	0	0		0	0	0	0	0	0	0	0.103795	0	0	1	0	0	0
NUDC1_HUMAN	NudC domain-containing protein 1 OS=Homo sapiens GN=NUDCD1 PE=1 SV=2	108.86	960.19	17	prot04886	0	0	0	0	0.526353	0	0.233516	0	0	0	0	1	0	0	0	0	0	0	0	0	0	0	0	0	0.118135	0.350959	#DIV/0!	0	0		0	0	0	0	0.608519	0	1	0.705134	0.877429	0	0	0	0	0
FACR1_HUMAN	Fatty acyl-CoA reductase 1 OS=Homo sapiens GN=FAR1 PE=1 SV=1	85.49	661.3	14	prot02496	0	0	0	1	0.418821	0.286635	0	0	0	0	0	0	0	0	0	0	0	0	0	0	0	0	0	0	0.119352	0.352292	#DIV/0!	0	0		1	0	0.826809	0	0.356154	0	0	0.38881	0	0	0	0	0	0
1A36_HUMAN	HLA class I histocompatibility antigen, A-36 alpha chain OS=Homo sapiens GN=HLA-A PE=1 SV=1	166.14	856.71	6	prot00014	0	0	1	0.599101	0	0	0	0	0	0	0	0.191647	0	0	0	0	0	0	0	0	0	0	0	0	0.120779	0.355406	#DIV/0!	0	0		0	0.363055	0	0	1	0	0	0	0	0	0	0	0	0
NRDC_HUMAN	Nardilysin OS=Homo sapiens GN=NRD1 PE=1 SV=2	138.51	1178.09	17	prot04834	0	0	0	0.158538	1	0.75485	0	0	0	0	0	0	0	0	0	0	0	0	0	0	0	0	0	0	0.120994	0.355654	#DIV/0!	0	0		0.475946	0.0679087	0.0674131	0.418984	0.83634	1	0.817828	0	0	0	0	0	0	0
ZDHC5_HUMAN	Palmitoyltransferase ZDHHC5 OS=Homo sapiens GN=ZDHHC5 PE=1 SV=2	216.58	761.78	10	prot08250	0	0	0	0	0	0	0	0.178833	0.610112	0	1	0	0	0	0	0	0	0	0	0	0	0	0	0	0.122552	0.357796	#DIV/0!	0	0		0.258609	0	0	0	0.16	0	1	0.144146	0	0	0	0	0	0
TBC8B_HUMAN		81.3	422.174	12	prot07249	0	0.288573	0	0	0	1	0	0	0.388453	0	0	0	0	0	0	0	0	0	0	0	0	0	0	0	0.12258	0.357796	#DIV/0!	0	0		0	0	0	0	0	0	0.362584	0	0	1	0	0.891591	0	0
NDUB5_HUMAN	NADH dehydrogenase [ubiquinone] 1 beta subcomplex subunit 5, mitochondrial OS=Homo sapiens GN=NDUFB5 PE=1 SV=1	58.02	268.21	7	prot04637	0	0	0	0	0.896302	1	0.138736	0	0	0	0	0	0	0	0	0	0	0	0	0	0	0	0	0	0.123211	0.359135	#DIV/0!	0	0		0	0	0	0	0	0	1	0	0	0	0	0	0	0
1C14_HUMAN	HLA class I histocompatibility antigen, Cw-14 alpha chain OS=Homo sapiens GN=HLA-C PE=1 SV=2	382.84	2228.85	15	prot00039	0	0	0	0	0.390232	1	0.0197953	0.0148586	0.0789887	0.0875723	0.0281981	0	0	0	0	0	0	0	0	0	0	0	0	0	0.125693	0.363326	#DIV/0!	0	0		0	0	0	0	0	0	1	0.869409	0	0	0	0	0	0
PKP4_HUMAN	Plakophilin-4 OS=Homo sapiens GN=PKP4 PE=1 SV=2	63.75	292.02	8	prot05388	0	0	0	0	0.494202	1	0.203022	0	0	0	0	0	0	0	0	0	0	0	0	0	0	0	0	0	0.126265	0.363719	#DIV/0!	0	0		0	0	0	0	1	0	0	0	0	0	0	0	0	0
SHIP2_HUMAN	Phosphatidylinositol 3,4,5-trisphosphate 5-phosphatase 2 OS=Homo sapiens GN=INPPL1 PE=1 SV=2	110.31	567.86	12	prot06645	0	0	0	0	0	0.0858625	0.553486	0	0.0799504	1	0	0	0	0	0	0	0	0	0	0	0	0	0	0	0.126432	0.36395	#DIV/0!	0	0		1	0	0	0	0	0	0	0	0	0	0	0	0	0
NTKL_HUMAN	N-terminal kinase-like protein OS=Homo sapiens GN=SCYL1 PE=1 SV=1	134.05	624.694	12	prot04862	0	0	0	0	0.873354	0	0.105537	0	0	1	0	0	0	0	0	0	0	0	0	0	0	0	0	0	0.129587	0.368961	#DIV/0!	0	0		0	0	0	0	0.464593	0.24847	0.389197	0	0.918316	0	0	1	0	0
CAMP1_HUMAN	Calmodulin-regulated spectrin-associated protein 1 OS=Homo sapiens GN=CAMSAP1 PE=1 SV=2	71.74	595.941	14	prot00975	0	0	0	0	0.0225441	0.0740176	0.628078	0.0327391	1	0	0	0	0	0	0	0	0	0	0	0	0	0	0	0	0.129994	0.369481	#DIV/0!	0	0		0.156372	0	0	0	1	0	0	0	0.108783	0	0	0	0	0
CKAP2_HUMAN	Cytoskeleton-associated protein 2 OS=Homo sapiens GN=CKAP2 PE=1 SV=1	92.92	962.83	16	prot01400	0	0.229207	0	0	1	0.21937	0.118551	0	0	0	0	0	0	0	0	0	0	0	0	0	0	0	0	0	0.130035	0.369481	#DIV/0!	0	0		0	0	0	0	0.0478259	0	0	0	0.447573	0.266453	0.301054	1	0	0
SPC25_HUMAN	Kinetochore protein Spc25 OS=Homo sapiens GN=SPC25 PE=1 SV=1	144.9	597.36	11	prot06852	0	0	0	0	1	0	0.241595	0.387968	0	0	0	0	0	0	0	0	0	0	0	0	0	0	0	0	0.130698	0.370859	#DIV/0!	0	0		0	0	0	0	0	0	1	0	0	0	0	0	0	0
STA5B_HUMAN	Signal transducer and activator of transcription 5B OS=Homo sapiens GN=STAT5B PE=1 SV=2	70.29	426.79	12	prot06993	0	0	0	0.525411	0.162783	0	0	0	1	0	0	0	0	0	0	0	0	0	0	0	0	0	0	0	0.131578	0.372344	#DIV/0!	0	0		0	0.602785	0.387663	0.287444	0	0	1	0	0	0	0	0	0	0
MYLK3_HUMAN		57.4	260.99	6	prot04499	0	0.837157	0	1	0.0946869	0	0	0	0	0	0	0	0	0	0	0	0	0	0	0	0	0	0	0	0.13212	0.373117	#DIV/0!	0	0		0	0	0	0	0	0	0	0	0	0	0	0	0	0
DVL3_HUMAN	Segment polarity protein dishevelled homolog DVL-3 OS=Homo sapiens GN=DVL3 PE=1 SV=2	77.86	993.17	19	prot02083	1	0.0973966	0	0	0.124448	0.241044	0.07755	0	0	0	0	0	0	0	0	0	0	0	0	0	0	0	0	0	0.13252	0.373701	#DIV/0!	0	0		0	0	1	0.0329965	0.0757564	0.0470218	0.117629	0	0.162668	0	0	0	0	0
MARK2_HUMAN	Serine/threonine-protein kinase MARK2 OS=Homo sapiens GN=MARK2 PE=1 SV=2	116.53	596.91	13	prot04115	0	0.314829	0	0	0	0.144156	0	0.106567	0	1	0	0	0	0	0	0	0	0	0	0	0	0	0	0	0.133789	0.375293	#DIV/0!	0	0		0.0805929	0	0	0	0.11417	0	0.237033	0.0689835	0	0.308377	1	0	0	0
RIPK1_HUMAN	Receptor-interacting serine/threonine-protein kinase 1 OS=Homo sapiens GN=RIPK1 PE=1 SV=3	237.384	2428.17	28	prot06041	0	0.0325333	0	0	0.155261	0.143371	1	0.090613	0	0.0499285	0	0.0371493	0	0	0	0	0	0	0	0	0	0	0	0	0.135288	0.377615	#DIV/0!	0	0		0	0.0521725	0.474829	0.0545865	0.420198	0	0.0458912	0.285226	0	0	0.933622	0.460153	0	0
SLAI2_HUMAN	SLAIN motif-containing protein 2 OS=Homo sapiens GN=SLAIN2 PE=1 SV=2	113.86	828.38	14	prot06697	0	0	0	0	1	0.902612	0.0766332	0	0	0	0	0	0	0	0	0	0	0	0	0	0	0	0	0	0.135341	0.377615	#DIV/0!	0	0		0	0	0	0	0.193333	0	0	0.175435	0	1	0	0.980786	0	0
MYD88_HUMAN	Myeloid differentiation primary response protein MyD88 OS=Homo sapiens GN=MYD88 PE=1 SV=1	95.3	547.19	11	prot04472	0	0	0	0	0	0	0.605172	0.115545	1	0	0	0	0	0	0	0	0	0	0	0	0	0	0	0	0.135923	0.37823	#DIV/0!	0	0		0	0	0	0	0	0	0.359793	0.133958	0	0	0	1	0	0
NIPS2_HUMAN	Protein NipSnap homolog 2 OS=Homo sapiens GN=GBAS PE=1 SV=1	94.08	516.111	11	prot04732	0	0	0	0	0	0.105388	0	0	0.63503	0	0	1	0	0	0	0	0	0	0	0	0	0	0	0	0.136407	0.37907	#DIV/0!	0	0		0	0	0	0	1	0	0	0	0	0	0	0.827551	0	0
EXPH5_HUMAN	Exophilin-5 OS=Homo sapiens GN=EXPH5 PE=1 SV=3	61.97	352.26	9	prot02401	0.150847	0	1	0.496582	0	0	0	0	0	0	0	0	0	0	0	0	0	0	0	0	0	0	0	0	0.136778	0.379597	#DIV/0!	0	0		0.892674	0	0	1	0	0	0	0.964285	0	0	0	0	0	0
RB_HUMAN	Retinoblastoma-associated protein OS=Homo sapiens GN=RB1 PE=1 SV=2	154.81	384.91	9	prot05842	0	0	0	1	0	0	0	0	0	0	0.26025	0.307848	0	0	0	0	0	0	0	0	0	0	0	0	0.139231	0.382839	#DIV/0!	0	0		0	0	0	0	0	0	1	0	0	0	0	0	0	0
PKN2_HUMAN	Serine/threonine-protein kinase N2 OS=Homo sapiens GN=PKN2 PE=1 SV=1	113.63	1059.58	19	prot05384	0	0	0	0	1	0.920509	0.050663	0	0	0	0	0	0	0	0	0	0	0	0	0	0	0	0	0	0.140838	0.385159	#DIV/0!	0	0		0.231009	0	0	0.361298	1	0	0.334287	0	0.177062	0	0	0	0	0
TACC2_HUMAN	Transforming acidic coiled-coil-containing protein 2 OS=Homo sapiens GN=TACC2 PE=1 SV=3	96.3337	1097.5	20	prot07184	1	0	0	0	0.25986	0.118164	0.072046	0	0	0.0408035	0.0127661	0	0	0	0	0	0	0	0	0	0	0	0	0	0.143401	0.390011	#DIV/0!	0	0		0	1	0	0	0	0	0	0.0618784	0	0	0	0.13212	0	0
RABX5_HUMAN	Rab5 GDP/GTP exchange factor OS=Homo sapiens GN=RABGEF1 PE=1 SV=2	81.34	566.53	11	prot05798	0	1	0.277487	0.262	0	0	0	0	0	0	0	0	0	0	0	0	0	0	0	0	0	0	0	0	0.144332	0.391006	#DIV/0!	0	0		0	0.556593	1	0.692129	0	0	0	0	0	0	0	0	0	0
GCP3_HUMAN	Gamma-tubulin complex component 3 OS=Homo sapiens GN=TUBGCP3 PE=1 SV=2	196.451	1428.52	21	prot02776	0.0841204	0	0	0	0	0	0.0938918	0.0415553	1	0.289384	0	0	0	0	0	0	0	0	0	0	0	0	0	0	0.144482	0.39107	#DIV/0!	0	0		0.476765	0	0	0	0.171777	0.0817116	0.0980966	0	0	1	0	0	0	0
UBP4_HUMAN	Ubiquitin carboxyl-terminal hydrolase 4 OS=Homo sapiens GN=USP4 PE=1 SV=3	131.7	986.9	16	prot07866	0	0	0	0	0.139968	0.137203	0.0686209	0.124119	1	0	0	0	0	0	0	0	0	0	0	0	0	0	0	0	0.147438	0.395375	#DIV/0!	0	0		0	0	0	0	0.326239	1	0.309631	0.819856	0	0	0	0	0	0
BRDT_HUMAN	Bromodomain testis-specific protein OS=Homo sapiens GN=BRDT PE=1 SV=4	50.75	426.81	13	prot00845	0	0	0	0	1	0	0	0.0879496	0	0	0.299634	0.111411	0	0	0	0	0	0	0	0	0	0	0	0	0.149354	0.39755	#DIV/0!	0	0		0	0	0	0	0	0	0	0	0.744659	0.80301	0.799096	0	0	0
REN3B_HUMAN	Regulator of nonsense transcripts 3B OS=Homo sapiens GN=UPF3B PE=1 SV=1	142.064	640.483	13	prot05932	0	0	0	0	1	0	0.15359	0.386051	0	0	0	0	0	0	0	0	0	0	0	0	0	0	0	0	0.14969	0.39755	#DIV/0!	0	0		0	0	0	0	0.358651	0	1	0.1468	0	0	0	0	0	0
NUP50_HUMAN	Nuclear pore complex protein Nup50 OS=Homo sapiens GN=NUP50 PE=1 SV=2	67.11	496.3	12	prot04897	0	0	0	0	0	0.19865	0	0	1	0.319832	0	0	0	0	0	0	0	0	0	0	0	0	0	0	0.149923	0.39755	#DIV/0!	0	0		0	0	0	0	0	0	0.49145	0.160575	1	0	0	0	0	0
NDUA2_HUMAN	NADH dehydrogenase [ubiquinone] 1 alpha subcomplex subunit 2 OS=Homo sapiens GN=NDUFA2 PE=1 SV=3	84.92	591.72	10	prot04625	0	0	0	0	0	0.143944	0	0	1	0	0	0.387352	0	0	0	0	0	0	0	0	0	0	0	0	0.151861	0.39755	#DIV/0!	0	0		#DIV/0!	#DIV/0!	#DIV/0!	#DIV/0!	#DIV/0!	#DIV/0!	#DIV/0!	#DIV/0!	#DIV/0!	#DIV/0!	#DIV/0!	#DIV/0!	#DIV/0!	#DIV/0!
CH033_HUMAN		51.12	501.764	14	prot01325	0	0	0	0	0.0209214	0	0	0	1	0	0.737305	0	0	0	0	0	0	0	0	0	0	0	0	0	0.15195	0.39755	#DIV/0!	0	0		0	0	0	0	0	0	0	0	0.90538	0.976926	0.8011	0.749928	0	0
TAGL3_HUMAN	Transgelin-3 OS=Homo sapiens GN=TAGLN3 PE=1 SV=2	68.32	319.56	6	prot07200	0	0	0	0	0.990032	1	0	0	0	0	0	0	0	0	0	0	0	0	0	0	0	0	0	0	0.152202	0.39755	#DIV/0!	0	0		0	0	0	0	0	0.0235728	0	0	0.85803	1	0	0	0	0
RGS3_HUMAN	Regulator of G-protein signaling 3 OS=Homo sapiens GN=RGS3 PE=1 SV=2	134.6	565.81	10	prot05979	0	0	0	0	1	0	0	0	0	0.989604	0	0	0	0	0	0	0	0	0	0	0	0	0	0	0.152203	0.39755	#DIV/0!	0	0		#DIV/0!	#DIV/0!	#DIV/0!	#DIV/0!	#DIV/0!	#DIV/0!	#DIV/0!	#DIV/0!	#DIV/0!	#DIV/0!	#DIV/0!	#DIV/0!	#DIV/0!	#DIV/0!
KTAP2_HUMAN	Keratinocyte-associated protein 2 OS=Homo sapiens GN=KRTCAP2 PE=1 SV=2	59.99	159.5	3	prot03791	0	0	0	0	0	0	1	0.989234	0	0	0	0	0	0	0	0	0	0	0	0	0	0	0	0	0.152203	0.39755	#DIV/0!	0	0		0	0	0	0	1	0	0	0	0	0	0	0	0	0
EGLN1_HUMAN	Egl nine homolog 1 OS=Homo sapiens GN=EGLN1 PE=1 SV=1	85.18	707.571	13	prot02200	0	0	0	0	0.980056	0	0	0	1	0	0	0	0	0	0	0	0	0	0	0	0	0	0	0	0.15222	0.39755	#DIV/0!	0	0		0	0	0	0.742067	1	0	0	0	0	0	0	0	0	0
ACAP2_HUMAN	Arf-GAP with coiled-coil, ANK repeat and PH domain-containing protein 2 OS=Homo sapiens GN=ACAP2 PE=1 SV=3	136.7	673.294	13	prot00140	0.963779	0	0	1	0	0	0	0	0	0	0	0	0	0	0	0	0	0	0	0	0	0	0	0	0.152276	0.39755	#DIV/0!	0	0		1	0	0.0903759	0.123869	0	0	0	0	0	0	0	0	0	0
SENP3_HUMAN	Sentrin-specific protease 3 OS=Homo sapiens GN=SENP3 PE=1 SV=2	83.02	509.21	9	prot06561	0	0	0	0	0	0	0	0	0	0	0.951462	1	0	0	0	0	0	0	0	0	0	0	0	0	0.152341	0.39755	#DIV/0!	0	0		#DIV/0!	#DIV/0!	#DIV/0!	#DIV/0!	#DIV/0!	#DIV/0!	#DIV/0!	#DIV/0!	#DIV/0!	#DIV/0!	#DIV/0!	#DIV/0!	#DIV/0!	#DIV/0!
PTSS1_HUMAN	Phosphatidylserine synthase 1 OS=Homo sapiens GN=PTDSS1 PE=1 SV=1	82.53	645.96	10	prot05699	1	0	0	0	0.950643	0	0	0	0	0	0	0	0	0	0	0	0	0	0	0	0	0	0	0	0.152346	0.39755	#DIV/0!	0	0		1	0	0.86202	0	0	0	0	0	0	0.883047	0	0	0	0
CHM2B_HUMAN	Charged multivesicular body protein 2b OS=Homo sapiens GN=CHMP2B PE=1 SV=1	67.61	254.74	6	prot01352	0	0	0	0	1	0.940381	0	0	0	0	0	0	0	0	0	0	0	0	0	0	0	0	0	0	0.152418	0.39755	#DIV/0!	0	0		0	0	0	0	0	0	0	0	0.901902	0	0	1	0	0
KCTD5_HUMAN	BTB/POZ domain-containing protein KCTD5 OS=Homo sapiens GN=KCTD5 PE=1 SV=1	53.98	370.8	10	prot03649	0	0	0	0	0	1	0	0	0	0.935025	0	0	0	0	0	0	0	0	0	0	0	0	0	0	0.152461	0.39755	#DIV/0!	0	0		0	0	0	0	0	0	0	0	0	0	1	0.804304	0	0
F162A_HUMAN	Protein FAM162A OS=Homo sapiens GN=FAM162A PE=1 SV=2	71.4	307.07	7	prot02430	0	0.933779	0	1	0	0	0	0	0	0	0	0	0	0	0	0	0	0	0	0	0	0	0	0	0.152471	0.39755	#DIV/0!	0	0		0	1	0	0.916764	0	0	0	0	0	0	0	0	0	0
RELB_HUMAN	Transcription factor RelB OS=Homo sapiens GN=RELB PE=1 SV=2	102.904	466.025	9	prot05929	0	0	0	0	0	0	0	0	0.349789	0	0.165658	1	0	0	0	0	0	0	0	0	0	0	0	0	0.152504	0.39755	#DIV/0!	0	0		#DIV/0!	#DIV/0!	#DIV/0!	#DIV/0!	#DIV/0!	#DIV/0!	#DIV/0!	#DIV/0!	#DIV/0!	#DIV/0!	#DIV/0!	#DIV/0!	#DIV/0!	#DIV/0!
TM41B_HUMAN	Transmembrane protein 41B OS=Homo sapiens GN=TMEM41B PE=1 SV=1	71.68	418.98	10	prot07480	0	0	0	1	0.927463	0	0	0	0	0	0	0	0	0	0	0	0	0	0	0	0	0	0	0	0.152528	0.39755	#DIV/0!	0	0		1	0	0	0	0	0	0	0	0	0	0	0	0	0
FOXK1_HUMAN	Forkhead box protein K1 OS=Homo sapiens GN=FOXK1 PE=1 SV=1	59.53	475.25	13	prot02634	0	0	0	0	0	0	0	0	0	1	0.927318	0	0	0	0	0	0	0	0	0	0	0	0	0	0.15253	0.39755	#DIV/0!	0	0		0	0	0.0902291	0	0	0	0	0	1	0	0	0	0	0
MAIP1_HUMAN	m-AAA protease-interacting protein 1, mitochondrial OS=Homo sapiens GN=C2orf47 PE=1 SV=1	50.95	314.47	8	prot04086	0	0.921796	0	1	0	0	0	0	0	0	0	0	0	0	0	0	0	0	0	0	0	0	0	0	0.152584	0.39755	#DIV/0!	0	0		0	0.756436	0.682455	1	0	0	0	0	0	0	0	0	0	0
PFD3_HUMAN	Prefoldin subunit 3 OS=Homo sapiens GN=VBP1 PE=1 SV=3	77.01	530.86	12	prot05249	0	0	0.903752	1	0	0	0	0	0	0	0	0	0	0	0	0	0	0	0	0	0	0	0	0	0.152795	0.39755	#DIV/0!	0	0		0.830848	0	1	0	0	0	0	0	0	0	0	0	0	0
B2CL1_HUMAN	Bcl-2-like protein 1 OS=Homo sapiens GN=BCL2L1 PE=1 SV=1	68.23	494.6	13	prot00714	0	0	1	0	0	0	0	0	0	0.901514	0	0	0	0	0	0	0	0	0	0	0	0	0	0	0.152825	0.39755	#DIV/0!	0	0		0	0	0	0	1	0	0	0.835421	0	0	0	0	0	0
LYN_HUMAN		64.64	266.51	7	prot04023	0	0	0	0	0.0132422	0	0.765323	1	0	0	0	0	0	0	0	0	0	0	0	0	0	0	0	0	0.152826	0.39755	#DIV/0!	0	0		0	0.542055	0	0	0	0	1	0	0	0	0	0	0	0
RANB3_HUMAN	Ran-binding protein 3 OS=Homo sapiens GN=RANBP3 PE=1 SV=1	98.83	212.82	5	prot05821	0	0	0	0	1	0	0.899496	0	0	0	0	0	0	0	0	0	0	0	0	0	0	0	0	0	0.152852	0.39755	#DIV/0!	0	0		0	0	0	1	0	0	0	0	0	0	0	0	0	0
TLDC1_HUMAN	TLD domain-containing protein 1 OS=Homo sapiens GN=TLDC1 PE=1 SV=2	64.16	415.91	9	prot07443	0	0	0	0	0	0	0	0	0	0	1	0.883667	0	0	0	0	0	0	0	0	0	0	0	0	0.15309	0.39755	#DIV/0!	0	0		0	0	0	0	1	0	0	0	0	0	0	0	0	0
NUPL1_HUMAN	Nucleoporin p58/p45 OS=Homo sapiens GN=NUPL1 PE=1 SV=1	82.4	380.05	7	prot04906	0	0	0	0	0.882662	1	0	0	0	0	0	0	0	0	0	0	0	0	0	0	0	0	0	0	0.153107	0.39755	#DIV/0!	0	0		0	0	0	0	0.0444971	0.605684	1	0	0	0	0	0	0	0
VP37C_HUMAN	Vacuolar protein sorting-associated protein 37C OS=Homo sapiens GN=VPS37C PE=1 SV=2	52.26	179.38	4	prot08022	0	0	0	0	0	0	0	0	0.875541	1	0	0	0	0	0	0	0	0	0	0	0	0	0	0	0.153228	0.39755	#DIV/0!	0	0		#DIV/0!	#DIV/0!	#DIV/0!	#DIV/0!	#DIV/0!	#DIV/0!	#DIV/0!	#DIV/0!	#DIV/0!	#DIV/0!	#DIV/0!	#DIV/0!	#DIV/0!	#DIV/0!
ROBO4_HUMAN	Roundabout homolog 4 OS=Homo sapiens GN=ROBO4 PE=1 SV=1	75.82	390.42	10	prot06190	0	0	0	0	0.874654	0	0	0	0	0	0	1	0	0	0	0	0	0	0	0	0	0	0	0	0.153244	0.39755	#DIV/0!	0	0		0	0	0	0	0	0	0	0	0	0.689316	0	1	0	0
PEX3_HUMAN	Peroxisomal biogenesis factor 3 OS=Homo sapiens GN=PEX3 PE=1 SV=1	88.31	603.48	14	prot05243	0	0	0	0	0	0	0	0	0.872825	1	0	0	0	0	0	0	0	0	0	0	0	0	0	0	0.153277	0.39755	#DIV/0!	0	0		0	0	0	0	0	0.491694	1	0	0	0	0	0	0	0
WASF3_HUMAN	Wiskott-Aldrich syndrome protein family member 3 OS=Homo sapiens GN=WASF3 PE=1 SV=2	76.17	163.66	4	prot08060	0	0	0	0	0.857071	1	0	0	0	0	0	0	0	0	0	0	0	0	0	0	0	0	0	0	0.153584	0.39755	#DIV/0!	0	0		1	0	0	0.837511	0	0	0	0	0	0	0	0	0	0
HOME3_HUMAN	Homer protein homolog 3 OS=Homo sapiens GN=HOMER3 PE=1 SV=2	58.03	191.38	5	prot03197	0	0	0	0	1	0	0.854001	0	0	0	0	0	0	0	0	0	0	0	0	0	0	0	0	0	0.153649	0.39755	#DIV/0!	0	0		0	0	0	0	1	0	0	0	0	0	0	0	0	0
AKAP8_HUMAN	A-kinase anchor protein 8 OS=Homo sapiens GN=AKAP8 PE=1 SV=1	82.23	541.17	10	prot00292	0.844386	1	0	0	0	0	0	0	0	0	0	0	0	0	0	0	0	0	0	0	0	0	0	0	0.153863	0.39755	#DIV/0!	0	0		0	0	1	0	0	0	0	0	0	0	0	0	0	0
NUF2_HUMAN	Kinetochore protein Nuf2 OS=Homo sapiens GN=NUF2 PE=1 SV=2	57.39	197.55	6	prot04893	0	0	0	0	0	1	0.836377	0	0	0	0	0	0	0	0	0	0	0	0	0	0	0	0	0	0.154055	0.39755	#DIV/0!	0	0		0	0	0	0	0.453742	0	1	0	0	0	0	0	0	0
[truncated: 3,059 more rows]
[truncated: 26 more columns]

## Sheet: only detected in dPDZ
	ProtName	best_protein_score	sum_score	No samples in which prot was identified	number of proteins = 8411	QE1_Katja_Exp7_sample1A	QE1_Katja_Exp7_sample1A_R	QE1_Katja_Exp7_sample1B	QE1_Katja_Exp7_sample1B_R	QE1_Katja_Exp8_sample1A	QE1_Katja_Exp8_sample1A_R	QE1_Katja_Exp8_sample1B	QE1_Katja_Exp8_sample1B_R	QE1_Katja_Exp9_sample1A	QE1_Katja_Exp9_sample1A_R	QE1_Katja_Exp9_sample1B	QE1_Katja_Exp9_sample1B_R	QE1_Katja_Exp7_sample4A	QE1_Katja_Exp7_sample4A_R	QE1_Katja_Exp7_sample4B	QE1_Katja_Exp7_sample4B_R	QE1_Katja_Exp8_sample4A	QE1_Katja_Exp8_sample4A_R	QE1_Katja_Exp8_sample4B	QE1_Katja_Exp8_sample4B_R	QE1_Katja_Exp9_sample4A	QE1_Katja_Exp9_sample4A_R	QE1_Katja_Exp9_sample4B	QE1_Katja_Exp9_sample4B_R		p value	fold	Significant	dPDZ	QE1_Katja_Exp7_sample2A	QE1_Katja_Exp7_sample2A_R	QE1_Katja_Exp7_sample2B	QE1_Katja_Exp7_sample2B_R	QE1_Katja_Exp8_sample2A	QE1_Katja_Exp8_sample2A_R	QE1_Katja_Exp8_sample2B	QE1_Katja_Exp8_sample2B_R	QE1_Katja_Exp9_sample2A	QE1_Katja_Exp9_sample2A_R	QE1_Katja_Exp9_sample2B	QE1_Katja_Exp9_sample2B_R	QE1_Katja_Exp7_sample4A	QE1_Katja_Exp7_sample4A_R	QE1_Katja_Exp7_sample4B
[truncated: 381 more rows]
[truncated: 40 more columns]

[truncated: 2 more sheets: lacking only dPDZ, lacking only QuadK]
