# Supplementary material for: Dynamic trafficking and turnover of JAM-C is essential for endothelial cell migration
Source: PLoS Biol. 2019 Dec 2;17(12):e3000554. doi: 10.1371/journal.pbio.3000554 (PMC6907879; doi:10.1371/journal.pbio.3000554)
Supplement: S1 Data — (XLSX) [file pbio.3000554.s012.xlsx]

## Sheet: Sheet1
number of vesicles	0	1	2	3	4
% cells exp1	56.5	28.3	10.9	2.2	2.2
% cells exp2	42.9	33.3	16.7	4.8	2.4
% cells exp3	48	32	12	10	0
% cells exp4	39.7	37.9	17.2	3.4	1.7
% cells exp5	34.9	44.2	11.6	7	2.3
% cells exp6	52.9	29.4	11.8	3.9	2
% cells exp7	42.9	25.7	20	5.7	5.7
% cells exp8	50	34.6	7.7	7.7	0
% cells exp9	40	45.7	8.6	5.7	0
% cells exp10	39.5	34.9	20.9	2.3	2.3
% cells exp11	44.2	37.2	14	4.7	0
% cells exp12	49.1	26.4	20.8	1.9	1.9
