# Supplementary material for: Dynamic trafficking and turnover of JAM-C is essential for endothelial cell migration
Source: PLoS Biol. 2019 Dec 2;17(12):e3000554. doi: 10.1371/journal.pbio.3000554 (PMC6907879; doi:10.1371/journal.pbio.3000554)
Supplement: S2 Data — (XLSX) [file pbio.3000554.s013.xlsx]

## Sheet: Sheet1
Fig2B				Fig2C								Fig2E
time (h)	0	2		Time (mins)	Wild-type							Time (hrs)	Control						IL1						TNF
	191.84	61.583		0	1.9	1.7	1.4	1.2	1.4	1.3		0	1.4	1.3	1.1				1.4	1.3	1.1				1.4	1.3	1.1
	254.9	163.328		2				1.3	1.5	1.2		2	1.8	1.7	1.6				2.7	2.3	1.9	1.6	1.3	1.5	3.1	2.5	2
	211.906	93.7479		10	2.5	2.4	2.1	2.5	2.8	3.6		4	1.5	1.6	1.9				2.1	1.8	2.6	1.7	1.4	1.2	2.7	2.7	2.3
	168.474	105.84		20	4.1	3.5	3.4	3.5	3.4	3.2		6	1.6	1.7	1.3				1.5	1.9	1.6				1.8	1.8	1.8
	250.81	140.73		30	4		4.5	3.7	3.1	3.3
	143.87	43.92		45	2.8	2.7	2.7	2.7	3.8	3.4
	255	164.14		60	3.2	3.3	3.1	3	3.1	2.9
	231.356	57.41		90	2.1	2.2	2.6	1.7	1.5	1.6
	179	48.6187		120	1.7	1.6	1.7	1.4	1.2	1.3
	76.0586	36.7721		150	1.3	1.5	1.2	0.9	1	1
	49.69	18.2539
	255	81.3
	220.29	242.35
	255	144.08
	228.81	162.6
	236.87	23.81
	255	13.41
	253.18	130.25
	174.5	186.58
	217.82	2.7967
	242.76	247.5
	239.01	24.0256
	236.175	46.51
	198.84	17.69
	235.78	3.49
	141.21	5.89
	12	40.34
	90.17	9.14
	87.69	21.06
	52.01	18.24
	255	78.968
	255	150.38
	171.38	5.11
	189.11	62.43
	109.75	36.99
	142.89	3.41
	210.21	6.91
	232.28	52.31
	132.71	14.173
	154.08	13.55
	191.596	16.0175
	150.8	27.57
	227.84	47.85
	201.81	66.3
	60.58	29.64
	18.29	34.44
	132.7	28.43
	228.57	2
