# Supplementary material for: Dynamic trafficking and turnover of JAM-C is essential for endothelial cell migration
Source: PLoS Biol. 2019 Dec 2;17(12):e3000554. doi: 10.1371/journal.pbio.3000554 (PMC6907879; doi:10.1371/journal.pbio.3000554)
Supplement: S3 Data — (XLSX) [file pbio.3000554.s014.xlsx]

## Sheet: Sheet1
Time	WT							PDZ							Y267A							S281A							Y282A							Y293A							T296A
0	100	100	100	100	100	100	100	100	100	100	100	100	100	100	100	100	100	100	100	100	100	100	100	100	100	100	100	100	100	100	100	100	100	100	100	100	100	100	100	100	100	100	100	100	100	100	100	100	100
8	94.494	53.907	53.2102	53.4449	47.8085	85.6079	64.4803	54.2608	74.3581	90.9447	81.8378	71.7504	99.4545	78.5669	67.58	33.8592	53.493	39.9341	13.4983	18.1874	50.95	10.4576	65.1791	74.0585	50.7571	74.0585	47.5587	78.7143	55.1187	54.0404	85.9635	56.1313	61.3028	81.1745	74.9657	53.2796	55.0823	79.5814	31.047	109.35	114.349	83.7334	2.95639	80.482	69.3969	76.6144	69.3969	73.5824	44.5639
24	27.9045	50.3498	75.8874	32.6271	4.45822	48.7577	43.9079	9.91744	57.935	77.9357	6.94474	52.504	81.326	50.8405	6.99348	20.7063	29.2298	12.6018	0	13.3026	37.0007	2.72925	62.666	59.3334	50.4534	59.3334	19.8307	35.3423	6.00474	47.4486	68.1708	36.7859	23.7424	49.6294	45.962	15.9566	53.7466	54.0083	41.9505	22.3492	80.2883	37.1578	0	54.8415	48.0357	4.042	48.0357	25.5498	35.939
[truncated: 14 more columns]
