# Supplementary material for: Dynamic trafficking and turnover of JAM-C is essential for endothelial cell migration
Source: PLoS Biol. 2019 Dec 2;17(12):e3000554. doi: 10.1371/journal.pbio.3000554 (PMC6907879; doi:10.1371/journal.pbio.3000554)
Supplement: S4 Data — (XLSX) [file pbio.3000554.s015.xlsx]

## Sheet: Sheet1
frame no.	QuadK vesicle number							WT vesicle number
1	0	0	0	23	0	25		0	0	0	0	0	0	0
2	1	5	12	23	0	36		3	2	4	6	5	9	4
3	1	7	16	25	5	36		3	20	4	10	6	7	11
4								5	22	13	13	14	9	12
5	1	19	55	14	7	49		9	22	5	17	12	13	13
6	1	29	62	14	8	61		15	21	10	21	10	8	16
7	1	26	96	13	13	43		16	30	6	30	16	11	16
8	1	29	106	15	5	48		16	30	11	33	20	14	26
9	1	36	90	11	16	48
10	2	49	88	17	4	39		18	40	28	18	33	16	35
11	1	73	91	29	3	44		18	43	19	41	22	10	24
12	1	70	89	46	3	62		15	43	21	36	19	17	37
13	1	69	87	62	3	58		16	57	24	38	33	19	41
14	4	71	70	74	0	69		20	49	21	43	23	24	37
15	5	64	61	76	1	72		21	32	12	37	18	23	35
16	17	64	51	71	1	94		26	34	28	32	23	18	37
17	32	55	71	72	3	112		21	38	32	56	19	19	37
18	43	54	48	67	12	96		19	46	30	47	22	19	34
19	68	48	45	65	13	102		26	31	26	51	26	18	36
20	82	39	60	40	7	57		28	34	26	34	33	22	41
21	83	38	43	20	5	30		30	48	20	42	19	24	36
22	64	24	42	12	10	16		23	39	14	44	33	21	34
23	63	13	43	10	11	17		18	44	22	38	23	27	32
24	58	4	38	14	5	1		20	37	30	32	26	21	37
25	57	5	21	9	3	15		17	40	35	44	30	25	40
26	57	1	21	11	5	0		20	41	32	29	28	28	46
27	44	1	11	10	2	0		19	41	26	27	31	22	45
28	44	1	5	10	5	1		19	37	32	37	24	23	38
29	38	2	0	10	6	0		21	46	30	38	26	21	41
30	30	0	0	7	13	14		29	44	35	36	27	17	36
31	24	1	4	8	8	13		20	47	24	34	24	18	27
32	13	1	4	6	7	9		19	42	23	40	28	20	39
33	5	0	5	6	5	8		25	44	26	45	30	24	36
34	0	3	17	12	8	6		26	48	31	47	35	23	40
35	0	5	5	8	17	4		22	53	21	49	26	23	31
36	1	6	2	5	14	3		23	53	36	56	19	24	45
37	1	3	15	7	12	11		25	54	28	46	17	24	48
38	1	5	11	6	11	10		23	54	26	49	20	26	36
39	1	5	21	0	3	15		22	55	26	46	22	25	43
40	0	3	16	3	11	13		27	59	32	47	24	25	47
41	1	5	16	4	14	16		27	62	29	53	22	36	48
