# Supplementary material for: Dynamic trafficking and turnover of JAM-C is essential for endothelial cell migration
Source: PLoS Biol. 2019 Dec 2;17(12):e3000554. doi: 10.1371/journal.pbio.3000554 (PMC6907879; doi:10.1371/journal.pbio.3000554)
Supplement: S5 Data — (XLSX) [file pbio.3000554.s016.xlsx]

## Sheet: Sheet1
Fig7C			Fig7D			Fig7E			Fig7G
mock	CBLkd		mock	CBLkd		mock	CBLkd		mock + BAF	CBL+BAF
68800	2120		18388.3	78523.8		1.19157	0.00501		1.20775	0.694006
25300	6020		9017.36	23570.4		0.808324	0.059714		0.899054	0.91032
2220	14900		10835.2	22597		0.537425	0.16987		0.865255	0.766111
									0.980171	0.524561
									1.04777	0.554304
									1.18823	0.549695
									0.907829	0.94392
									1.02165	0.671849
									1.03276	0.80955
									0.849528	0.703776
									1.27206	0.521336
									0.792431	0.569994
									0.963893	0.60475
									1.23267	0.702066
									0.566519	0.406642
									1.17243	0.414288
