# Supplementary material for: Dynamic trafficking and turnover of JAM-C is essential for endothelial cell migration
Source: PLoS Biol. 2019 Dec 2;17(12):e3000554. doi: 10.1371/journal.pbio.3000554 (PMC6907879; doi:10.1371/journal.pbio.3000554)
Supplement: S6 Data — (XLSX) [file pbio.3000554.s017.xlsx]

## Sheet: Sheet1
Fig8B														Fig.8C
time (h)	Mock + GFP			Jam-C kd +GFP			Jam-C kd + WT Jam-C			Jam-C kd + QK Jam-C					siJam-C (GFP) % control	siJam-C (WT Jam-C rescue) % control	siJam-C (Quad K Jam-C rescue) % control
0	0	0	0	0	0	0	0	0	0	0	0	0			56.2961	87.5967	43.8511
4	46.0174	42.2418	32.5802	21.1416	23.1084	26.2426	26.9157	25.1533	23.2272	24.3659	16.4709	16.9616			59.5835	89.6498	38.6496
8	46.7269	43.4436	36.684	26.7452	27.0963	37.7901	33.0566	35.1215	28.0532	27.7888	24.3432	27.5498			84.9821	94.7073	52.0935
12	46.5871	48.2032	33.932	29.319	27.9544	38.1471	38.698	42.7374	31.0968	27.0438	21.1883	22.9088			52.0451	121.576	45.0259
16	45.8884	48.6673	37.8235	25.8334	28.9977	32.1432	40.1968	43.6302	35.8216	20.1226	18.8097	19.7036			25.4035	65.3122	60.8414
															46.7868	78.3541	26.8102
															34.3746	86.1434	18.9757
															25.3938	70.0238	41.1002
															64.8217	103.707	28.9709
															64.4501	69.228	60.5712
															40.094	54.529	50.5413
															65.9544	69.1249	40.304
