# Supplementary material for: Dynamic trafficking and turnover of JAM-C is essential for endothelial cell migration
Source: PLoS Biol. 2019 Dec 2;17(12):e3000554. doi: 10.1371/journal.pbio.3000554 (PMC6907879; doi:10.1371/journal.pbio.3000554)
Supplement: S7 Data — (XLSX) [file pbio.3000554.s018.xlsx]

## Sheet: Sheet1
Time (h)	WT JAMC-HRP			WT JAMC-GFP				Endogenous Jam-C
0	1	1	1	1	1	1	1	1	1	1	1	1	1	1	1
8	0.82702	0.578523	0.757946	0.763536	0.377922	0.783761	0.675789	0.792746	0.756757	0.737047	0.664042	0.648	0.554867	0.817284	0.961153
24	0.55303	0.379195	0.314181	0.704972	0.488312	0.276068	0.330526	0.751295	0.606081	0.156736	0.580052	0.514	0.125664	0.595062	0.70802
