# Supplementary material for: Dynamic trafficking and turnover of JAM-C is essential for endothelial cell migration
Source: PLoS Biol. 2019 Dec 2;17(12):e3000554. doi: 10.1371/journal.pbio.3000554 (PMC6907879; doi:10.1371/journal.pbio.3000554)
Supplement: S8 Data — (XLSX) [file pbio.3000554.s019.xlsx]

## Sheet: Sheet1
S2A_Fig
HRP			mock			HRP			mock
Mean	SEM	n	Mean	SEM	n	Mean	SEM	n	Mean	SEM	n
0.490437	0.0480336	16	0	0	16	0.0625	0.0625	16	0	0	16
S2B_Fig
VECadherin
HRP			mock			HRP			mock
Mean	SEM	n	Mean	SEM	n	Mean	SEM	n	Mean	SEM	n
0.459333	0.0727441	4	0.00991944	0.00422359	4	0.348852	0.0874875	4	0.0174993	0.0105932	4
NRP-1
HRP			mock			HRP			mock
Mean	SEM	n	Mean	SEM	n	Mean	SEM	n	Mean	SEM	n
0.407224	0.0625092	4	8.78125e-05	6.0303e-05	4	0.452745	0.0825191	4	0	0	4
NRP-2
HRP			mock			HRP			mock
Mean	SEM	n	Mean	SEM	n	Mean	SEM	n	Mean	SEM	n
0.484521	0.0619554	4	0.0223506	0.00705383	4	0.320552	0.0818169	4	0.00301462	0.00301462	4
